# Supplementary material for: Crystal structure of 2-[(5-amino-1-tosyl-1H-pyrazol-3-yl)­oxy]-1-(4-meth­oxy­phen­yl)ethan-1-one 1,4-dioxane monosolvate
Source: Acta Crystallogr E Crystallogr Commun. 2024 Jan 1;80(Pt 1):29–33. doi: 10.1107/S205698902301054X (PMC10833377; doi:10.1107/S205698902301054X)
Supplement: Supplementary file 1 [file e-80-00029-sup1.cif]

##############################################################################
#                                                                            #
# This CIF contains the data in a paper accepted for publication in          #
# Acta Crystallographica Section E. It conforms to the requirements of       #
# Notes for Authors for Acta Crystallographica Section E, and has been       #
# peer reviewed under the auspices of the IUCr Commission on Journals.       #
#                                                                            #
# Full details of the Crystallographic Information File format               #
# are given in the paper "The Crystallographic Information File (CIF):       #
# a New Standard Archive File for Crystallography" by S. R. Hall, F. H.      #
# Allen and I. D. Brown [Acta Cryst. (1991), A47, 655-685].                  #
#                                                                            #
# The current version of the core CIF dictionary is obtainable from          #
# ftp://ftp.iucr.org/pub/cif_core.dic.                                       #
#                                                                            #
# Software is freely available for graphical display of the structure(s)     #
# in this CIF. For information consult the CIF software page                 #
# http://www.iucr.org/resources/cif/software.                                #
#                                                                            #
# This file may be used for bona fide research purposes within the           #
# scientific community so long as proper attribution is given to the journal # 
# article from which it was obtained.                                        #
#                                                                            #
##############################################################################
data_I
_audit_creation_method     'SHELXL-2019/3'
_chemical_name_systematic
;
2-[(5-Amino-1-tosyl-1<i>H</i>-pyrazol-3-yl)oxy]-1-(4-methoxyphenyl)ethan-1-one
1,4-dioxane monosolvate
;
_chemical_name_common
;\
2-{[5-Amino-1-(4-methylbenzene-1-sulfonyl)-1<i>H</i>-pyrazol-3-yl]oxy}-\
1-(4-methoxyphenyl)ethan-1-one 1,4-dioxane monosolvate
;
_chemical_formula_moiety     'C19 H19 N3 O5 S, C4 H8 O2'
_chemical_formula_sum     'C23 H27 N3 O7 S'
_chemical_formula_iupac     'C19 H19 N3 O5 S, C4 H8 O2'
_chemical_formula_weight     489.53
_chemical_melting_point     ?
_space_group_crystal_system     triclinic
_space_group_name_H-M_alt     'P -1'
_space_group_name_Hall     '-P 1'
loop_
    _space_group_symop_operation_xyz
    'x, y, z'
    '-x, -y, -z'
_cell_length_a     8.26968(10)
_cell_length_b     12.50096(14)
_cell_length_c     12.76743(16)
_cell_angle_alpha     116.9553(12)
_cell_angle_beta     104.8418(10)
_cell_angle_gamma     91.0281(10)
_cell_volume     1123.39(3)
_cell_formula_units_Z     2
_cell_measurement_reflns_used     105453
_cell_measurement_theta_min     2.5580
_cell_measurement_theta_max     45.0150
_cell_measurement_temperature     100(2)
_exptl_crystal_description     block
_exptl_crystal_colour     colourless
_exptl_crystal_size_max     0.2
_exptl_crystal_size_mid     0.2
_exptl_crystal_size_min     0.15
_exptl_crystal_density_diffrn     1.447
_exptl_crystal_density_meas     ?
_exptl_crystal_density_method     ?
_exptl_crystal_F_000     516
_exptl_absorpt_coefficient_mu     0.196
_exptl_absorpt_correction_type     multi-scan
_exptl_absorpt_process_details
;
(CrysAlisPro; Rigaku OD, 2022)
;
_exptl_absorpt_correction_T_min     0.91404
_exptl_absorpt_correction_T_max     1.00000
_diffrn_ambient_temperature     100(2)
_diffrn_source     'micro-focus sealed X-ray tube'
_diffrn_radiation_type     MoK\a
_diffrn_radiation_wavelength     0.71073
_diffrn_measurement_device_type     'XtaLAB Synergy'
_diffrn_measurement_method     '\w scans'
_diffrn_detector_area_resol_mean     10.0000
_diffrn_reflns_number     187554
_diffrn_reflns_av_R_equivalents     0.0267
_diffrn_reflns_av_unetI/netI     0.0121
_diffrn_reflns_theta_min     2.579
_diffrn_reflns_theta_max     44.885
_diffrn_reflns_theta_full     44.000
_diffrn_measured_fraction_theta_max     0.999
_diffrn_measured_fraction_theta_full     0.999
_diffrn_reflns_limit_h_min     -16
_diffrn_reflns_limit_h_max     16
_diffrn_reflns_limit_k_min     -24
_diffrn_reflns_limit_k_max     24
_diffrn_reflns_limit_l_min     -25
_diffrn_reflns_limit_l_max     25
_refine_special_details     ?
_reflns_number_total     18415
_reflns_number_gt     16161
_reflns_threshold_expression     'I > 2\s(I)'
_refine_ls_structure_factor_coef     Fsqd
_refine_ls_matrix_type     full
_refine_ls_R_factor_all     0.0314
_refine_ls_R_factor_gt     0.0266
_refine_ls_wR_factor_gt     0.0838
_refine_ls_wR_factor_ref     0.0865
_refine_ls_goodness_of_fit_ref     1.044
_refine_ls_restrained_S_all     1.043
_refine_ls_number_reflns     18415
_refine_ls_number_parameters     330
_refine_ls_number_restraints     22
_refine_ls_hydrogen_treatment     mixed
_refine_ls_weighting_scheme     calc
_refine_ls_weighting_details
              'w=1/[\s^2^(Fo^2^)+(0.0517P)^2^+0.0976P] where P=(Fo^2^+2Fc^2^)/3'
_atom_sites_solution_hydrogens     mixed
_atom_sites_solution_primary     dual
_atom_sites_solution_secondary     ?
_refine_ls_shift/su_max     0.002
_refine_ls_shift/su_mean     0.000
_refine_diff_density_max     0.672
_refine_diff_density_min     -0.378
_refine_ls_extinction_method     none
_refine_ls_extinction_coef     .
loop_
    _atom_type_symbol
    _atom_type_description
    _atom_type_scat_dispersion_real
    _atom_type_scat_dispersion_imag
    _atom_type_scat_source
    'C' 'C' 0.0033 0.0016
                         'International Tables Vol C Tables 4.2.6.8 and 6.1.1.4'
    'H' 'H' 0.0000 0.0000
                         'International Tables Vol C Tables 4.2.6.8 and 6.1.1.4'
    'N' 'N' 0.0061 0.0033
                         'International Tables Vol C Tables 4.2.6.8 and 6.1.1.4'
    'O' 'O' 0.0106 0.0060
                         'International Tables Vol C Tables 4.2.6.8 and 6.1.1.4'
    'S' 'S' 0.1246 0.1234
                         'International Tables Vol C Tables 4.2.6.8 and 6.1.1.4'
_computing_data_collection
;
CrysAlisPro 1.171.42.69a (Rigaku OD, 2022)
;
_computing_cell_refinement
;
CrysAlisPro 1.171.42.69a (Rigaku OD, 2022)
;
_computing_data_reduction
;
CrysAlisPro 1.171.42.69a (Rigaku OD, 2022)
;
_computing_structure_solution
;
<i>SHELXT</i> (Sheldrick, 2015b)
;
_computing_structure_refinement
;
<i>SHELXL2019/3</i> (Sheldrick, 2015a)
;
_computing_molecular_graphics
;
XP (Siemens, 1994)
;
_computing_publication_material
;
<i>SHELXL2019/3</i> (Sheldrick, 2015a)
;
loop_
    _atom_site_type_symbol
    _atom_site_label
    _atom_site_fract_x
    _atom_site_fract_y
    _atom_site_fract_z
    _atom_site_U_iso_or_equiv
    _atom_site_adp_type
    _atom_site_calc_flag
    _atom_site_occupancy
    _atom_site_disorder_assembly
    _atom_site_disorder_group
    C C1 0.38399(4) 0.77886(3) 0.26518(3) 0.01184(4) Uani d 1 . .
    C C2 0.40834(5) 0.66456(3) 0.27750(3) 0.01258(5) Uani d 1 . .
    H H2A 0.494861 0.684712 0.356158 0.015 Uiso calc 1 . .
    H H2B 0.300694 0.628434 0.277334 0.015 Uiso calc 1 . .
    O O1 0.41714(4) 0.79016(3) 0.18236(3) 0.01691(5) Uani d 1 . .
    O O2 0.46134(4) 0.58006(3) 0.17697(3) 0.01403(4) Uani d 1 . .
    N N1 0.40343(4) 0.30638(3) 0.17661(3) 0.01166(4) Uani d 1 . .
    N N2 0.40577(4) 0.43334(3) 0.23487(3) 0.01164(4) Uani d 1 . .
    C C3 0.45301(4) 0.46582(3) 0.16098(3) 0.01109(4) Uani d 1 . .
    C C4 0.48807(5) 0.36967(3) 0.05888(3) 0.01274(5) Uani d 1 . .
    H H4 0.523520 0.374279 -0.004293 0.015 Uiso calc 1 . .
    C C5 0.45919(4) 0.26833(3) 0.07193(3) 0.01129(4) Uani d 1 . .
    N N3 0.47670(5) 0.15066(3) 0.00274(3) 0.01555(5) Uani d 1 . .
    H H031 0.4134(12) 0.0953(9) 0.0048(9) 0.029(2) Uiso d 1 . .
    H H032 0.4995(12) 0.1375(9) -0.0649(8) 0.024(2) Uiso d 1 . .
    C C11 0.32316(4) 0.87608(3) 0.35963(3) 0.01120(4) Uani d 1 . .
    C C12 0.32181(4) 0.98963(3) 0.36261(3) 0.01213(5) Uani d 1 . .
    H H12 0.355545 1.001617 0.302459 0.015 Uiso calc 1 . .
    C C13 0.27183(5) 1.08435(3) 0.45230(3) 0.01318(5) Uani d 1 . .
    H H13 0.269231 1.160437 0.452620 0.016 Uiso calc 1 . .
    C C14 0.22495(4) 1.06787(3) 0.54284(3) 0.01214(5) Uani d 1 . .
    C C15 0.22215(5) 0.95479(3) 0.53954(3) 0.01378(5) Uani d 1 . .
    H H15 0.187272 0.942595 0.599186 0.017 Uiso calc 1 . .
    C C16 0.27095(5) 0.86004(3) 0.44803(3) 0.01366(5) Uani d 1 . .
    H H16 0.268743 0.782921 0.445597 0.016 Uiso calc 1 . .
    O O3 0.18634(4) 1.16720(3) 0.63073(3) 0.01711(5) Uani d 1 . .
    C C17 0.14669(6) 1.15468(4) 0.72774(4) 0.01942(6) Uani d 1 . .
    H H17A 0.047427 1.091958 0.692996 0.029 Uiso calc 1 . .
    H H17B 0.122138 1.232228 0.785483 0.029 Uiso calc 1 . .
    H H17C 0.243352 1.131273 0.771163 0.029 Uiso calc 1 . .
    S S1 0.43246(2) 0.24477(2) 0.27095(2) 0.01097(2) Uani d 1 . .
    O O4 0.41689(4) 0.11676(3) 0.19275(3) 0.01594(5) Uani d 1 . .
    O O5 0.31959(4) 0.29146(3) 0.34374(3) 0.01605(5) Uani d 1 . .
    C C21 0.64132(4) 0.29968(3) 0.36666(3) 0.01082(4) Uani d 1 . .
    C C22 0.67431(4) 0.39426(3) 0.48634(3) 0.01175(4) Uani d 1 . .
    H H22 0.584626 0.431238 0.515766 0.014 Uiso calc 1 . .
    C C23 0.84106(4) 0.43351(3) 0.56194(3) 0.01265(5) Uani d 1 . .
    H H23 0.864873 0.498109 0.643528 0.015 Uiso calc 1 . .
    C C24 0.97428(4) 0.37942(3) 0.51979(3) 0.01249(5) Uani d 1 . .
    C C25 0.93733(5) 0.28592(3) 0.39821(4) 0.01400(5) Uani d 1 . .
    H H25 1.027019 0.249828 0.368074 0.017 Uiso calc 1 . .
    C C26 0.77178(4) 0.24513(3) 0.32102(3) 0.01313(5) Uani d 1 . .
    H H26 0.747761 0.181499 0.238932 0.016 Uiso calc 1 . .
    C C27 1.15349(5) 0.41935(4) 0.60318(4) 0.01590(5) Uani d 1 . .
    H H27A 1.177536 0.369938 0.645265 0.024 Uiso calc 1 . .
    H H27B 1.168027 0.505056 0.664270 0.024 Uiso calc 1 . .
    H H27C 1.231683 0.409081 0.554338 0.024 Uiso calc 1 . .
    O O81 0.12771(5) -0.00966(4) -0.05908(4) 0.02415(7) Uani d 1 . .
    C C81 0.07517(8) -0.10432(6) -0.03646(7) 0.03059(11) Uani d 1 . .
    H H81A 0.171885 -0.146721 -0.022534 0.037 Uiso calc 1 . .
    H H81B -0.015447 -0.164162 -0.109485 0.037 Uiso calc 1 . .
    C C82 -0.01034(7) 0.05411(7) -0.07474(6) 0.02876(10) Uani d 1 . .
    H H82A -0.103225 -0.001640 -0.148717 0.035 Uiso calc 1 . .
    H H82B 0.027099 0.121680 -0.087683 0.035 Uiso calc 1 . .
    O O91 0.04584(6) 0.61849(4) 0.10107(4) 0.02249(9) Uani d 0.931(2) A 1
    C C91 -0.07460(7) 0.52971(6) 0.09340(5) 0.02309(11) Uani d 0.931(2) A 1
    H H91A -0.190244 0.538072 0.054417 0.028 Uiso calc 0.931(2) A 1
    H H91B -0.068248 0.543917 0.177303 0.028 Uiso calc 0.931(2) A 1
    C C92 0.04101(7) 0.59715(5) -0.01928(6) 0.02259(10) Uani d 0.931(2) A 1
    H H92A 0.127446 0.657086 -0.013383 0.027 Uiso calc 0.931(2) A 1
    H H92B -0.071504 0.607473 -0.061132 0.027 Uiso calc 0.931(2) A 1
    O O91' 0.0276(9) 0.5939(7) 0.1194(7) 0.0265(13) Uiso d 0.069(2) A 2
    C C91' -0.0678(12) 0.4761(10) 0.0740(9) 0.0297(17) Uiso d 0.069(2) A 2
    H H91C -0.050956 0.455740 0.142058 0.036 Uiso calc 0.069(2) A 2
    H H91D -0.189840 0.478789 0.044301 0.036 Uiso calc 0.069(2) A 2
    C C92' 0.0187(13) 0.6148(10) 0.0222(10) 0.0312(18) Uiso d 0.069(2) A 2
    H H92C 0.091514 0.692745 0.052555 0.037 Uiso calc 0.069(2) A 2
    H H92D -0.099241 0.623833 -0.011040 0.037 Uiso calc 0.069(2) A 2
loop_
    _atom_site_aniso_label
    _atom_site_aniso_U_11
    _atom_site_aniso_U_22
    _atom_site_aniso_U_33
    _atom_site_aniso_U_12
    _atom_site_aniso_U_13
    _atom_site_aniso_U_23
    C1 0.01442(11) 0.01135(10) 0.01179(10) 0.00285(9) 0.00588(9) 0.00610(9)
    C2 0.01679(12) 0.01137(11) 0.01192(10) 0.00442(9) 0.00707(9) 0.00592(9)
    O1 0.02551(13) 0.01563(11) 0.01559(10) 0.00521(9) 0.01201(10) 0.00921(9)
    O2 0.02105(11) 0.01078(9) 0.01466(9) 0.00525(8) 0.01076(9) 0.00670(8)
    N1 0.01493(10) 0.01194(10) 0.01105(9) 0.00369(8) 0.00563(8) 0.00690(8)
    N2 0.01435(10) 0.01179(10) 0.01129(9) 0.00381(8) 0.00585(8) 0.00643(8)
    C3 0.01304(10) 0.01109(10) 0.01116(10) 0.00323(8) 0.00541(8) 0.00594(8)
    C4 0.01717(12) 0.01201(11) 0.01200(11) 0.00383(9) 0.00776(9) 0.00628(9)
    C5 0.01295(11) 0.01167(10) 0.01045(10) 0.00282(8) 0.00444(8) 0.00569(8)
    N3 0.02191(13) 0.01141(10) 0.01416(11) 0.00400(9) 0.00808(10) 0.00526(9)
    C11 0.01324(11) 0.01081(10) 0.01189(10) 0.00300(8) 0.00540(9) 0.00641(9)
    C12 0.01438(11) 0.01145(11) 0.01278(11) 0.00217(9) 0.00468(9) 0.00725(9)
    C13 0.01621(12) 0.01050(10) 0.01455(11) 0.00268(9) 0.00521(10) 0.00700(9)
    C14 0.01351(11) 0.01032(10) 0.01294(11) 0.00290(8) 0.00475(9) 0.00532(9)
    C15 0.01852(13) 0.01216(11) 0.01507(12) 0.00501(10) 0.00930(10) 0.00776(10)
    C16 0.01935(13) 0.01153(11) 0.01547(12) 0.00551(10) 0.00982(10) 0.00828(10)
    O3 0.02369(13) 0.01157(9) 0.01659(11) 0.00557(9) 0.00988(10) 0.00497(8)
    C17 0.02350(16) 0.01854(15) 0.01523(13) 0.00552(13) 0.00945(12) 0.00517(12)
    S1 0.01077(3) 0.01276(3) 0.01195(3) 0.00076(2) 0.00380(2) 0.00779(3)
    O4 0.01896(11) 0.01203(9) 0.01620(10) -0.00143(8) 0.00272(9) 0.00760(8)
    O5 0.01293(9) 0.02379(13) 0.01726(11) 0.00318(9) 0.00781(8) 0.01279(10)
    C21 0.01101(10) 0.01183(10) 0.01159(10) 0.00221(8) 0.00432(8) 0.00666(9)
    C22 0.01253(10) 0.01267(11) 0.01202(10) 0.00323(8) 0.00491(8) 0.00677(9)
    C23 0.01372(11) 0.01260(11) 0.01227(11) 0.00202(9) 0.00366(9) 0.00652(9)
    C24 0.01179(10) 0.01305(11) 0.01505(11) 0.00145(9) 0.00357(9) 0.00888(10)
    C25 0.01213(11) 0.01514(12) 0.01644(12) 0.00372(9) 0.00603(9) 0.00792(10)
    C26 0.01300(11) 0.01351(11) 0.01350(11) 0.00308(9) 0.00568(9) 0.00597(9)
    C27 0.01265(11) 0.01752(13) 0.01942(14) 0.00062(10) 0.00188(10) 0.01186(12)
    O81 0.01741(12) 0.03412(18) 0.02501(15) -0.00010(12) 0.00789(11) 0.01670(14)
    C81 0.0258(2) 0.0336(3) 0.0431(3) 0.00625(19) 0.0175(2) 0.0232(2)
    C82 0.02010(17) 0.0471(3) 0.0310(2) 0.00227(18) 0.00602(16) 0.0293(2)
    O91 0.02279(16) 0.01833(15) 0.01779(15) 0.00159(12) 0.00519(12) 0.00195(12)
    C91 0.02285(19) 0.0278(3) 0.01701(17) 0.00463(16) 0.00868(14) 0.00778(16)
    C92 0.02260(19) 0.0223(2) 0.0241(2) 0.00333(15) 0.00477(16) 0.01313(17)
_geom_special_details
;
 All esds (except the esd in the dihedral angle between two l.s. planes)
 are estimated using the full covariance matrix.  The cell esds are taken
 into account individually in the estimation of esds in distances, angles
 and torsion angles; correlations between esds in cell parameters are only
 used when they are defined by crystal symmetry.  An approximate (isotropic)
 treatment of cell esds is used for estimating esds involving l.s. planes.
;
loop_
    _geom_bond_atom_site_label_1
    _geom_bond_atom_site_label_2
    _geom_bond_site_symmetry_2
    _geom_bond_distance
    _geom_bond_publ_flag
    C1 O1 . 1.2229(4) ?
    C1 C11 . 1.4793(5) ?
    C1 C2 . 1.5182(5) ?
    C2 O2 . 1.4251(4) ?
    C2 H2A . 0.9900 ?
    C2 H2B . 0.9900 ?
    O2 C3 . 1.3457(4) ?
    N1 C5 . 1.4044(4) y
    N1 N2 . 1.4121(4) y
    N1 S1 . 1.6737(3) y
    N2 C3 . 1.3183(4) y
    C3 C4 . 1.4190(5) y
    C4 C5 . 1.3749(5) y
    C4 H4 . 0.9500 ?
    C5 N3 . 1.3639(5) ?
    N3 H031 . 0.874(9) ?
    N3 H032 . 0.875(9) ?
    C11 C16 . 1.3973(5) ?
    C11 C12 . 1.4030(5) ?
    C12 C13 . 1.3839(5) ?
    C12 H12 . 0.9500 ?
    C13 C14 . 1.4040(5) ?
    C13 H13 . 0.9500 ?
    C14 O3 . 1.3555(4) ?
    C14 C15 . 1.3947(5) ?
    C15 C16 . 1.3911(5) ?
    C15 H15 . 0.9500 ?
    C16 H16 . 0.9500 ?
    O3 C17 . 1.4310(5) ?
    C17 H17A . 0.9800 ?
    C17 H17B . 0.9800 ?
    C17 H17C . 0.9800 ?
    S1 O5 . 1.4310(3) ?
    S1 O4 . 1.4326(3) ?
    S1 C21 . 1.7502(3) ?
    C21 C22 . 1.3944(5) ?
    C21 C26 . 1.3988(5) ?
    C22 C23 . 1.3923(5) ?
    C22 H22 . 0.9500 ?
    C23 C24 . 1.4004(5) ?
    C23 H23 . 0.9500 ?
    C24 C25 . 1.4030(5) ?
    C24 C27 . 1.5042(5) ?
    C25 C26 . 1.3906(5) ?
    C25 H25 . 0.9500 ?
    C26 H26 . 0.9500 ?
    C27 H27A . 0.9800 ?
    C27 H27B . 0.9800 ?
    C27 H27C . 0.9800 ?
    O81 C81 . 1.4241(7) ?
    O81 C82 . 1.4279(7) ?
    C81 C82 2 1.5137(9) ?
    C81 H81A . 0.9900 ?
    C81 H81B . 0.9900 ?
    C82 H82A . 0.9900 ?
    C82 H82B . 0.9900 ?
    O91 C92 . 1.4249(8) ?
    O91 C91 . 1.4301(8) ?
    C91 C92 2_565 1.5091(8) ?
    C91 H91A . 0.9900 ?
    C91 H91B . 0.9900 ?
    C92 H92A . 0.9900 ?
    C92 H92B . 0.9900 ?
    O91' C92' . 1.364(11) ?
    O91' C91' . 1.441(11) ?
    C91' C92' 2_565 1.404(15) ?
    C91' H91C . 0.9900 ?
    C91' H91D . 0.9900 ?
    C92' H92C . 0.9900 ?
    C92' H92D . 0.9900 ?
loop_
    _geom_angle_atom_site_label_1
    _geom_angle_atom_site_label_2
    _geom_angle_atom_site_label_3
    _geom_angle_site_symmetry_1
    _geom_angle_site_symmetry_3
    _geom_angle
    _geom_angle_publ_flag
    O1 C1 C11 . . 122.11(3) ?
    O1 C1 C2 . . 121.06(3) ?
    C11 C1 C2 . . 116.81(3) ?
    O2 C2 C1 . . 108.97(3) ?
    O2 C2 H2A . . 109.9 ?
    C1 C2 H2A . . 109.9 ?
    O2 C2 H2B . . 109.9 ?
    C1 C2 H2B . . 109.9 ?
    H2A C2 H2B . . 108.3 ?
    C3 O2 C2 . . 115.38(3) ?
    C5 N1 N2 . . 111.05(3) y
    C5 N1 S1 . . 126.29(2) y
    N2 N1 S1 . . 114.68(2) ?
    C3 N2 N1 . . 102.75(3) y
    N2 C3 O2 . . 123.26(3) ?
    N2 C3 C4 . . 114.91(3) y
    O2 C3 C4 . . 121.78(3) ?
    C5 C4 C3 . . 104.48(3) y
    C5 C4 H4 . . 127.8 ?
    C3 C4 H4 . . 127.8 ?
    N3 C5 C4 . . 130.68(3) ?
    N3 C5 N1 . . 122.63(3) ?
    C4 C5 N1 . . 106.70(3) y
    C5 N3 H031 . . 116.3(6) ?
    C5 N3 H032 . . 113.2(6) ?
    H031 N3 H032 . . 121.0(9) ?
    C16 C11 C12 . . 118.70(3) ?
    C16 C11 C1 . . 122.44(3) ?
    C12 C11 C1 . . 118.84(3) ?
    C13 C12 C11 . . 120.65(3) ?
    C13 C12 H12 . . 119.7 ?
    C11 C12 H12 . . 119.7 ?
    C12 C13 C14 . . 119.93(3) ?
    C12 C13 H13 . . 120.0 ?
    C14 C13 H13 . . 120.0 ?
    O3 C14 C15 . . 123.98(3) ?
    O3 C14 C13 . . 115.95(3) ?
    C15 C14 C13 . . 120.06(3) ?
    C16 C15 C14 . . 119.33(3) ?
    C16 C15 H15 . . 120.3 ?
    C14 C15 H15 . . 120.3 ?
    C15 C16 C11 . . 121.28(3) ?
    C15 C16 H16 . . 119.4 ?
    C11 C16 H16 . . 119.4 ?
    C14 O3 C17 . . 117.13(3) ?
    O3 C17 H17A . . 109.5 ?
    O3 C17 H17B . . 109.5 ?
    H17A C17 H17B . . 109.5 ?
    O3 C17 H17C . . 109.5 ?
    H17A C17 H17C . . 109.5 ?
    H17B C17 H17C . . 109.5 ?
    O5 S1 O4 . . 120.39(2) ?
    O5 S1 N1 . . 106.165(17) ?
    O4 S1 N1 . . 105.240(17) ?
    O5 S1 C21 . . 108.966(18) ?
    O4 S1 C21 . . 108.862(18) ?
    N1 S1 C21 . . 106.306(16) ?
    C22 C21 C26 . . 121.49(3) ?
    C22 C21 S1 . . 119.94(3) ?
    C26 C21 S1 . . 118.56(3) ?
    C23 C22 C21 . . 118.80(3) ?
    C23 C22 H22 . . 120.6 ?
    C21 C22 H22 . . 120.6 ?
    C22 C23 C24 . . 121.14(3) ?
    C22 C23 H23 . . 119.4 ?
    C24 C23 H23 . . 119.4 ?
    C23 C24 C25 . . 118.70(3) ?
    C23 C24 C27 . . 120.92(3) ?
    C25 C24 C27 . . 120.38(3) ?
    C26 C25 C24 . . 121.18(3) ?
    C26 C25 H25 . . 119.4 ?
    C24 C25 H25 . . 119.4 ?
    C25 C26 C21 . . 118.67(3) ?
    C25 C26 H26 . . 120.7 ?
    C21 C26 H26 . . 120.7 ?
    C24 C27 H27A . . 109.5 ?
    C24 C27 H27B . . 109.5 ?
    H27A C27 H27B . . 109.5 ?
    C24 C27 H27C . . 109.5 ?
    H27A C27 H27C . . 109.5 ?
    H27B C27 H27C . . 109.5 ?
    C81 O81 C82 . . 109.31(4) ?
    O81 C81 C82 . 2 110.95(5) ?
    O81 C81 H81A . . 109.4 ?
    C82 C81 H81A 2 . 109.4 ?
    O81 C81 H81B . . 109.4 ?
    C82 C81 H81B 2 . 109.4 ?
    H81A C81 H81B . . 108.0 ?
    O81 C82 C81 . 2 111.17(4) ?
    O81 C82 H82A . . 109.4 ?
    C81 C82 H82A 2 . 109.4 ?
    O81 C82 H82B . . 109.4 ?
    C81 C82 H82B 2 . 109.4 ?
    H82A C82 H82B . . 108.0 ?
    C92 O91 C91 . . 110.01(4) ?
    O91 C91 C92 . 2_565 110.96(4) ?
    O91 C91 H91A . . 109.4 ?
    C92 C91 H91A 2_565 . 109.4 ?
    O91 C91 H91B . . 109.4 ?
    C92 C91 H91B 2_565 . 109.4 ?
    H91A C91 H91B . . 108.0 ?
    O91 C92 C91 . 2_565 110.33(4) ?
    O91 C92 H92A . . 109.6 ?
    C91 C92 H92A 2_565 . 109.6 ?
    O91 C92 H92B . . 109.6 ?
    C91 C92 H92B 2_565 . 109.6 ?
    H92A C92 H92B . . 108.1 ?
    C92' O91' C91' . . 108.6(7) ?
    C92' C91' O91' 2_565 . 111.9(8) ?
    C92' C91' H91C 2_565 . 109.2 ?
    O91' C91' H91C . . 109.2 ?
    C92' C91' H91D 2_565 . 109.2 ?
    O91' C91' H91D . . 109.2 ?
    H91C C91' H91D . . 107.9 ?
    O91' C92' H92C . . 108.5 ?
    C91' C92' H92C 2_565 . 108.5 ?
    O91' C92' H92D . . 108.5 ?
    C91' C92' H92D 2_565 . 108.5 ?
    H92C C92' H92D . . 107.5 ?
loop_
    _geom_torsion_atom_site_label_1
    _geom_torsion_atom_site_label_2
    _geom_torsion_atom_site_label_3
    _geom_torsion_atom_site_label_4
    _geom_torsion_site_symmetry_1
    _geom_torsion_site_symmetry_2
    _geom_torsion_site_symmetry_3
    _geom_torsion_site_symmetry_4
    _geom_torsion
    _geom_torsion_publ_flag
    O1 C1 C2 O2 . . . . -3.58(5) ?
    C11 C1 C2 O2 . . . . 178.02(3) y
    C1 C2 O2 C3 . . . . -166.35(3) y
    C5 N1 N2 C3 . . . . 3.25(4) ?
    S1 N1 N2 C3 . . . . 154.29(2) ?
    N1 N2 C3 O2 . . . . 175.41(3) ?
    N1 N2 C3 C4 . . . . -1.98(4) ?
    C2 O2 C3 N2 . . . . -2.54(5) ?
    C2 O2 C3 C4 . . . . 174.67(3) y
    N2 C3 C4 C5 . . . . 0.01(4) ?
    O2 C3 C4 C5 . . . . -177.41(3) y
    C3 C4 C5 N3 . . . . -178.08(4) ?
    C3 C4 C5 N1 . . . . 2.01(4) ?
    N2 N1 C5 N3 . . . . 176.69(3) ?
    S1 N1 C5 N3 . . . . 29.78(5) ?
    N2 N1 C5 C4 . . . . -3.38(4) ?
    S1 N1 C5 C4 . . . . -150.30(3) ?
    O1 C1 C11 C16 . . . . 174.25(4) ?
    C2 C1 C11 C16 . . . . -7.36(5) ?
    O1 C1 C11 C12 . . . . -7.40(6) ?
    C2 C1 C11 C12 . . . . 170.98(3) y
    C16 C11 C12 C13 . . . . 0.82(5) ?
    C1 C11 C12 C13 . . . . -177.59(3) y
    C11 C12 C13 C14 . . . . 1.22(5) ?
    C12 C13 C14 O3 . . . . 176.66(3) ?
    C12 C13 C14 C15 . . . . -2.59(6) ?
    O3 C14 C15 C16 . . . . -177.31(4) ?
    C13 C14 C15 C16 . . . . 1.88(6) ?
    C14 C15 C16 C11 . . . . 0.19(6) ?
    C12 C11 C16 C15 . . . . -1.54(6) ?
    C1 C11 C16 C15 . . . . 176.81(4) ?
    C15 C14 O3 C17 . . . . 2.39(6) ?
    C13 C14 O3 C17 . . . . -176.83(4) ?
    C5 N1 S1 O5 . . . . -165.61(3) ?
    N2 N1 S1 O5 . . . . 48.49(3) ?
    C5 N1 S1 O4 . . . . -36.94(4) ?
    N2 N1 S1 O4 . . . . 177.16(3) ?
    C5 N1 S1 C21 . . . . 78.45(3) ?
    N2 N1 S1 C21 . . . . -67.45(3) ?
    O5 S1 C21 C22 . . . . -12.84(3) ?
    O4 S1 C21 C22 . . . . -145.89(3) ?
    N1 S1 C21 C22 . . . . 101.19(3) y
    O5 S1 C21 C26 . . . . 165.95(3) ?
    O4 S1 C21 C26 . . . . 32.90(3) ?
    N1 S1 C21 C26 . . . . -80.02(3) ?
    C26 C21 C22 C23 . . . . -0.89(5) ?
    S1 C21 C22 C23 . . . . 177.87(3) ?
    C21 C22 C23 C24 . . . . -0.25(5) ?
    C22 C23 C24 C25 . . . . 1.37(5) ?
    C22 C23 C24 C27 . . . . -177.93(3) ?
    C23 C24 C25 C26 . . . . -1.40(5) ?
    C27 C24 C25 C26 . . . . 177.90(3) ?
    C24 C25 C26 C21 . . . . 0.32(5) ?
    C22 C21 C26 C25 . . . . 0.85(5) ?
    S1 C21 C26 C25 . . . . -177.92(3) ?
    C82 O81 C81 C82 . . . 2 -57.05(7) ?
    C81 O81 C82 C81 . . . 2 57.18(7) ?
    C92 O91 C91 C92 . . . 2_565 57.63(6) ?
    C91 O91 C92 C91 . . . 2_565 -57.25(6) ?
    C92' O91' C91' C92' . . . 2_565 52.2(12) ?
    C91' O91' C92' C91' . . . 2_565 -53.9(12) ?
loop_
    _geom_hbond_atom_site_label_D
    _geom_hbond_atom_site_label_H
    _geom_hbond_atom_site_label_A
    _geom_hbond_site_symmetry_A
    _geom_hbond_distance_DH
    _geom_hbond_distance_HA
    _geom_hbond_distance_DA
    _geom_hbond_angle_DHA
    _geom_hbond_publ_flag
    C4 H4 O1 2_665 0.95 2.45 3.1317(4) 128.5 yes
    C4 H4 O2 2_665 0.95 2.55 3.4625(4) 162.2 yes
    N3 H031 O4 . 0.874(9) 2.283(10) 2.8015(5) 118.0(8) yes
    N3 H031 O81 . 0.874(9) 2.429(9) 3.1875(5) 145.4(9) yes
    N3 H032 O1 2_665 0.875(9) 2.297(9) 3.0867(4) 150.2(8) yes
    C17 H17B O91 2_576 0.98 2.49 3.4174(6) 158.5 yes
    C12 H12 O4 1_565 0.95 2.54 3.4351(4) 156.9 yes
    C25 H25 O5 1_655 0.95 2.59 3.4122(4) 145.0 yes
    C27 H27A O3 1_645 0.98 2.46 3.3348(5) 148.5 yes
_shelx_space_group_comment
;
The symmetry employed for this shelxl refinement is uniquely defined
by the following loop, which should always be used as a source of
symmetry information in preference to the above space-group names.
They are only intended as comments.
;
_shelx_estimated_absorpt_T_min     0.962
_shelx_estimated_absorpt_T_max     0.971
_shelx_hkl_file
;
   0   0   2 869.875 22.7788   1
   0   0  -2 870.497 22.9503   4
   0   0  -2 894.453 22.6632  40
   0   0   2 877.822 22.7813  32
   0   0   2 900.311 22.8246  16
   0   0  -2 937.418 22.4120  11
   0   0  -2 859.188 22.8884  16
   0   0  -2 895.475 22.8723  15
   0   0   2 889.208 22.7812  28
   0   0   2 909.718 23.0117  23
   0   0  -2 888.998 22.9010  23
   0   0  -2 927.302 22.3866  25
   0   0   2 957.583 22.4784  26
   0   0  -2 905.670 22.8867   9
   0   0   2 899.934 22.9702   9
   0   0   2 954.696 22.9642  10
   0   0   2 880.648 22.6661   6
   0   0   3 1400.15 34.8432   9
   0   0   3 1438.71 34.7854  10
   0   0   3 1335.31 34.2981   6
   0   0  -3 1374.84 34.7809   4
   0   0  -3 1318.12 34.3185  40
   0   0   3 1342.25 34.2593  40
   0   0   3 1389.07 33.9027  11
   0   0  -3 1374.23 33.9305  11
   0   0  -3 1361.32 34.7341  16
   0   0   3 1348.04 34.5268  28
   0   0   3 1427.99 34.8890  23
   0   0   3 1515.12 34.0378  26
   0   0  -3 1328.04 33.8762  25
   0   0  -3 1327.04 33.8746  18
   0   0   4 648.239 17.8294  10
   0   0  -4 666.484 17.4988   6
   0   0   4 669.275 17.9814   9
   0   0  -4 692.557 17.9787   4
   0   0  -4 697.956 17.4270  40
   0   0  -4 629.152 16.8212  38
   0   0  -4 657.173 17.8497  16
   0   0  -4 700.162 16.8206  11
   0   0   4 657.720 17.5917  28
   0   0   4 652.252 18.0026  23
   0   0  -4 615.355 16.6822  25
   0   0   4 723.281 16.8841  26
   0   0  -4 622.958 16.7020  18
   0   0  -5 286.800 7.45578   7
   0   0   5 282.456 9.24919  10
   0   0   5 290.623 9.38659   9
   0   0  -5 284.054 8.82762   6
   0   0  -5 301.079 9.39224   4
   0   0  -5 308.287 8.72183  40
   0   0  -5 284.197 7.91017  11
   0   0   5 295.251 9.00249  28
   0   0  -5 291.383 7.80104  25
   0   0   5 286.810 7.94992  26
   0   0  -5 283.854 7.36297  21
   0   0  -5 281.643 7.80491  18
   0   0   6 26.0843 3.09335  10
   0   0  -6 24.3729 2.50481   6
   0   0  -6 24.7518 1.18247   7
   0   0   6 28.3565 3.11234   9
   0   0  -6 23.7013 2.77331   1
   0   0  -6 27.0876 2.85809   4
   0   0  -6 23.8117 2.30079  40
   0   0  -6 28.2291 2.62070  33
   0   0  -6 22.6724 1.65757  11
   0   0   6 24.9508 2.20287  14
   0   0   6 27.0967 2.65302  28
   0   0  -6 24.4183 1.58854  25
   0   0  -6 24.2679 1.56594  18
   0   0   7 777.205 22.4146   9
   0   0  -7 754.744 21.4162   6
   0   0   7 776.085 22.2655  10
   0   0  -7 789.649 22.3190   4
   0   0  -7 750.638 21.6722   3
   0   0  -7 794.458 22.0680   1
   0   0  -7 772.179 21.1537  40
   0   0  -7 771.793 21.6096  33
   0   0  -7 772.782 20.0455  11
   0   0   7 740.880 20.6365  14
   0   0   7 765.743 21.6083  28
   0   0  -7 776.915 19.7933  25
   0   0  -7 790.668 19.8360  18
   0   0   8 175.832 7.73720  10
   0   0  -8 153.637 6.80693   6
   0   0   8 160.676 7.65287   9
   0   0  -8 170.106 7.65640   4
   0   0  -8 166.396 7.34497   1
   0   0  -8 163.007 7.04500   3
   0   0  -8 165.405 6.57515  40
   0   0  -8 176.247 7.11464  33
   0   0  -8 157.989 5.35505  11
   0   0   8 163.849 6.11915  14
   0   0  -8 172.925 7.31298  29
   0   0   8 164.276 7.00276  28
   0   0  -8 174.332 5.15099  25
   0   0  -8 163.868 5.13822  18
   0   0  -9 2414.94 64.6189   6
   0   0   9 2636.25 66.3250   9
   0   0   9 2475.89 65.7290  10
   0   0  -9 2550.56 64.9704   3
   0   0  -9 2574.43 66.0526   4
   0   0  -9 2557.68 65.5933   1
   0   0  -9 2324.75 64.0292  40
   0   0  -9 2543.13 64.9419  33
   0   0  -9 2524.34 62.4811  11
   0   0   9 2575.72 63.4726  14
   0   0   9 2487.03 64.8718  28
   0   0  -9 2432.74 65.0218  29
   0   0  -9 2526.77 62.0654  25
   0   0  -9 2508.90 62.0520  18
   0   0  10 1009.21 29.3604  10
   0   0  10 973.951 29.5295   9
   0   0 -10 1001.04 28.2543   6
   0   0 -10 1000.44 29.4677   4
   0   0 -10 1003.06 29.0237   1
   0   0 -10 1054.08 27.7244  40
   0   0 -10 1050.16 28.5380  33
   0   0  10 1029.24 28.3874  13
   0   0  10 946.645 26.5197  14
   0   0 -10 918.365 25.4288  11
   0   0  10 989.398 28.3630  28
   0   0 -10 998.368 28.6723  29
   0   0 -10 1000.99 25.0349  25
   0   0 -10 991.145 24.9199  18
   0   0 -11 9607.39 236.092  40
   0   0 -11 9538.37 237.085  33
   0   0  11 9586.63 234.858  14
   0   0  11 9780.48 237.032  13
   0   0 -11 9483.47 237.356  29
   0   0  11 9522.26 237.085  28
   0   0 -11 9552.30 236.863   6
   0   0  11 9315.03 238.773   9
   0   0  11 9520.96 238.312  10
   0   0 -11 9441.29 238.553   4
   0   0 -11 9508.97 237.834   1
   0   0 -12 24.4526 4.83957   1
   0   0 -12 18.6543 5.03190   4
   0   0 -12 25.1658 4.21702  40
   0   0 -12 15.2106 4.28828  33
   0   0  12 24.8220 4.84545  13
   0   0  12 19.7574 3.16842  14
   0   0 -12 24.7874 4.69337  29
   0   0  12 9.74920 4.23117  28
   0   0 -12 22.4253 4.69376  24
   0   0 -12 22.9061 4.46527   6
   0   0  12 22.2299 5.70904  10
   0   0  12 22.5031 5.14432   9
   0   0 -13 193.820 10.5344   1
   0   0 -13 184.379 10.7075   4
   0   0 -13 183.467 8.74661  40
   0   0 -13 193.422 9.69357  33
   0   0  13 192.376 7.41052  14
   0   0  13 171.431 9.24670  13
   0   0  13 186.704 9.71661  28
   0   0 -13 187.771 9.89036  29
   0   0 -13 195.448 10.0055  24
   0   0  13 178.381 10.9532   9
   0   0 -13 198.958 9.66063   6
   0   0  13 196.121 11.0288  10
   0   0 -14 4.10221 4.86257   1
   0   0 -14 0.78748 5.48260   4
   0   0 -14 1.54549 5.17136  41
   0   0 -14 4.44540 4.15761  40
   0   0 -14 1.57523 5.45369  39
   0   0 -14-0.58693 4.70583  33
   0   0  14-0.54492 4.59587  13
   0   0  14 3.50470 4.52712  28
   0   0 -14 7.40765 4.86748  29
   0   0 -14 6.87656 4.97086  24
   0   0  14 10.2339 6.66706  23
   0   0  14-0.84075 5.14229   9
   0   0 -14 1.66553 4.80219   6
   0   0  14 1.50225 5.50640  10
   0   0 -15 254.253 13.8812   4
   0   0 -15 251.287 12.9493   1
   0   0 -15 255.735 10.9355  40
   0   0 -15 243.636 13.4546  41
   0   0 -15 248.153 12.1231  33
   0   0 -15 271.780 14.1317  39
   0   0  15 259.186 12.0934  13
   0   0 -15 264.153 12.7850  29
   0   0  15 274.838 12.6518  28
   0   0  15 239.193 14.4426  23
   0   0 -15 256.892 12.6445  24
   0   0 -15 262.896 12.1235   6
   0   0  15 233.397 13.3946  10
   0   0  15 242.644 14.1986   9
   0   0 -16 7.84388 5.92124   1
   0   0 -16 16.7053 6.63846   4
   0   0 -16 9.52192 4.70601  40
   0   0 -16 3.63818 6.19733  41
   0   0 -16 7.41235 6.76717  44
   0   0 -16 8.05350 5.60146  33
   0   0 -16 7.43252 6.74740  39
   0   0  16 7.14230 5.46948  13
   0   0 -16 12.6740 6.00816  29
   0   0  16 11.3837 5.54659  28
   0   0  16 14.6788 6.46110  30
   0   0  16 11.0360 6.95050  23
   0   0 -16 8.57901 5.59367  24
   0   0  16 20.9913 7.10146  10
   0   0  16 8.97587 7.24251   9
   0   0 -16 5.59410 5.40003   6
   0   0 -17-0.99025 6.46871   4
   0   0 -17 4.93452 6.42916   1
   0   0 -17-1.93686 6.66837  41
   0   0 -17-0.87264 6.85104  44
   0   0 -17 1.98301 7.05115  39
   0   0 -17-0.70061 5.95209  33
   0   0  17 3.62921 5.55335  13
   0   0 -17 2.21107 6.05229  29
   0   0  17 6.32624 5.83945  28
   0   0  17 10.1877 6.46281  30
   0   0  17-3.20159 7.89932  23
   0   0 -17 3.73544 6.11092  24
   0   0  17-1.84812 7.25477  10
   0   0 -17-2.56328 5.38422   6
   0   0  17 3.20044 7.01174   9
   0   0 -18 310.147 17.1259   4
   0   0  18 325.736 15.5987   2
   0   0 -18 319.514 15.4360   5
   0   0 -18 328.777 17.3745  41
   0   0 -18 322.692 16.8070  44
   0   0 -18 330.106 17.5128  39
   0   0 -18 309.087 14.8161  33
   0   0  18 346.174 14.4720  13
   0   0  18 319.535 16.8407  10
   0   0 -18 321.303 15.4781  29
   0   0  18 316.149 16.1390  30
   0   0  18 289.113 17.9568  23
   0   0 -18 332.536 15.4775  24
   0   0 -18 319.499 14.3065   6
   0   0  18 289.687 17.2506   9
   0   0 -19 21.4656 8.44486   4
   0   0  19 24.5949 7.48463   2
   0   0 -19 19.6792 7.01991   5
   0   0 -19 26.4838 6.63620  33
   0   0 -19 30.0954 8.87833  39
   0   0 -19 31.3330 8.82577  41
   0   0 -19 17.6734 8.12105  44
   0   0  19 25.8910 8.13845  30
   0   0 -19 17.5252 6.84145  29
   0   0 -19 20.0315 7.22658  24
   0   0  19 17.3073 9.11440  23
   0   0 -19 24.0069 6.17751   6
   0   0  19 28.3681 7.86225  10
   0   0  19 20.9014 8.97670   9
   0   0 -20 90.0553 10.8495   4
   0   0 -20 128.407 10.3427   5
   0   0  20 93.3757 9.47887   2
   0   0 -20 67.3026 10.1450  39
   0   0 -20 92.2123 10.7657  44
   0   0 -20 118.935 11.6682  41
   0   0 -20 77.6782 8.76598  29
   0   0  20 83.7282 11.9005  23
   0   0 -20 92.6256 9.65757  24
   0   0  20 81.0001 11.2929   9
   0   0  20 78.7949 10.2489  10
   0   0 -21 84.4915 10.8683   4
   0   0 -21 60.9880 10.4870  41
   0   0 -21 73.5163 10.0979  44
   0   0  21 81.0837 11.4976  23
   0   0  21 77.0781 10.3355  10
   0   0  21 67.2774 10.6583   9
   0   0 -21 59.8008 9.95710  39
   0   1 -22 108.849 11.6176   4
   0   1 -22 121.152 12.3666  39
   0   1 -22 104.205 11.4020  41
   0  -1  22 137.562 13.5046  23
   0  -1  22 107.860 12.2069   9
   0  -1  21 106.341 10.0809   2
   0   1 -21 99.4780 11.5004   4
   0   1 -21 93.6637 9.67880   5
   0   1 -21 114.019 12.1606  39
   0   1 -21 82.1353 10.8398  41
   0   1 -21 105.916 11.2467  44
   0   1 -21 93.6825 9.99152  29
   0  -1  21 79.8220 11.6851  23
   0  -1  21 91.7468 10.8215  10
   0  -1  21 91.3489 11.5456   9
   0   1 -20 119.929 11.8518   4
   0  -1  20 146.417 11.1358   2
   0   1 -20 135.529 10.8395   5
   0   1 -20 110.471 11.5566  41
   0   1 -20 147.527 12.1886  44
   0   1 -20 112.956 9.71939  33
   0   1 -20 128.755 12.3641  39
   0   1 -20 125.657 10.7844  29
   0   1 -20 106.457 9.99626  24
   0  -1  20 138.530 13.5733  23
   0  -1  20 115.987 11.2892  10
   0  -1  20 138.613 12.9817   9
   0  -1  19 151.116 11.3010   2
   0   1 -19 154.836 12.1476   4
   0   1 -19 152.578 11.4555   5
   0   1 -19 130.769 11.7555  44
   0   1 -19 159.073 12.6049  41
   0   1 -19 168.170 13.0631  39
   0   1 -19 158.079 10.9926  33
   0  -1  19 153.848 12.1948  10
   0  -1  19 164.532 11.8985  30
   0   1 -19 128.755 10.7858  29
   0   1 -19 138.794 10.4030  24
   0  -1  19 135.893 13.1673  23
   0   1 -19 166.135 10.4693   6
   0  -1  19 140.306 13.4362   9
   0   1 -18 31.9549 7.84165   4
   0   1 -18 30.1225 7.61776   1
   0   1 -18 25.3237 8.25355  41
   0   1 -18 43.1117 8.63573  44
   0   1 -18 16.5837 6.51629  33
   0   1 -18 38.3547 8.37751  39
   0  -1  18 30.1607 7.63135  30
   0   1 -18 37.1306 7.31363  29
   0  -1  18 29.6008 6.89878  28
   0   1 -18 34.0066 6.91991  24
   0  -1  18 32.9895 8.77482  23
   0  -1  18 27.5839 8.31721   9
   0   1 -18 21.0614 6.42794   6
   0  -1  18 45.8395 8.64760  10
   0   1 -17-1.70423 6.68995   1
   0   1 -17 3.77995 6.57889   4
   0   1 -17 2.88084 6.46369  41
   0   1 -17 3.49051 6.79219  44
   0   1 -17 6.85514 6.74328  39
   0   1 -17 4.36904 5.56843  33
   0  -1  17-4.05374 5.65499  13
   0  -1  17-0.81474 6.14559  30
   0  -1  17 6.55641 5.91171  28
   0   1 -17 4.56745 6.15272  29
   0  -1  17 3.12483 7.25153  23
   0   1 -17 5.48956 6.01808  24
   0  -1  17-2.67968 6.92223  10
   0  -1  17-1.04152 7.09156   9
   0   1 -17-1.37352 5.52834   6
   0   1 -16 568.760 22.4344   4
   0   1 -16 555.584 21.8670   1
   0   1 -16 565.963 22.5376  41
   0   1 -16 556.922 20.8003  33
   0  -1  16 590.976 22.6793  10
   0  -1  16 577.910 19.8956  13
   0   1 -16 566.112 21.2570  29
   0  -1  16 547.956 20.6542  28
   0  -1  16 536.007 21.4433  30
   0   1 -16 584.430 20.8044  24
   0  -1  16 613.053 23.8330  23
   0  -1  16 590.542 23.5094   9
   0   1 -16 543.471 20.4118   6
   0   1 -15 707.920 24.4714   1
   0   1 -15 694.007 24.7893   4
   0   1 -15 665.826 20.8446  40
   0   1 -15 665.454 23.1886  33
   0  -1  15 679.368 22.3498  13
   0   1 -15 720.688 23.9488  29
   0  -1  15 687.557 23.4063  28
   0  -1  15 652.664 23.8882  30
   0   1 -15 713.821 23.2574  24
   0  -1  15 672.244 25.4903  23
   0   1 -15 661.655 22.9651   6
   0  -1  15 631.737 25.0269   9
   0  -1  15 706.156 24.7805  10
   0   1 -14 49.5479 6.54607   4
   0   1 -14 75.0780 7.39860   1
   0   1 -14 67.4829 5.34742  40
   0   1 -14 69.3387 6.64943  33
   0  -1  14 58.2933 6.34597  13
   0   1 -14 68.9105 6.69132  29
   0  -1  14 71.4836 6.87721  28
   0   1 -14 77.2210 6.84274  24
   0  -1  14 73.0781 7.43399  10
   0   1 -14 83.9412 6.97905   6
   0  -1  14 70.6911 7.57696   9
   0  -1  13 94.2654 8.15031   9
   0  -1  13 87.9227 7.81181  10
   0   1 -13 112.848 7.45244   6
   0   1 -13 82.8495 7.22386   4
   0   1 -13 82.4834 7.34512   1
   0   1 -13 98.2667 5.90422  40
   0   1 -13 98.1935 7.14432  33
   0  -1  13 93.5792 6.78519  13
   0  -1  13 91.8735 4.88247  14
   0   1 -13 112.406 7.60818  29
   0  -1  13 101.873 7.30633  28
   0   1 -13 112.913 7.30880  24
   0   1 -13 93.1009 3.37521  18
   0   1 -12 2234.20 60.8885   4
   0   1 -12 2289.94 60.8044   1
   0   1 -12 2294.52 58.0930  40
   0   1 -12 2234.94 59.8346  33
   0  -1  12 2343.39 59.3516  13
   0  -1  12 2119.43 56.7996  14
   0   1 -12 2198.40 60.0527  29
   0  -1  12 2352.34 60.1378  28
   0   1 -12 2217.39 55.6954  18
   0  -1  12 2273.57 60.9264  10
   0  -1  12 2185.40 61.2999   9
   0   1 -12 2221.70 59.6614   6
   0   1 -11 217.434 9.66206   6
   0  -1  11 242.186 10.9417   9
   0  -1  11 234.703 10.6329  10
   0   1 -11 218.047 10.3102   1
   0   1 -11 216.430 10.2689   4
   0   1 -11 226.377 8.60293  40
   0   1 -11 226.226 9.85181  33
   0  -1  11 222.811 7.91975  14
   0  -1  11 237.922 9.61040  13
   0  -1  11 202.563 9.59579  28
   0   1 -11 224.224 10.0778  29
   0   1 -11 216.585 6.39175  25
   0   1 -11 227.952 7.13293  18
   0  -1  10 658.514 20.2073  10
   0   1 -10 632.671 19.3677   6
   0  -1  10 624.037 20.3683   9
   0   1 -10 623.225 19.9528   1
   0   1 -10 646.813 20.1443   4
   0   1 -10 618.112 18.0966  40
   0   1 -10 627.819 19.4402  33
   0  -1  10 624.853 17.5521  14
   0  -1  10 605.254 18.8453  13
   0   1 -10 607.561 19.5061  29
   0  -1  10 611.814 19.3582  28
   0   1 -10 629.574 16.2707  25
   0   1 -10 619.450 16.9009  18
   0  -1   9 320.100 11.8959  10
   0   1  -9 348.575 11.6359   6
   0  -1   9 308.218 12.1085   9
   0   1  -9 340.375 11.3798   3
   0   1  -9 339.535 12.0929   4
   0   1  -9 340.903 12.0698   1
   0   1  -9 331.525 10.4588  40
   0   1  -9 349.573 11.6979  33
   0  -1   9 339.239 11.2910  13
   0  -1   9 331.044 10.0751  14
   0  -1   9 309.859 11.3614  28
   0   1  -9 341.754 9.09361  25
   0   1  -9 327.235 9.61123  18
   0   1  -9 308.436 8.45467  21
   0   1  -9 324.348 8.48917  21
   0  -1   8 8.27555 2.98894   9
   0   1  -8 9.73180 2.45343   6
   0  -1   8 15.0257 3.07616  10
   0   1  -8 18.6531 3.25937   1
   0   1  -8 8.26721 2.53758   4
   0   1  -8 15.0532 2.11099  40
   0   1  -8 6.12883 2.80518  39
   0   1  -8 9.04431 2.47874  33
   0  -1   8 9.00790 1.91925  14
   0  -1   8 12.8655 2.71433  13
   0  -1   8 7.84088 2.46012  28
   0   1  -8 11.9449 1.50439  25
   0   1  -8 10.4228 1.61982  18
   0   1  -8 8.93674 1.10388  21
   0  -1   7 219.420 7.98328  10
   0  -1   7 210.687 8.11207   9
   0   1  -7 190.522 7.33503   6
   0   1  -7 207.715 7.74727   4
   0   1  -7 199.433 6.66515  40
   0   1  -7 216.995 7.60376  33
   0   1  -7 201.125 7.86409  39
   0  -1   7 194.610 6.52087  14
   0   1  -7 194.431 5.63597  11
   0  -1   7 197.889 7.26619  13
   0  -1   7 206.955 7.56889  28
   0   1  -7 204.073 5.95563  25
   0   1  -7 195.867 6.30677  18
   0   1  -7 198.230 5.69715  21
   0  -1   6 854.734 23.1512   9
   0   1  -6 817.725 22.5149   6
   0  -1   6 822.099 22.8401  10
   0   1  -6 838.318 22.8452   4
   0   1  -6 854.297 21.8339  40
   0   1  -6 852.620 23.0336  39
   0   1  -6 806.598 22.5437  33
   0  -1   6 855.364 21.7164  14
   0  -1   6 784.284 22.2536  13
   0   1  -6 865.289 20.8839  11
   0  -1   6 811.610 22.5688  28
   0   1  -6 816.887 21.1712  25
   0   1  -6 828.455 21.5388  18
   0   1  -6 806.197 21.0087  21
   0  -1   5 830.014 22.8867   9
   0  -1   5 827.752 22.7044  10
   0   1  -5 863.822 22.7470   4
   0   1  -5 845.383 21.8251  40
   0   1  -5 834.935 22.8254  39
   0  -1   5 833.499 22.3001  13
   0   1  -5 893.627 21.1463  11
   0  -1   5 861.955 21.8671  14
   0  -1   5 812.620 22.5578  28
   0  -1   5 831.356 22.9495  23
   0   1  -5 826.260 21.3612  21
   0   1  -5 827.689 21.7375  18
   0  -1   4 8117.20 194.631  10
   0  -1   4 7833.31 194.760   9
   0   1  -4 7916.34 194.556   4
   0   1  -4 8209.87 193.861  40
   0  -1   4 7755.01 193.741  40
   0   1  -4 7859.51 194.712  39
   0  -1   4 8244.83 194.324  13
   0  -1   4 7848.18 193.942  14
   0  -1   4 7810.41 194.539  28
   0  -1   4 8116.02 194.839  23
   0   1  -4 7725.99 193.941  18
   0   1  -3 3367.01 88.0416   4
   0   1  -3 3487.09 88.2249   1
   0  -1   3 3779.22 87.4997  40
   0   1  -3 3689.07 87.5292  40
   0   1  -3 3495.47 88.2101  39
   0  -1   3 3770.96 87.7170  14
   0   1  -3 3369.11 87.6052  14
   0  -1   3 3433.29 88.0981  28
   0  -1   3 3647.73 88.3227  23
   0  -1   3 3451.12 88.2712   9
   0  -1   3 3565.27 88.1424  10
   0  -1   2 1896.05 47.9999   1
   0   1  -2 1942.56 48.0718   1
   0   1  -2 1915.93 47.8730   4
   0  -1   2 2043.06 47.8391  18
   0   1  -2 1926.45 48.0241  33
   0  -1   2 1955.31 47.9836  39
   0   1  -2 1912.02 48.0355  39
   0  -1   2 1895.71 47.9573  33
   0  -1   2 1882.19 47.9211  16
   0   1  -2 1900.19 47.8053  13
   0  -1   2 1968.76 47.7578  14
   0   1  -2 1956.74 47.9574  28
   0  -1   2 2058.34 48.0259  30
   0  -1   2 1954.44 48.0151  28
   0   1  -2 1908.37 48.0554  23
   0  -1   2 1998.29 48.1561  23
   0  -1   2 1924.63 48.1001   9
   0  -1   2 1918.56 47.9508   6
   0   1  -2 1981.95 48.0269   6
   0   1  -2 1979.00 48.0531   9
   0  -1   2 1893.76 47.9924  10
   0   1   1 4882.82 114.399  10
   0  -1  -1 4476.43 114.284  10
   0   1   1 4623.98 114.133   7
   0   1   1 4624.54 114.011   1
   0  -1  -1 4738.57 114.434   3
   0  -1  -1 4489.36 114.358   4
   0   1   1 4579.57 114.452   3
   0   1   1 4583.01 114.317  40
   0  -1  -1 4553.02 114.363  40
   0   1   1 4718.68 114.075  43
   0  -1  -1 4703.35 114.233  44
   0   1   1 4763.57 114.145  32
   0  -1  -1 4649.13 114.228  11
   0   1   1 4766.96 114.418  15
   0   1   1 4804.10 114.165  16
   0   1   1 4735.89 113.998  28
   0   1   1 4620.42 114.062  29
   0   1   1 4761.46 114.079  26
   0  -1  -1 4799.44 114.067  25
   0   1   1 4531.38 114.067  19
   0  -1  -2 1981.69 48.2554   7
   0   1   2 1951.00 48.8436  10
   0  -1  -2 1984.32 48.9409   3
   0  -1  -2 1991.67 48.9200   4
   0   1   2 1938.60 48.4471   1
   0  -1  -2 1991.36 48.7773  40
   0   1   2 1930.91 48.4098  43
   0   1   2 2022.67 48.5718  32
   0   1   2 1969.53 48.5964  16
   0  -1  -2 1819.62 48.4462  11
   0   1   2 1913.63 48.9303  15
   0   1   2 1982.98 48.4495  28
   0  -1  -2 1930.15 48.4258  28
   0  -1  -2 2011.16 48.2561  25
   0   1   2 2021.40 48.2403  25
   0   1   2 1954.01 48.2825  26
   0  -1  -2 1974.27 48.3901  19
   0   1   2 1923.94 48.4505  19
   0  -1  -3 5482.20 132.115   3
   0  -1  -3 5190.46 131.685   1
   0  -1  -3 5443.83 132.163   4
   0  -1  -3 5363.80 131.849  40
   0   1   3 5167.18 131.399  43
   0  -1  -3 5271.28 130.868  38
   0  -1  -3 5307.47 131.407  11
   0   1   3 5297.34 132.118  15
   0   1   3 5255.42 131.554  28
   0   1   3 5457.00 132.177  23
   0  -1  -3 5376.75 131.122  25
   0  -1  -3 5239.85 131.315  26
   0   1   3 5834.32 131.216  26
   0   1   3 5345.36 131.098  25
   0  -1  -3 5288.44 131.435   6
   0   1   3 5488.80 132.108  10
   0  -1  -3 5391.59 131.059   7
   0   1   3 5566.59 132.182   9
   0  -1  -4 1032.45 26.8294   1
   0  -1  -4 1048.67 27.3291   4
   0  -1  -4 992.003 26.7822  40
   0  -1  -4 1017.03 25.6746  38
   0  -1  -4 1093.06 26.3112  11
   0   1   4 1071.72 27.3789  15
   0  -1  -4 1014.50 26.7073  29
   0   1   4 1030.68 26.6104  28
   0   1   4 1091.00 26.0181  26
   0  -1  -4 1012.23 25.8742  25
   0   1   4 1055.24 25.9010  25
   0  -1  -4 948.335 26.1255  26
   0   1   4 1067.41 27.3356   9
   0  -1  -4 1005.03 26.4561   6
   0   1   4 1023.52 27.1815  10
   0  -1  -4 1031.62 25.7512   7
   0  -1  -5 0.24799 1.98036   4
   0  -1  -5 5.14511 2.01126   1
   0  -1  -5 1.13745 1.85164  40
   0  -1  -5 0.98106 1.06231  38
   0   1   5 0.52083 1.67221  28
   0  -1  -5 0.74602 1.87618  29
   0   1   5 2.12471 2.32466  10
   0  -1  -5 2.37304 0.94083   7
   0   1   5 4.18838 2.38615   9
   0  -1  -5 1.58466 1.61078   6
   0  -1  -5 0.96503 1.09590  25
   0  -1  -5 1.19355 1.24408  11
   0   1   5 9.28912 2.82325  15
   0  -1  -6 772.007 20.9278   1
   0  -1  -6 739.409 21.4373   4
   0  -1  -6 750.364 19.6886  11
   0  -1  -6 759.063 20.7209  40
   0   1   6 727.786 20.4966  28
   0  -1  -6 744.860 20.7082  29
   0  -1  -6 725.505 19.1601  25
   0   1   6 780.163 21.4317  10
   0  -1  -6 749.036 20.3233   6
   0   1   6 767.269 21.5142   9
   0  -1  -7 645.272 19.5067   4
   0  -1  -7 654.715 19.0519   1
   0  -1  -7 676.867 18.7744  40
   0  -1  -7 650.740 17.4870  11
   0   1   7 618.335 18.5164  28
   0  -1  -7 638.896 18.7937  29
   0  -1  -7 649.644 16.9174  25
   0   1   7 643.693 19.5893   9
   0   1   7 686.546 19.6686  10
   0  -1  -7 648.981 18.4088   6
   0  -1  -8 857.638 23.8335   3
   0  -1  -8 854.772 24.6655   4
   0  -1  -8 867.444 24.0574   1
   0  -1  -8 791.434 23.3153  40
   0  -1  -8 834.488 23.5002  33
   0  -1  -8 731.717 21.8030  11
   0   1   8 880.918 22.7188  14
   0  -1  -8 835.088 23.6777  29
   0   1   8 836.702 23.4068  28
   0  -1  -8 829.804 21.2931  25
   0   1   8 869.272 24.6569  10
   0  -1  -8 846.345 23.3004   6
   0   1   8 848.203 24.7637   9
   0  -1  -9 91.8764 6.21667   4
   0  -1  -9 95.4214 5.98071   1
   0  -1  -9 90.8279 5.40948  40
   0  -1  -9 89.9995 5.39100  33
   0   1   9 80.5544 4.64064  14
   0  -1  -9 92.3185 4.19570  11
   0   1   9 86.3193 5.52781  28
   0  -1  -9 91.5105 5.64276  29
   0  -1  -9 99.1319 3.54183  25
   0   1   9 85.8164 6.10554  10
   0  -1  -9 93.0554 5.38660   6
   0   1   9 75.8219 5.95937   9
   0  -1 -10 804.366 23.7321  40
   0  -1 -10 777.823 23.7955  33
   0  -1 -10 818.040 25.3032  39
   0  -1 -10 824.638 21.8337  11
   0   1  10 793.978 22.5640  14
   0  -1 -10 804.543 24.2406  29
   0   1  10 846.329 24.1058  28
   0  -1 -10 810.804 23.6730   6
   0   1  10 790.842 25.4244   9
   0   1  10 834.272 25.4288  10
   0  -1 -10 819.492 25.4454   4
   0  -1 -10 805.112 24.5847   1
   0  -1 -11 1336.23 37.5614   1
   0  -1 -11 1265.63 38.4577   4
   0  -1 -11 1380.66 36.6897  40
   0  -1 -11 1311.90 36.8134  33
   0  -1 -11 1375.56 38.6421  39
   0   1  11 1328.17 35.0347  14
   0  -1 -11 1273.42 33.9826  11
   0  -1 -11 1332.51 37.1125  29
   0   1  11 1329.52 36.8175  28
   0  -1 -11 1305.62 37.6990  24
   0  -1 -11 1286.84 36.4033   6
   0   1  11 1339.81 38.9764   9
   0   1  11 1293.28 38.3223  10
   0  -1 -12 620.351 21.7714   4
   0  -1 -12 573.756 20.2767   1
   0  -1 -12 607.435 19.4543  40
   0  -1 -12 593.856 21.3391  39
   0  -1 -12 595.850 19.7830  33
   0   1  12 597.539 20.0020  13
   0   1  12 614.818 17.8268  14
   0  -1 -12 608.742 20.1349  29
   0   1  12 586.164 19.6622  28
   0  -1 -12 636.872 20.9151  24
   0  -1 -12 581.015 19.3622   6
   0   1  12 647.036 21.7892  10
   0   1  12 606.458 21.8027   9
   0  -1 -13 1.23087 4.64314   1
   0  -1 -13-0.76171 4.94586   4
   0  -1 -13 6.69431 4.12223  40
   0  -1 -13 1.58957 4.12527  33
   0  -1 -13 3.67590 5.06312  39
   0   1  13 4.91995 4.43713  13
   0   1  13 3.67399 4.32780  28
   0  -1 -13 2.79649 4.88919  29
   0  -1 -13 9.52072 4.87638  24
   0   1  13 5.77281 4.99717  10
   0  -1 -13 2.94651 4.40993   6
   0   1  13 8.69887 5.56576   9
   0  -1 -14 521.965 19.7440   1
   0  -1 -14 543.647 21.3254   4
   0  -1 -14 543.626 20.4985  44
   0  -1 -14 503.262 18.2160  40
   0  -1 -14 569.430 21.3088  41
   0  -1 -14 519.280 18.9441  33
   0  -1 -14 536.354 21.0829  39
   0   1  14 556.954 19.3729  13
   0  -1 -14 552.002 19.5013  29
   0   1  14 541.521 19.0881  28
   0   1  14 570.521 22.2880  23
   0  -1 -14 556.318 20.3628  24
   0   1  14 537.257 21.6794   9
   0   1  14 519.825 20.7261  10
   0  -1 -14 552.936 18.8005   6
   0  -1 -15 213.093 11.7575   1
   0  -1 -15 200.511 12.8960   4
   0  -1 -15 220.066 12.8530  41
   0  -1 -15 207.511 10.2475  40
   0  -1 -15 229.259 12.6739  44
   0  -1 -15 194.939 12.4315  39
   0  -1 -15 210.996 10.9773  33
   0   1  15 204.373 11.0734  13
   0  -1 -15 216.067 11.3281  29
   0   1  15 209.124 11.0591  28
   0   1  15 209.488 13.5266  23
   0  -1 -15 192.111 11.7516  24
   0  -1 -15 213.282 10.6040   6
   0   1  15 194.244 12.8016   9
   0   1  15 188.429 12.3961  10
   0  -1 -16 3.89338 6.99366   4
   0  -1 -16 3.02032 5.97847   1
   0  -1 -16 0.91828 6.46198  41
   0  -1 -16-2.47926 6.65240  44
   0  -1 -16-3.24095 5.27454  40
   0  -1 -16 0.94303 6.49341  39
   0  -1 -16 4.52225 5.50834  33
   0   1  16 1.25516 5.81548  13
   0   1  16 0.64468 5.65386  28
   0  -1 -16 2.72759 5.91849  29
   0   1  16 1.03642 7.88963  23
   0  -1 -16-0.77468 6.21050  24
   0  -1 -16-4.62191 5.61025   6
   0   1  16 3.08405 6.87913   9
   0   1  16 8.18909 6.86324  10
   0   1  17-1.40315 6.15285   2
   0  -1 -17-3.61404 5.57683   5
   0  -1 -17 1.03108 7.02037   4
   0  -1 -17-3.88219 7.21831  41
   0  -1 -17 0.86829 7.04599  44
   0  -1 -17-7.99085 7.67249  39
   0  -1 -17-3.99984 5.36623  33
   0   1  17-1.26085 5.56659  13
   0   1  17 5.29882 6.75328  30
   0  -1 -17 2.12200 5.94294  29
   0   1  17 1.09553 8.18655  23
   0  -1 -17-4.82727 6.39684  24
   0   1  17 7.63766 7.93105  10
   0   1  17-2.18526 7.56517   9
   0  -1 -17 4.10201 5.12163   6
   0  -1 -18 170.520 10.9811   5
   0  -1 -18 176.318 13.1310   4
   0   1  18 169.104 11.0129   2
   0  -1 -18 163.278 12.2981  44
   0  -1 -18 176.486 12.8349  41
   0  -1 -18 142.536 12.1718  39
   0  -1 -18 162.744 10.3401  33
   0   1  18 138.588 12.2720  10
   0  -1 -18 117.029 9.97204  29
   0   1  18 159.786 12.3111  30
   0   1  18 165.040 13.6388  23
   0  -1 -18 147.456 11.3537  24
   0   1  18 196.035 14.0995   9
   0  -1 -19 8.75611 5.95813   5
   0  -1 -19 9.89662 7.66563   4
   0   1  19 20.0326 7.18764   2
   0  -1 -19 20.2024 8.87558  39
   0  -1 -19 24.5314 8.75764  44
   0  -1 -19 17.4526 7.93089  41
   0  -1 -19 12.0941 6.23045  29
   0   1  19 22.8676 7.59064  30
   0  -1 -19 13.8665 6.99122  24
   0   1  19 27.8429 8.99922  23
   0   1  19 9.34368 8.27211   9
   0   1  19 22.8240 8.25330  10
   0  -1 -20 12.1023 8.41437   4
   0  -1 -20 3.59009 7.48572  44
   0  -1 -20 17.3621 8.18880  41
   0   1  20 3.46804 9.03791  23
   0  -1 -20 11.0407 7.42037  24
   0   1  20 8.17681 8.81205   9
   0   1  20-0.97389 7.61444  10
   0  -1 -20-4.24286 8.36421  39
   0  -1 -21 71.6044 10.5844   4
   0  -1 -21 59.6474 10.0822  39
   0  -1 -21 58.3181 9.48331  41
   0  -1 -21 46.6160 9.50006  44
   0   1  21 67.1583 10.9271  23
   0   1  21 51.0153 9.87688  10
   0   1  21 48.8981 10.1362   9
   0   2 -22 49.7567 8.29043   5
   0  -2  22 44.0930 8.74644   2
   0   2 -22 32.4672 8.70755   4
   0   2 -22 32.2798 9.06547  44
   0   2 -22 32.0078 8.91862  41
   0   2 -22 36.1037 9.24548  39
   0   2 -22 53.7692 8.35612  29
   0  -2  22 46.6847 10.8840  23
   0  -2  22 38.1063 9.49711   9
   0   2 -21 36.4061 8.03500   5
   0   2 -21 37.2859 9.06697   4
   0  -2  21 40.7405 8.08394   2
   0   2 -21 28.3021 8.66696  41
   0   2 -21 34.1816 9.96570  44
   0   2 -21 36.7907 9.68572  39
   0   2 -21 49.3107 7.96524  33
   0  -2  21 34.0109 8.55828  10
   0   2 -21 34.0380 8.13568  29
   0  -2  21 38.3740 10.1692  23
   0  -2  21 42.3742 10.1136   9
   0  -2  20 88.3648 9.81462   2
   0   2 -20 80.2420 10.0611   4
   0   2 -20 61.5525 9.04797   5
   0   2 -20 66.4443 10.5616  39
   0   2 -20 74.8080 8.84915  33
   0   2 -20 89.8811 11.0297  41
   0   2 -20 79.2831 10.2027  44
   0   2 -20 92.1264 9.73291  29
   0   2 -20 76.6595 8.38898  24
   0  -2  20 84.5617 11.5334  23
   0  -2  20 79.3388 9.85095  10
   0  -2  20 83.0514 11.3931   9
   0   2 -20 75.6869 8.67470   6
   0   2 -19 91.9451 10.3599   4
   0   2 -19 106.806 10.8146   1
   0   2 -19 122.755 10.7627   5
   0   2 -19 129.413 11.4983  44
   0   2 -19 107.764 9.73307  33
   0  -2  19 92.8527 9.69403  30
   0  -2  19 125.622 10.3527  28
   0   2 -19 104.855 9.88163  29
   0   2 -19 91.1551 8.62587  24
   0  -2  19 101.630 11.6247  23
   0  -2  19 110.055 11.9923   9
   0   2 -19 109.926 9.41147   6
   0  -2  19 118.789 11.0671  10
   0  -2  18 196.933 14.0969   9
   0   2 -18 217.025 12.3776   6
   0   2 -18 205.598 12.3229  33
   0  -2  18 223.061 13.6870  10
   0  -2  18 200.193 12.3931  28
   0  -2  18 194.517 12.3671  30
   0   2 -18 234.401 13.0522  29
   0  -2  18 208.128 14.4637  23
   0   2 -18 220.564 11.8101  24
   0   2 -18 211.733 13.6045   1
   0   2 -18 224.121 13.8024   4
   0  -2  17 11.1815 7.52730   9
   0  -2  17 17.3054 6.85452  10
   0   2 -17 18.8062 6.41219   6
   0   2 -17 0.75206 5.67700  33
   0  -2  17 11.9811 6.15306  28
   0  -2  17 10.1671 6.62358  30
   0   2 -17 8.58619 5.89187  29
   0   2 -17 6.26322 5.55345  24
   0  -2  17 16.2496 7.52060  23
   0   2 -17-1.74929 6.89958   1
   0   2 -17 11.6529 6.47720   4
   0  -2  16 57.5037 8.47804   9
   0  -2  16 60.7762 8.25814  10
   0   2 -16 63.9959 7.36607   6
   0   2 -16 57.4738 7.13620  33
   0  -2  16 59.8331 6.71832  13
   0  -2  16 52.8701 7.14686  28
   0   2 -16 57.4311 7.69695  29
   0  -2  16 65.3755 8.00327  30
   0   2 -16 65.0907 6.86526  24
   0  -2  16 68.0141 9.18637  23
   0   2 -16 58.3996 8.03092   1
   0   2 -16 54.8693 7.65238   4
   0   2 -15 1364.39 41.2061   4
   0   2 -15 1395.56 41.3620   1
   0   2 -15 1359.19 36.8228  40
   0   2 -15 1298.21 39.9278  33
   0  -2  15 1343.76 41.0640  10
   0  -2  15 1381.79 38.7973  13
   0  -2  15 1360.09 40.0743  28
   0   2 -15 1396.98 40.6312  29
   0  -2  15 1369.69 40.5475  30
   0   2 -15 1372.51 39.0665  24
   0   2 -15 1329.34 39.9450   6
   0  -2  15 1322.98 42.0460   9
   0   2 -14 202.057 10.5381   6
   0  -2  14 218.520 11.9266   9
   0   2 -14 222.542 11.5498   1
   0   2 -14 189.560 10.9173   4
   0   2 -14 210.211 8.46033  40
   0   2 -14 219.603 10.8770  33
   0  -2  14 215.041 11.4948  10
   0  -2  14 217.009 10.0429  13
   0   2 -14 199.966 10.6866  29
   0  -2  14 210.535 10.7469  28
   0  -2  14 211.342 11.1491  30
   0   2 -14 208.318 9.88241  24
   0   2 -14 198.817 6.83496  18
   0   2 -13 3241.45 87.1106   4
   0   2 -13 3271.52 87.2865   1
   0   2 -13 3196.78 83.4628  40
   0   2 -13 3317.75 86.4199  33
   0  -2  13 3315.55 85.1776  13
   0  -2  13 3199.87 82.5866  14
   0  -2  13 3372.39 86.4995  28
   0   2 -13 3410.29 86.8966  29
   0  -2  13 3536.05 87.1374  30
   0   2 -13 3274.73 82.3394  18
   0  -2  13 3284.18 88.0188   9
   0  -2  13 3412.25 87.3752  10
   0   2 -13 3380.95 86.4675   6
   0  -2  12-0.55689 4.64554  10
   0   2 -12 12.4397 4.08789   6
   0  -2  12 9.46714 4.58259   9
   0   2 -12 8.87621 4.02845   4
   0   2 -12 4.04035 3.99830   1
   0   2 -12 5.75102 2.74985  40
   0   2 -12 7.79956 4.48508  39
   0   2 -12 6.03155 3.66844  33
   0  -2  12 4.07737 3.66269  13
   0  -2  12 1.96816 2.73821  14
   0   2 -12 2.61440 3.81607  29
   0  -2  12 9.01461 4.32202  30
   0  -2  12 8.46806 3.79392  28
   0   2 -12 4.78005 1.59581  25
   0   2 -12 3.83599 2.34331  18
   0  -2  11 21.1384 4.10260   9
   0  -2  11 20.2927 4.22893  10
   0   2 -11 19.6406 4.11018   6
   0   2 -11 20.5308 4.16219   4
   0   2 -11 13.9303 4.00622   1
   0   2 -11 17.2644 2.76374  40
   0   2 -11 13.5459 3.55848  33
   0   2 -11 20.2061 4.21665  39
   0  -2  11 19.8510 2.61777  14
   0  -2  11 20.5877 3.83784  13
   0  -2  11 21.0215 3.93506  28
   0   2 -11 17.5577 1.79224  25
   0   2 -11 19.4903 1.56156  21
   0   2 -11 17.2573 2.52690  18
   0  -2  10 25.8429 4.25451   9
   0  -2  10 35.6839 4.34702  10
   0   2 -10 22.7111 3.85037   6
   0   2 -10 28.7825 4.23365   1
   0   2 -10 36.6459 4.00401   4
   0   2 -10 29.9069 2.80414  40
   0   2 -10 18.4406 3.42060  33
   0   2 -10 30.7613 3.97181  39
   0  -2  10 26.6218 2.72906  14
   0  -2  10 31.7724 3.85400  13
   0  -2  10 30.9522 4.00451  28
   0   2 -10 27.2184 2.08963  25
   0   2 -10 26.5802 2.66555  18
   0   2 -10 24.6032 1.91022  21
   0  -2   9 3.38090 2.99219   9
   0   2  -9 3.50135 2.58204   6
   0  -2   9 6.03539 3.09992  10
   0   2  -9 0.36637 2.49748   4
   0   2  -9 5.96205 1.90194  40
   0   2  -9 5.29452 2.61546  33
   0   2  -9 2.83076 2.72467  39
   0  -2   9 4.19835 1.88229  14
   0  -2   9 4.88628 2.73872  13
   0  -2   9 6.63671 2.76833  28
   0   2  -9 5.92530 1.52743  25
   0   2  -9 5.24313 1.46924  21
   0   2  -9 7.30298 1.92659  18
   0  -2   8 512.940 16.2669  10
   0   2  -8 539.639 16.2071   6
   0  -2   8 530.922 16.6912   9
   0   2  -8 528.183 16.1566   4
   0   2  -8 554.932 14.7419  40
   0   2  -8 531.616 16.1545  33
   0   2  -8 523.824 16.4892  39
   0  -2   8 528.133 15.6711  13
   0  -2   8 509.672 14.6946  14
   0  -2   8 529.410 16.1360  28
   0   2  -8 521.993 14.1895  25
   0   2  -8 518.158 14.1946  21
   0   2  -8 547.794 13.5265  20
   0   2  -8 520.475 14.8872  18
   0   2  -7 492.145 14.5338   4
   0   2  -7 496.074 13.1432  40
   0   2  -7 512.134 14.9141  39
   0  -2   7 483.008 14.0701  13
   0  -2   7 467.546 13.2813  14
   0  -2   7 485.277 14.5001  28
   0   2  -7 468.790 13.5080  18
   0   2  -7 473.951 12.4094  20
   0   2  -7 480.781 12.9484  21
   0  -2   7 474.984 14.6043  10
   0  -2   7 478.268 14.9235   9
   0  -2   6 4410.80 102.922  10
   0  -2   6 4185.83 103.065   9
   0   2  -6 4197.11 102.592   4
   0   2  -6 4017.41 101.293  40
   0  -2   6 4062.55 101.176  40
   0   2  -6 4257.19 103.027  39
   0  -2   6 4204.88 102.242  13
   0  -2   6 3860.47 101.580  14
   0  -2   6 4194.55 102.682  28
   0  -2   6 4050.44 103.077  23
   0   2  -6 4280.38 101.945  18
   0   2  -6 4124.05 101.438  21
   0  -2   5 1046.46 27.3685   9
   0  -2   5 1007.60 27.0884  10
   0   2  -5 1019.87 26.8718   4
   0   2  -5 1061.79 27.3307   1
   0   2  -5 1026.44 25.8868  40
   0  -2   5 1051.39 25.8248  40
   0   2  -5 1056.60 27.2643  39
   0  -2   5 1055.34 26.7424  13
   0  -2   5 1025.49 26.3261  14
   0   2  -5 1022.69 26.2028  14
   0  -2   5 994.708 27.0299  30
   0  -2   5 1016.96 27.0706  28
   0  -2   5 1071.52 27.4758  23
   0   2  -5 1040.10 26.2456  21
   0   2  -5 996.884 26.5710  18
   0  -2   4 5029.92 130.654   9
   0   2  -4 5402.09 130.573   6
   0   2  -4 5258.99 130.648   1
   0   2  -4 5268.53 130.202   4
   0   2  -4 5229.90 129.419  40
   0  -2   4 5429.17 129.377  40
   0   2  -4 5378.59 130.622  39
   0   2  -4 5321.54 130.591  33
   0   2  -4 5484.49 129.925  14
   0  -2   4 5103.39 130.172  13
   0  -2   4 5278.22 129.955  14
   0  -2   4 5149.02 130.473  10
   0  -2   4 5491.66 130.547  30
   0  -2   4 5212.63 130.522  28
   0  -2   4 5332.34 130.782  23
   0   2  -4 5290.67 130.011  21
   0   2  -3 11241.8 270.064   1
   0   2  -3 11234.4 269.575   4
   0  -2   3 10970.2 269.719  18
   0   2  -3 10821.4 269.933  39
   0   2  -3 10993.5 270.005  33
   0  -2   3 11242.2 269.677  14
   0   2  -3 10827.7 269.666  13
   0   2  -3 11050.9 269.584  14
   0  -2   3 11182.2 269.958  10
   0  -2   3 10691.3 269.912  28
   0  -2   3 10871.5 269.911  30
   0  -2   3 11330.5 270.156  23
   0   2  -3 11031.8 270.001   6
   0  -2   3 11334.3 270.093   9
   0   2  -2 57993.2 1464.74   9
   0  -2   2 63096.6 1464.88   9
   0   2  -2 59809.7 1464.77   6
   0   2  -2 61029.9 1464.24   4
   0   2  -2 59551.1 1464.72   1
   0   2  -2 63679.4 1464.29  42
   0   2  -2 60906.1 1464.67  39
   0  -2   2 57055.5 1464.68  33
   0  -2   2 60867.0 1465.00  35
   0   2  -2 59709.9 1464.80  33
   0  -2   2 56665.9 1464.68  37
   0  -2   2 59222.4 1464.70  14
   0  -2   2 62380.5 1464.84  30
   0   2  -2 58902.9 1464.57  28
   0  -2   2 64554.4 1464.95  23
   0   2  -2 55153.5 1464.77  23
   0   2  -2 61349.9 1464.83  18
   0  -2   2 59814.3 1464.74  18
   0   2  -2 59591.1 1464.75  21
   0  -2   1 3.87881 1.03030   8
   0   2  -1 5.02754 1.06002   8
   0   2  -1 6.43176 0.83263   6
   0   2  -1 6.87965 0.70881   1
   0   2  -1 6.14876 0.90791  42
   0   2  -1 6.01858 1.08278  35
   0   2  -1 5.55351 0.90653  33
   0   2  -1 5.53397 0.75095  40
   0  -2   1 4.96748 1.14150  35
   0   2  -1 6.57097 0.77904  37
   0   2  -1 4.71764 1.09541  14
   0  -2   1 5.14587 1.08364  14
   0   2  -1 6.40512 0.66088  28
   0   2  -1 6.45400 1.07282  30
   0  -2   1 5.46799 1.08850  30
   0   2  -1 5.48834 0.84279  27
   0  -2   1 6.49417 0.80700  24
   0   2  -1 8.42102 1.09501  21
   0   2  -1 6.10587 1.00100  18
   0  -2   1 11.4863 1.04388  18
   0   2  -1 6.33520 0.77954  22
   0  -2   0 1244.22 30.5438   8
   0   2   0 1202.12 30.5750   7
   0   2   0 1269.50 30.6716   3
   0  -2   0 1240.72 30.6095  40
   0   2   0 1197.15 30.5166  40
   0   2   0 1263.27 30.4009  43
   0  -2   0 1268.34 30.3918  44
   0   2   0 1212.86 30.5646  36
   0   2   0 1255.54 30.1041  16
   0   2   0 1226.94 30.4403  27
   0   2   0 1203.49 30.2191  32
   0   2   0 1190.70 30.6386  30
   0  -2   0 1189.89 30.5518  24
   0  -2   0 1145.63 30.4754  26
   0   2   0 1222.04 30.3939  22
   0   2   0 1236.37 30.4755  21
   0   2   0 1202.89 30.3431  18
   0  -2  -1 5626.61 136.924   8
   0   2   1 5547.95 136.808   7
   0  -2  -1 5367.58 136.282   1
   0   2   1 5725.57 137.182   3
   0   2   1 5632.51 136.238   1
   0  -2  -1 5345.43 137.016   3
   0  -2  -1 5847.83 136.765  44
   0  -2  -1 5611.34 137.089  40
   0   2   1 5927.75 136.606  43
   0   2   1 5385.56 136.562  32
   0   2   1 5572.85 136.532  16
   0  -2  -1 5648.08 136.929  11
   0  -2  -1 5598.22 136.243  28
   0  -2  -1 5364.20 136.436  29
   0   2   1 5578.39 136.419  29
   0   2   1 5664.37 136.230  28
   0   2   1 5740.07 136.971  27
   0   2   1 5854.38 136.675  26
   0  -2  -1 5622.49 136.686  25
   0   2   1 5596.53 136.314  18
   0  -2  -1 5570.59 136.494  21
   0   2   1 5602.66 136.545  21
   0  -2  -1 5470.28 136.278  18
   0   2   2 8429.08 210.377  10
   0  -2  -2 8559.29 209.479   6
   0   2   2 8599.37 209.881   7
   0  -2  -2 8698.75 209.756   7
   0  -2  -2 8562.52 209.883  43
   0  -2  -2 8943.22 210.435  40
   0   2   2 8960.32 209.726  43
   0  -2  -2 8286.59 210.042  44
   0   2   2 8553.93 210.486  15
   0  -2  -2 8464.15 210.064  11
   0   2   2 8430.63 209.571   1
   0  -2  -2 8703.86 209.702   1
   0  -2  -2 8526.52 210.405   3
   0   2   2 8587.66 210.557   3
   0  -2  -2 8424.29 209.567  28
   0   2   2 8655.47 209.581  28
   0  -2  -2 8621.58 209.768  29
   0   2   2 8722.09 209.747  26
   0  -2  -2 8715.26 209.745  25
   0   2   2 8586.18 209.660  25
   0  -2  -2 8102.18 209.801  26
   0  -2  -2 8641.59 209.403  21
   0   2   2 8709.38 209.467  21
   0   2   2 8501.71 209.473  20
   0   2   2 8698.37 209.754  19
   0  -2  -3 7577.17 183.569   6
   0   2   3 7710.76 184.643  10
   0  -2  -3 7675.43 183.575   7
   0  -2  -3 7685.08 183.910   1
   0  -2  -3 7844.99 184.643   3
   0   2   3 7322.00 184.739   3
   0  -2  -3 7447.84 183.924  43
   0  -2  -3 7589.43 184.513  40
   0   2   3 7552.85 184.681  15
   0  -2  -3 7797.50 184.134  11
   0  -2  -3 7436.21 183.889  29
   0   2   3 7643.79 183.733  28
   0   2   3 7836.25 183.544  25
   0  -2  -3 7549.50 183.602  25
   0  -2  -3 7024.37 183.703  26
   0   2   3 7295.90 183.111  21
   0   2   3 7525.16 183.833  19
   0   2   3 7320.99 183.175  20
   0  -2  -4 529.984 14.4853   6
   0   2   4 568.496 15.7612  10
   0  -2  -4 534.367 14.8778   1
   0  -2  -4 546.302 15.4907   3
   0  -2  -4 564.351 15.4574  40
   0  -2  -4 537.136 15.1940  32
   0  -2  -4 543.674 13.6106  38
   0  -2  -4 565.296 14.8665  11
   0  -2  -4 508.565 15.2148  16
   0   2   4 571.182 15.7934  15
   0  -2  -4 527.355 14.8671  29
   0   2   4 528.405 14.6560  28
   0  -2  -4 549.284 14.6331  26
   0  -2  -4 548.516 14.2947  25
   0   2   4 535.874 13.6946  20
   0   2   5 120.410 5.53931   9
   0  -2  -5 108.260 4.35629   6
   0   2   5 120.101 5.47286  10
   0  -2  -5 116.916 4.89524   1
   0  -2  -5 126.988 5.58982   4
   0  -2  -5 115.682 5.10535  40
   0  -2  -5 117.897 3.38817  38
   0   2   5 119.807 5.53762  15
   0  -2  -5 111.153 4.45733  11
   0  -2  -5 114.565 5.21657  16
   0   2   5 113.521 4.57915  28
   0  -2  -5 114.785 4.77758  29
   0  -2  -5 111.214 3.94876  25
   0  -2  -5 112.519 4.32697  26
   0   2   5 107.260 3.16462  20
   0  -2  -6 1533.35 40.4280   4
   0  -2  -6 1488.74 39.4241   1
   0  -2  -6 1500.32 39.7545  40
   0  -2  -6 1499.21 37.3863  38
   0  -2  -6 1448.15 38.6660  11
   0  -2  -6 1448.05 39.8976  16
   0   2   6 1558.10 40.5277  15
   0  -2  -6 1541.12 39.4205  29
   0   2   6 1538.64 39.1265  28
   0  -2  -6 1558.36 38.6512  26
   0  -2  -6 1524.50 38.0169  25
   0   2   6 1495.59 40.3361   9
   0  -2  -6 1498.65 38.8565   6
   0   2   6 1556.50 40.3841  10
   0  -2  -7 785.511 23.0699   1
   0  -2  -7 849.711 24.3099   4
   0  -2  -7 789.844 23.2176  40
   0  -2  -7 825.232 20.7264  38
   0  -2  -7 855.845 22.2201  11
   0  -2  -7 812.916 22.9663  29
   0   2   7 827.926 22.7486  28
   0  -2  -7 831.471 21.3295  25
   0   2   7 830.198 24.2149   9
   0   2   7 818.733 24.0488  10
   0  -2  -7 781.496 22.3911   6
   0  -2  -8 901.549 26.6057   4
   0  -2  -8 906.729 25.5102   1
   0  -2  -8 887.765 25.5307  40
   0  -2  -8 906.086 22.5561  38
   0  -2  -8 878.834 25.0172  33
   0  -2  -8 812.553 23.9070  11
   0   2   8 903.096 24.9835  28
   0  -2  -8 869.443 25.1596  29
   0  -2  -8 915.288 23.1164  25
   0   2   8 905.282 26.5010  10
   0   2   8 909.891 26.6642   9
   0  -2  -8 902.247 24.7438   6
   0  -2  -9 4340.76 106.037  40
   0  -2  -9 4025.65 102.277  38
   0  -2  -9 4293.52 107.038  39
   0  -2  -9 4184.66 105.407  33
   0  -2  -9 4469.59 104.181  11
   0   2   9 4192.17 105.263  28
   0  -2  -9 4283.27 105.702  29
   0   2   9 4306.72 107.477   9
   0   2   9 4095.48 107.033  10
   0  -2  -9 4137.85 104.943   6
   0  -2  -9 4229.63 107.323   4
   0  -2  -9 4082.44 105.851   1
   0  -2 -10 422.200 14.7421   1
   0  -2 -10 418.552 15.9344   4
   0  -2 -10 430.547 14.6309  40
   0  -2 -10 422.039 14.2255  33
   0  -2 -10 419.924 15.5559  39
   0   2  10 398.417 13.0978  14
   0  -2 -10 422.544 12.6463  11
   0   2  10 398.787 13.9152  28
   0  -2 -10 377.908 14.1016  29
   0  -2 -10 419.190 15.4809  24
   0  -2 -10 406.479 13.6874   6
   0   2  10 411.942 15.8319   9
   0   2  10 404.238 15.6945  10
   0  -2 -11 2145.27 58.6418   4
   0  -2 -11 2146.27 56.9696   1
   0  -2 -11 2223.44 56.8496  40
   0  -2 -11 2098.78 57.5206  44
   0  -2 -11 2107.90 58.1620  39
   0  -2 -11 2118.54 56.1897  33
   0   2  11 2135.57 54.8151  14
   0  -2 -11 2100.64 53.9918  11
   0  -2 -11 2097.10 56.4504  29
   0   2  11 2102.69 56.1461  28
   0  -2 -11 2161.66 57.9366  24
   0   2  11 2038.01 58.1110  10
   0  -2 -11 2092.15 55.6609   6
   0   2  11 2001.93 58.4167   9
   0  -2 -12 281.287 12.0938   1
   0  -2 -12 302.588 13.9127   4
   0  -2 -12 258.539 12.3990  44
   0  -2 -12 262.362 11.4985  40
   0  -2 -12 259.831 12.7092  39
   0  -2 -12 261.853 11.3140  33
   0  -2 -12 271.660 9.11651  11
   0   2  12 251.091 9.73867  14
   0  -2 -12 301.694 12.0932  29
   0   2  12 263.124 11.2622  28
   0  -2 -12 257.485 12.4400  24
   0   2  12 274.973 13.2349   9
   0  -2 -12 276.979 10.9659   6
   0   2  12 259.654 13.0178  10
   0  -2 -13 369.291 15.0514   1
   0  -2 -13 383.951 16.6658   4
   0  -2 -13 369.445 14.5500  40
   0  -2 -13 392.940 15.9545  44
   0  -2 -13 367.517 14.2684  33
   0  -2 -13 363.751 16.2480  39
   0   2  13 350.891 14.7760  13
   0   2  13 379.222 14.4209  28
   0  -2 -13 402.010 14.9917  29
   0  -2 -13 359.421 15.8385  24
   0   2  13 391.670 17.5282  23
   0   2  13 381.342 16.6223  10
   0   2  13 384.648 16.9764   9
   0  -2 -13 365.000 13.8893   6
   0  -2 -14-1.28961 4.97502   1
   0  -2 -14-0.88171 5.79508   4
   0  -2 -14 0.80222 5.73461  41
   0  -2 -14-3.41935 4.73429  40
   0  -2 -14-3.63523 5.80471  44
   0  -2 -14 2.23194 4.52797  33
   0  -2 -14-0.82694 6.15028  39
   0   2  14 1.86562 5.28309  13
   0  -2 -14 1.77063 4.67313  29
   0   2  14-5.49211 4.94682  28
   0  -2 -14 1.49892 5.65308  24
   0   2  14-4.62659 7.13929  23
   0   2  14-4.16025 6.44803  10
   0  -2 -14-1.47398 4.26447   6
   0   2  14 9.09925 6.12464   9
   0  -2 -15 525.664 22.1608   4
   0  -2 -15 537.192 20.0388   1
   0  -2 -15 488.239 20.9318  41
   0  -2 -15 532.332 20.8813  44
   0  -2 -15 476.765 18.5532  40
   0  -2 -15 534.541 18.9840  33
   0  -2 -15 533.381 21.8035  39
   0   2  15 504.186 19.4219  13
   0   2  15 533.594 19.1167  28
   0  -2 -15 532.881 19.5321  29
   0   2  15 532.030 22.9037  23
   0  -2 -15 587.807 21.4541  24
   0   2  15 547.859 22.7164   9
   0   2  15 545.180 21.9334  10
   0  -2 -15 516.295 18.2579   6
   0  -2 -16 64.1032 7.70367   5
   0   2  16 73.0468 7.65554   2
   0  -2 -16 53.8483 9.08406   4
   0  -2 -16 64.4826 8.72284  41
   0  -2 -16 86.8315 7.81660  40
   0  -2 -16 85.8382 9.20732  44
   0  -2 -16 113.377 10.4571  39
   0  -2 -16 90.3786 7.72177  33
   0   2  16 79.1842 8.11370  13
   0  -2 -16 83.6497 8.09570  29
   0   2  16 90.7406 10.2533  23
   0  -2 -16 86.1173 9.10192  24
   0   2  16 60.3880 9.02917  10
   0   2  16 83.2126 10.1504   9
   0  -2 -16 79.5038 6.88031   6
   0  -2 -17 368.420 18.4992   4
   0   2  17 336.337 14.7846   2
   0  -2 -17 326.313 14.8788   5
   0  -2 -17 306.001 16.1254  44
   0  -2 -17 351.392 17.2241  41
   0  -2 -17 317.900 14.1920  33
   0  -2 -17 314.316 16.8558  39
   0   2  17 296.232 14.5181  13
   0  -2 -17 305.703 14.4947  29
   0   2  17 346.284 17.3078  30
   0  -2 -17 343.469 16.5730  24
   0   2  17 340.150 18.4878  23
   0   2  17 341.606 18.3335   9
   0   2  17 343.218 17.7241  10
   0  -2 -18 4.06726 5.96635   5
   0  -2 -18 3.30497 7.58644   4
   0  -2 -18 2.06327 7.33730  39
   0  -2 -18 6.20279 5.51500  33
   0  -2 -18 6.94461 7.01924  41
   0  -2 -18 7.91547 7.49973  44
   0  -2 -18 4.01366 5.90774  29
   0   2  18 1.83141 7.31178  30
   0  -2 -18 2.61232 6.71936  24
   0   2  18-3.46090 9.32466  23
   0   2  18 7.01779 7.63254  10
   0   2  18 13.8399 8.20260   9
   0  -2 -19 8.91924 7.63515   4
   0  -2 -19 9.37679 8.07500  39
   0  -2 -19-6.98343 7.76608  41
   0  -2 -19 0.87915 7.84214  44
   0   2  19 11.6169 8.96391  23
   0  -2 -19 9.43891 7.21063  24
   0   2  19 10.5058 8.59959   9
   0   2  19 3.99128 8.25847  10
   0  -2 -20 483.151 22.3359   4
   0  -2 -20 453.741 21.4086  41
   0  -2 -20 483.350 20.6778  44
   0  -2 -20 492.862 22.0256  39
   0   2  20 494.241 21.7703  10
   0  -2 -20 446.954 20.2375  24
   0   2  20 531.682 23.9045  23
   0   2  20 438.999 22.4006   9
   0  -3  22 34.0359 8.74269   2
   0   3 -22 27.5679 7.86412   5
   0   3 -22 32.7707 8.56348   4
   0   3 -22 30.5568 8.74748  41
   0   3 -22 28.5276 9.17640  44
   0   3 -22 28.0938 7.74599  33
   0   3 -22 31.4130 8.09532  29
   0  -3  22 27.6707 9.38807  23
   0  -3  22 54.8841 10.4439   9
   0   3 -21 68.6653 9.87090   5
   0  -3  21 61.7821 9.34928   2
   0   3 -21 67.1682 10.0179   4
   0   3 -21 73.1172 10.4735  44
   0   3 -21 76.1926 8.97182  33
   0  -3  21 63.0551 9.04395  10
   0   3 -21 84.2087 9.78578  29
   0  -3  21 78.0681 11.4440  23
   0  -3  21 78.7008 10.6841   9
   0   3 -21 61.6101 8.57923   6
   0   3 -20 75.2066 9.58499   5
   0  -3  20 70.7818 9.46136   2
   0   3 -20 69.2334 9.55859   4
   0   3 -20 72.4970 10.5752  44
   0   3 -20 93.2989 9.36794  33
   0  -3  20 67.8460 9.86241  10
   0  -3  20 71.0030 9.25996  28
   0   3 -20 83.7719 9.62010  29
   0  -3  20 97.7184 11.3389  23
   0   3 -20 68.3918 7.74192  24
   0   3 -20 72.0315 8.81940   6
   0  -3  20 55.6258 9.90197   9
   0   3 -19 160.783 11.5532   6
   0  -3  19 176.812 13.8846   9
   0   3 -19 187.845 12.2982  33
   0  -3  19 177.216 12.6486  10
   0  -3  19 185.961 12.3612  28
   0   3 -19 170.993 12.1657  29
   0  -3  19 179.923 11.7130  30
   0  -3  19 182.427 14.1130  23
   0   3 -19 174.032 10.2452  24
   0   3 -19 166.982 12.3465   4
   0   3 -19 197.336 13.1132   1
   0  -3  18 29.2493 7.53442  10
   0   3 -18 31.5357 6.58617   6
   0  -3  18 16.9654 7.25292   9
   0   3 -18 28.4084 6.95538  33
   0  -3  18 32.8922 7.24582  30
   0   3 -18 28.4915 7.45671  29
   0  -3  18 29.8227 7.45550  28
   0   3 -18 22.9538 6.02080  24
   0  -3  18 26.4724 8.65500  23
   0   3 -18 37.5962 7.77933   1
   0   3 -18 33.4886 7.94094   4
   0  -3  17 772.404 28.1842   9
   0   3 -17 735.211 25.9375   6
   0   3 -17 731.418 26.0048  33
   0  -3  17 749.318 26.7980  10
   0  -3  17 763.294 26.2309  30
   0   3 -17 740.818 26.3224  29
   0  -3  17 733.837 25.9724  28
   0  -3  17 708.548 27.6658  23
   0   3 -17 758.850 24.3002  24
   0   3 -17 748.431 27.2336   1
   0   3 -17 749.599 26.8160   4
   0   3 -16 424.343 18.3998   1
   0   3 -16 404.072 17.8723   4
   0   3 -16 428.872 18.9029  41
   0   3 -16 433.230 18.9120  39
   0   3 -16 457.471 18.0843  33
   0  -3  16 459.308 18.6966  10
   0  -3  16 469.457 18.2681  28
   0   3 -16 447.340 18.1307  29
   0  -3  16 465.166 18.0697  30
   0   3 -16 421.684 16.1689  24
   0   3 -16 437.299 17.8171   6
   0  -3  16 432.254 19.1808   9
   0  -3  15 0.84017 5.42029   9
   0   3 -15-1.33411 5.00841   6
   0  -3  15 3.60897 5.56924  10
   0   3 -15 9.26271 5.31524   1
   0   3 -15 7.84440 5.30404   4
   0   3 -15 3.14845 5.42003  41
   0   3 -15-0.67526 4.64988  33
   0   3 -15 3.19811 5.22301  39
   0  -3  15 5.97097 4.98129  28
   0  -3  15-0.66369 4.95982  30
   0   3 -15 5.55351 5.06391  29
   0   3 -15-1.97072 4.18586  24
   0   3 -15 1.50352 2.54313  18
   0  -3  14 182.175 10.8207   9
   0   3 -14 192.094 10.2384   6
   0   3 -14 174.611 10.4782   1
   0   3 -14 198.589 10.2871   4
   0   3 -14 172.179 10.2728  41
   0   3 -14 181.227 7.27325  40
   0   3 -14 185.115 10.8770  39
   0   3 -14 154.311 9.55911  33
   0  -3  14 192.558 10.5215  10
   0  -3  14 195.096 9.25119  13
   0   3 -14 185.205 10.1124  29
   0  -3  14 192.062 10.2900  30
   0  -3  14 186.457 10.1238  28
   0   3 -14 194.592 9.06934  24
   0   3 -14 173.277 7.10113  18
   0   3 -13 5.78155 4.39896   1
   0   3 -13 0.57765 3.84294   4
   0   3 -13 3.40319 2.52050  40
   0   3 -13 1.30632 4.26693  39
   0   3 -13 6.22903 4.29137  33
   0  -3  13 3.92154 2.48066  14
   0  -3  13-1.27194 4.08283  13
   0  -3  13 0.55528 3.84501  28
   0   3 -13 2.32621 4.13600  29
   0  -3  13 2.78824 4.14774  30
   0   3 -13 1.04268 1.36635  21
   0   3 -13 3.61879 2.66695  18
   0   3 -13 2.25828 3.59609   6
   0  -3  13 1.78639 4.42896  10
   0  -3  13 0.68556 4.39488   9
   0  -3  12 1083.92 33.1206   9
   0   3 -12 1147.03 32.4883   6
   0   3 -12 1094.57 32.2515   4
   0   3 -12 1049.29 32.6747   1
   0   3 -12 1128.78 29.2928  40
   0   3 -12 1112.51 32.2894  33
   0   3 -12 1077.51 32.8097  39
   0  -3  12 1112.13 31.0435  13
   0  -3  12 1032.31 29.0758  14
   0  -3  12 1082.44 32.5041  10
   0  -3  12 1152.60 32.4530  30
   0  -3  12 1139.86 32.4162  28
   0   3 -12 1098.76 28.1062  25
   0   3 -12 1128.39 28.2103  21
   0   3 -12 1074.21 29.6124  18
   0  -3  11 32.4687 4.56354   9
   0   3 -11 25.6585 4.11597   6
   0  -3  11 27.5103 4.27086  10
   0   3 -11 27.3532 4.04370   4
   0   3 -11 26.2300 2.72455  40
   0   3 -11 35.8404 4.48882  33
   0   3 -11 28.3552 4.49503  39
   0  -3  11 27.3686 2.82517  14
   0  -3  11 28.2399 3.70371  13
   0  -3  11 33.2683 4.51368  30
   0  -3  11 24.7094 4.02482  28
   0   3 -11 29.1018 2.34992  25
   0   3 -11 23.9068 2.34256  21
   0   3 -11 31.9567 3.19478  18
   0   3 -10 1094.83 30.9983   6
   0  -3  10 1085.25 31.5913   9
   0   3 -10 1083.19 30.7719   4
   0   3 -10 1105.82 28.4498  40
   0   3 -10 1118.20 31.3899  39
   0   3 -10 1106.86 30.9933  33
   0  -3  10 1058.59 31.0360  10
   0  -3  10 1129.34 28.8010  14
   0  -3  10 1189.04 30.2546  13
   0  -3  10 1114.85 30.9461  28
   0  -3  10 1078.48 30.8843  30
   0   3 -10 1098.51 28.1441  25
   0   3 -10 1057.14 27.3021  20
   0   3 -10 1086.55 29.2878  18
   0   3 -10 1071.83 28.2658  21
   0   3  -9 19.4961 3.11422   4
   0   3  -9 21.6908 2.00281  40
   0   3  -9 26.6160 3.64442  39
   0  -3   9 20.5085 2.99197  13
   0  -3   9 25.6356 2.44604  14
   0  -3   9 20.6727 3.20880  28
   0  -3   9 17.6767 3.32100  30
   0  -3   9 17.2738 3.21956   9
   0  -3   9 13.0615 3.08214  10
   0   3  -9 17.9195 1.29077   7
   0   3  -9 19.0966 3.40004   6
   0   3  -9 16.5575 2.04039  21
   0   3  -9 12.4645 2.37155  18
   0   3  -8 131.617 5.96415   4
   0   3  -8 136.776 6.45902   1
   0   3  -8 136.599 4.59738  40
   0   3  -8 128.106 6.27634  39
   0  -3   8 135.675 5.07511  14
   0  -3   8 147.255 5.89200  13
   0  -3   8 144.935 6.53570  10
   0  -3   8 137.025 6.25727  30
   0  -3   8 139.169 6.25105  28
   0   3  -8 135.947 5.54431  18
   0   3  -8 133.285 4.96557  21
   0  -3   8 132.148 6.43972   9
   0  -3   7 0.29759 2.21369   9
   0  -3   7 1.32242 2.36711  10
   0   3  -7 10.4968 2.49546   1
   0   3  -7 0.22443 1.90015   4
   0   3  -7 0.94640 1.05881  40
   0  -3   7 0.65613 0.99231  40
   0   3  -7 3.37314 2.43159  39
   0  -3   7 2.27945 1.51695  14
   0  -3   7 6.94238 2.20361  13
   0  -3   7 6.08602 2.32853  30
   0  -3   7 1.82519 2.10784  28
   0  -3   7-0.30188 2.45011  23
   0   3  -7 0.74935 1.52739  21
   0   3  -7 1.57894 1.84062  18
   0   3  -6 1377.99 38.0521   6
   0  -3   6 1460.36 38.4468   9
   0   3  -6 1478.98 38.4184   1
   0   3  -6 1444.69 37.6258   4
   0   3  -6 1498.30 36.3654  40
   0  -3   6 1451.72 36.2625  40
   0   3  -6 1514.55 38.3102  39
   0  -3   6 1472.31 38.1834  10
   0  -3   6 1478.01 37.2437  14
   0  -3   6 1432.72 38.0200  30
   0  -3   6 1503.96 38.1739  28
   0  -3   6 1543.07 38.6363  23
   0   3  -6 1440.84 37.2892  21
   0   3  -6 1446.98 37.6795  18
   0  -3   5 900.005 24.7738   9
   0   3  -5 890.132 24.6292   6
   0   3  -5 922.250 24.0554   4
   0   3  -5 922.028 24.7624   1
   0  -3   5 944.746 22.9566  40
   0  -3   5 941.876 23.0950  42
   0   3  -5 966.906 24.7551  39
   0   3  -5 962.601 24.7567  33
   0  -3   5 959.911 24.0739  14
   0  -3   5 936.604 24.6421  10
   0  -3   5 904.513 24.5837  28
   0  -3   5 887.502 24.5141  30
   0  -3   5 924.143 24.9112  23
   0   3  -5 894.987 24.3672  18
   0   3  -5 888.705 24.1155  21
   0   3  -4 9820.98 243.005   4
   0   3  -4 9703.21 243.748   1
   0  -3   4 9896.89 242.470  42
   0   3  -4 10095.0 243.804  33
   0   3  -4 10179.2 243.678  39
   0  -3   4 10574.9 243.436  14
   0  -3   4 9690.01 243.654  30
   0  -3   4 9989.10 243.937  23
   0  -3   4 9866.49 243.836   9
   0   3  -4 9885.35 243.762   6
   0   3  -3 2449.21 60.2894   6
   0  -3   3 2293.19 60.2756   9
   0  -3   3 2585.01 60.5977   8
   0   3  -3 2380.16 60.1684   1
   0   3  -3 2379.81 59.4192   4
   0   3  -3 2325.17 59.9320  41
   0   3  -3 2396.32 59.4624  42
   0  -3   3 2465.27 59.5064  42
   0   3  -3 2424.25 60.3078  33
   0  -3   3 2418.11 60.5787  35
   0   3  -3 2394.72 60.1033  39
   0  -3   3 2254.01 60.1041  14
   0  -3   3 2533.88 60.3629  30
   0   3  -3 2638.66 59.5011  24
   0  -3   3 2477.55 60.4737  23
   0   3  -3 2386.87 60.3024  18
   0  -3   3 2340.89 59.6885  22
   0  -3   2 29562.8 746.474   8
   0   3  -2 30859.1 746.234   6
   0  -3   2 30516.0 745.946   1
   0   3  -2 30027.5 746.040   1
   0   3  -2 30491.2 745.841  41
   0  -3   2 30939.9 745.815  41
   0   3  -2 32288.8 746.039  42
   0  -3   2 29954.7 745.858  40
   0   3  -2 30417.5 746.295  33
   0   3  -2 30509.1 746.243  37
   0  -3   2 31027.5 746.505  14
   0  -3   2 30331.7 745.693  17
   0  -3   2 32593.8 746.591  30
   0   3  -2 30746.6 745.912  28
   0   3  -2 31061.7 745.817  24
   0  -3   2 30318.3 745.857  24
   0   3  -2 31264.9 745.869  22
   0  -3   2 29986.0 745.857  22
   0   3  -2 31025.1 746.493  18
   0   3  -2 29792.8 746.432  21
   0   3  -1 18634.3 454.094   6
   0  -3   1 18203.3 454.027   6
   0   3  -1 19058.2 454.658   7
   0  -3   1 18957.1 454.584   8
   0   3  -1 18712.6 453.803   1
   0  -3   1 18785.9 453.760   4
   0  -3   1 18903.0 453.766   1
   0   3  -1 18025.0 454.250  40
   0   3  -1 18229.1 454.433  42
   0  -3   1 20157.8 454.346  44
   0  -3   1 18919.0 453.766  41
   0   3  -1 18539.5 454.131  37
   0  -3   1 17874.2 454.164  33
   0   3  -1 18035.2 454.517  36
   0   3  -1 18943.9 454.277  33
   0   3  -1 17756.5 454.544  35
   0  -3   1 20214.8 454.828  30
   0  -3   1 18659.6 453.753  28
   0   3  -1 18050.2 454.197  27
   0   3  -1 18054.2 453.750  28
   0   3  -1 18956.1 454.077  31
   0   3  -1 18559.2 454.127  22
   0  -3   1 19567.5 454.341  24
   0   3  -1 18400.6 454.459  18
   0   3  -1 18814.1 454.589  21
   0  -3   0 42.7367 1.57751   6
   0  -3   0 44.7928 2.29606   8
   0   3   0 47.3876 2.32201   7
   0  -3   0 43.9736 1.91321   4
   0   3   0 46.4541 2.02316  44
   0  -3   0 43.6005 2.08077  44
   0  -3   0 48.6104 1.90349  33
   0   3   0 41.0373 1.65431  16
   0  -3   0 46.3488 1.68774  16
   0  -3   0 45.8792 2.31071  11
   0   3   0 44.2037 2.14971  27
   0  -3   0 46.1326 1.74674  31
   0  -3   0 50.5951 1.91045  32
   0   3   0 40.0153 1.80595  32
   0  -3   0 41.8819 2.30486  24
   0   3   0 43.3560 1.95502  18
   0  -3   0 42.7767 1.90189  18
   0  -3   0 47.4608 2.12719  21
   0   3   0 44.3029 2.12980  21
   0   3   1 8051.78 197.043   7
   0  -3  -1 8426.25 197.191   8
   0   3   1 8159.31 197.442   3
   0  -3  -1 8050.50 197.261   3
   0  -3  -1 8066.67 196.041   1
   0  -3  -1 8066.54 197.356  40
   0  -3  -1 8017.04 196.813  44
   0  -3  -1 7985.80 196.787  43
   0  -3  -1 8178.15 196.639  32
   0  -3  -1 8021.31 197.190  11
   0  -3  -1 7943.89 196.580  16
   0   3   1 8114.97 196.477  16
   0  -3  -1 7903.70 196.377  29
   0  -3  -1 8245.96 196.004  28
   0   3   1 7955.62 195.983  28
   0   3   1 7997.66 196.337  29
   0   3   1 7754.86 196.548  32
   0  -3  -1 8067.88 197.336  24
   0  -3  -1 8077.55 196.586  21
   0   3   1 7983.67 196.410  18
   0   3   1 8028.84 196.724  21
   0   3   2 494.430 13.5301  10
   0   3   2 456.565 12.9373   7
   0   3   2 463.426 13.5345   3
   0   3   2 481.092 12.2201   1
   0  -3  -2 482.668 13.4341   3
   0  -3  -2 476.226 12.3444   1
   0  -3  -2 500.114 13.0755  44
   0  -3  -2 511.949 12.9749  43
   0  -3  -2 482.565 13.4982  40
   0   3   2 463.463 11.9116  38
   0  -3  -2 486.155 12.8660  32
   0  -3  -2 482.280 12.8928  16
   0  -3  -2 465.429 13.1816  11
   0  -3  -2 473.735 12.2175  28
   0   3   2 465.246 12.2093  28
   0  -3  -2 501.996 12.5970  29
   0   3   2 457.897 12.4317  29
   0  -3  -2 468.209 12.8941  26
   0   3   2 442.117 12.4149  20
   0   3   2 481.641 12.0570  18
   0   3   2 475.041 12.6052  19
   0   3   2 470.438 12.4935  21
   0  -3  -3 4919.75 122.199   6
   0   3   3 4892.64 123.674  10
   0   3   3 5249.39 124.027   3
   0  -3  -3 4953.14 122.538   1
   0  -3  -3 5163.11 123.656   3
   0  -3  -3 5235.57 122.991  43
   0  -3  -3 4999.24 123.181  44
   0  -3  -3 5035.89 123.701  40
   0  -3  -3 4987.63 123.061  32
   0   3   3 5276.50 123.928  15
   0  -3  -3 5123.28 123.295  11
   0  -3  -3 4984.80 123.116  16
   0  -3  -3 5033.63 122.669  29
   0   3   3 4936.31 122.352  28
   0  -3  -3 4973.25 122.829  26
   0  -3  -3 4873.08 122.618  25
   0   3   3 5005.14 122.166  21
   0   3   3 4951.20 122.657  19
   0   3   3 4779.32 122.138  20
   0   3   4 583.242 15.9285  10
   0  -3  -4 512.501 14.1382   6
   0  -3  -4 539.364 14.6442   1
   0  -3  -4 534.607 15.5169   3
   0  -3  -4 515.046 15.5100  40
   0  -3  -4 552.134 15.2409  44
   0  -3  -4 514.718 15.0364  32
   0  -3  -4 552.737 15.0887  11
   0   3   4 522.021 15.7372  15
   0  -3  -4 524.391 15.1892  16
   0   3   4 530.301 14.3640  28
   0  -3  -4 573.033 14.7470  29
   0  -3  -4 525.341 14.3132  25
   0  -3  -4 525.820 14.5942  26
   0   3   4 501.820 13.6791  20
   0   3   4 518.957 14.5634  19
   0   3   4 539.273 13.6168  21
   0  -3  -5 3871.46 97.8092   6
   0   3   5 4078.57 99.7583  10
   0  -3  -5 4111.26 99.3168   3
   0  -3  -5 3961.18 98.3960   1
   0  -3  -5 3991.76 98.9922  44
   0  -3  -5 4019.88 99.4327  40
   0  -3  -5 3881.60 98.8775  32
   0  -3  -5 4003.31 99.1584  16
   0  -3  -5 4155.32 98.6424  11
   0   3   5 4141.84 99.9422  15
   0  -3  -5 3900.94 98.3166  29
   0   3   5 3957.77 98.0295  28
   0  -3  -5 4060.86 97.7215  25
   0  -3  -5 3703.60 98.0165  26
   0   3   5 3885.90 96.8715  20
   0   3   6 1693.07 43.1953   9
   0   3   6 1699.02 43.1905  10
   0  -3  -6 1600.58 41.0308   6
   0  -3  -6 1667.36 42.6766  40
   0  -3  -6 1542.72 42.2334  44
   0  -3  -6 1518.63 41.3847  11
   0   3   6 1707.22 43.4049  15
   0  -3  -6 1598.31 42.4959  16
   0  -3  -6 1576.67 41.6537   1
   0  -3  -6 1599.12 41.6274  29
   0   3   6 1633.49 41.3148  28
   0  -3  -6 1667.84 41.2605  26
   0   3   6 1576.54 39.4815  20
   0  -3  -7 3679.79 91.8757   1
   0  -3  -7 3715.30 91.3936  11
   0   3   7 3641.13 93.5566  15
   0  -3  -7 3507.28 92.5532  40
   0  -3  -7 3535.25 92.4056  44
   0  -3  -7 3717.38 91.7560  29
   0   3   7 3624.71 91.3324  28
   0  -3  -7 3587.44 90.9622  26
   0   3   7 3839.16 93.5751   9
   0  -3  -7 3558.68 91.0128   6
   0   3   7 3785.93 93.4464  10
   0  -3  -8 98.4925 5.48178   1
   0  -3  -8 77.7331 5.74902  44
   0  -3  -8 87.8256 5.89131  40
   0  -3  -8 89.7901 4.85271  11
   0  -3  -8 89.6894 5.33214  29
   0   3   8 88.0755 4.99594  28
   0  -3  -8 82.0949 6.12241  24
   0   3   8 97.6264 6.59007   9
   0   3   8 80.1992 6.27488  10
   0  -3  -8 82.3343 4.63897   6
   0  -3  -9 500.227 18.7960   4
   0  -3  -9 560.630 17.5656   1
   0  -3  -9 559.137 18.2957  40
   0  -3  -9 539.388 18.2428  44
   0  -3  -9 558.070 18.6852  39
   0  -3  -9 538.803 17.0468  33
   0  -3  -9 571.767 16.5151  11
   0   3   9 588.630 17.1692  28
   0  -3  -9 561.244 17.4031  29
   0  -3  -9 567.548 19.0389  24
   0   3   9 535.447 18.9750  10
   0   3   9 522.778 18.8941   9
   0  -3  -9 552.997 16.6264   6
   0  -3 -10 1289.15 38.0842   4
   0  -3 -10 1356.40 36.2755   1
   0  -3 -10 1304.01 36.7581  40
   0  -3 -10 1261.59 36.9416  44
   0  -3 -10 1273.54 35.5958  33
   0  -3 -10 1248.43 37.4651  39
   0  -3 -10 1275.60 34.4878  11
   0   3  10 1330.27 35.1529  14
   0  -3 -10 1315.82 35.9466  29
   0   3  10 1281.76 35.4302  28
   0  -3 -10 1288.62 37.6020  24
   0   3  10 1226.94 37.8465   9
   0  -3 -10 1295.14 35.0389   6
   0   3  10 1277.09 37.9564  10
   0  -3 -11 610.064 21.6910   4
   0  -3 -11 592.391 19.5798   1
   0  -3 -11 600.969 19.9996  40
   0  -3 -11 591.292 20.4360  44
   0  -3 -11 596.173 18.9768  33
   0  -3 -11 602.491 20.9924  39
   0   3  11 613.318 18.2612  14
   0  -3 -11 549.653 17.3888  11
   0   3  11 627.224 19.0328  28
   0  -3 -11 582.046 19.2013  29
   0  -3 -11 629.007 21.3034  24
   0  -3 -11 574.340 18.2753   6
   0   3  11 588.696 21.2518  10
   0   3  11 594.480 21.5377   9
   0  -3 -12 219.989 12.3707   4
   0  -3 -12 217.243 10.3884   1
   0  -3 -12 209.435 10.5281  40
   0  -3 -12 230.257 11.3432  44
   0  -3 -12 202.179 9.62920  33
   0  -3 -12 203.828 11.5809  39
   0  -3 -12 198.236 8.11204  11
   0   3  12 218.109 8.89407  14
   0  -3 -12 207.131 9.92109  29
   0   3  12 225.532 9.92807  28
   0  -3 -12 229.707 11.9082  24
   0   3  12 225.665 12.5984  23
   0   3  12 227.704 12.1324  10
   0   3  12 177.223 11.4589   9
   0  -3 -12 219.521 9.31711   6
   0  -3 -13 0.85423 5.61452   4
   0  -3 -13 0.57462 4.68163   1
   0  -3 -13-5.43070 5.20058  40
   0  -3 -13 0.68076 5.32169  44
   0  -3 -13-0.50522 4.08342  33
   0  -3 -13-0.77636 5.85603  39
   0   3  13-1.95444 4.56927  28
   0  -3 -13-1.60237 4.40320  29
   0  -3 -13-0.76121 5.63445  24
   0   3  13 5.32655 6.34612  23
   0   3  13 7.30119 6.14741  10
   0   3  13-3.46809 5.86974   9
   0  -3 -13-4.69167 4.47548   6
   0  -3 -14 59.3263 8.48592   4
   0  -3 -14 53.8185 6.32903   5
   0  -3 -14 51.5518 6.58149   1
   0   3  14 60.2001 6.61944   2
   0  -3 -14 61.4731 6.72465  40
   0  -3 -14 45.4236 7.63830  41
   0  -3 -14 44.0394 7.25597  44
   0  -3 -14 61.2646 6.25480  33
   0  -3 -14 53.9837 8.12033  39
   0   3  14 68.9224 7.60512  13
   0  -3 -14 57.5629 6.66745  29
   0   3  14 42.3702 6.06053  28
   0   3  14 67.4639 9.00649  23
   0  -3 -14 49.6660 7.73424  24
   0   3  14 57.6068 8.25181   9
   0   3  14 72.6216 8.72086  10
   0  -3 -14 56.2513 5.80179   6
   0  -3 -15 92.3371 7.71573   5
   0   3  15 94.0824 7.74551   2
   0  -3 -15 86.4320 9.44870   4
   0  -3 -15 91.3100 8.33319  40
   0  -3 -15 65.6862 8.44588  44
   0  -3 -15 77.3606 8.74339  41
   0  -3 -15 93.1255 7.33801  33
   0  -3 -15 95.0073 9.50092  39
   0   3  15 56.1096 7.82505  13
   0  -3 -15 64.6384 7.47666  29
   0   3  15 83.8612 10.7616  23
   0  -3 -15 80.8760 8.96889  24
   0  -3 -15 84.0811 6.68644   6
   0   3  15 91.6129 10.3524   9
   0   3  15 86.7009 9.68228  10
   0  -3 -16 18.4304 5.83227   5
   0   3  16 15.5442 5.79163   2
   0  -3 -16 12.6180 7.33494   4
   0  -3 -16 18.3348 7.15046  41
   0  -3 -16 28.7371 7.62250  44
   0  -3 -16 25.6630 6.37099  40
   0  -3 -16 13.4026 7.36807  39
   0  -3 -16 20.7899 5.71993  33
   0   3  16 26.2383 6.56990  13
   0  -3 -16 7.40555 5.55982  29
   0   3  16 10.9716 8.69930  23
   0  -3 -16 21.4743 7.47577  24
   0   3  16 28.3813 8.29671  10
   0   3  16 28.1137 8.05534   9
   0  -3 -17 24.0984 8.07732   4
   0  -3 -17 19.8174 5.83791   5
   0  -3 -17 16.0782 7.53150  44
   0  -3 -17 6.64906 7.17431  41
   0  -3 -17 20.8984 7.85495  39
   0   3  17 21.0253 6.81345  13
   0  -3 -17 13.6677 6.02742  29
   0   3  17 4.56263 8.61183  23
   0  -3 -17 14.5677 7.39773  24
   0   3  17 13.5785 8.38373   9
   0   3  17 9.08669 7.72949  10
   0  -3 -18 20.1521 8.19671   4
   0  -3 -18 29.4248 9.34191  39
   0  -3 -18 21.4101 8.29960  44
   0  -3 -18 27.9840 8.13801  41
   0   3  18 38.2305 8.74812  30
   0  -3 -18 32.7863 8.12634  24
   0   3  18 33.6512 9.44260  23
   0   3  18 27.8155 9.31799   9
   0   3  18 31.5073 9.00193  10
   0  -3 -19 15.6622 8.25285   4
   0  -3 -19 23.8963 8.01339  41
   0  -3 -19 13.5241 7.77303  44
   0  -3 -19 31.0047 8.04299  24
   0   3  19 24.2046 9.87313  23
   0  -3 -19 15.1355 8.20033  39
   0   3  19 4.63296 8.46039   9
   0   3  19 19.9586 8.70319  10
   0   3  20-1.12597 8.84000   9
   0   3  20 1.11470 8.93656  23
   0  -3 -20-5.43549 8.46154   4
   0  -4  23 48.6714 8.66777   2
   0   4 -23 34.9905 8.46694   5
   0   4 -23 32.7354 8.53012   4
   0  -4  23 30.8962 10.4486  35
   0   4 -23 42.9961 9.69198  44
   0   4 -23 43.5606 8.46095  29
   0  -4  23 31.6415 10.0888  23
   0  -4  23 38.8579 10.0323   9
   0   4 -22 10.3232 7.34316   5
   0   4 -22 12.5117 7.65887   4
   0  -4  22 13.8293 7.95230   2
   0   4 -22 12.9042 7.04387  33
   0  -4  22 10.6804 9.32213  35
   0   4 -22 6.07538 8.73264  44
   0   4 -22 10.7720 7.93270  29
   0  -4  22 19.7725 9.81372  23
   0   4 -22 16.3625 7.23099   6
   0  -4  22 19.8817 8.49445   9
   0   4 -21 229.097 14.5097   5
   0   4 -21 231.356 14.3623   4
   0  -4  21 223.222 14.1447   2
   0   4 -21 227.381 15.1642  44
   0   4 -21 243.185 14.1194  33
   0   4 -21 218.902 14.0232  29
   0  -4  21 217.589 15.6438  23
   0  -4  21 247.259 16.1272   9
   0   4 -21 200.744 13.1086   6
   0   4 -20 323.011 16.9281   4
   0   4 -20 337.438 17.7402   1
   0   4 -20 302.163 17.4129  41
   0   4 -20 325.835 16.2645  33
   0   4 -20 356.643 18.4672  39
   0  -4  20 352.008 17.4287  10
   0   4 -20 322.285 16.6105  29
   0  -4  20 319.937 16.5928  28
   0  -4  20 361.512 19.0763  23
   0   4 -20 348.108 16.8899   6
   0  -4  20 278.134 17.3360   9
   0   4 -19 33.0043 7.94306   1
   0   4 -19 16.2931 6.79255   4
   0   4 -19 27.8776 7.99049  41
   0   4 -19 27.7801 7.18347  33
   0   4 -19 31.5956 8.18536  39
   0  -4  19 14.4506 7.35530  10
   0  -4  19 33.5089 8.15473  28
   0  -4  19 14.7702 6.58519  30
   0   4 -19 20.4970 7.67852  29
   0  -4  19 44.9757 9.54134  23
   0   4 -19 27.5446 5.64695  24
   0   4 -19 40.7245 7.74092   6
   0  -4  19 14.3040 7.76778   9
   0   4 -18 127.277 10.8051   1
   0   4 -18 102.524 9.94715   4
   0   4 -18 104.405 10.2264  41
   0   4 -18 90.4914 9.97590  39
   0   4 -18 108.525 9.82783  33
   0   4 -18 107.761 9.80071  29
   0  -4  18 103.510 9.66309  28
   0  -4  18 96.3681 9.02754  30
   0   4 -18 102.408 7.73641  24
   0  -4  18 116.410 11.3665  23
   0  -4  18 98.7451 10.3447   9
   0   4 -18 111.627 9.96274   6
   0  -4  18 81.2468 9.26121  10
   0   4 -17 247.363 13.9235   1
   0   4 -17 242.498 13.0313   4
   0   4 -17 216.790 13.4239  41
   0   4 -17 218.947 12.7123  33
   0   4 -17 205.986 12.9150  39
   0  -4  17 221.495 12.8228  10
   0   4 -17 234.713 13.0796  29
   0  -4  17 254.543 13.2629  28
   0  -4  17 212.717 12.1659  30
   0   4 -17 218.403 10.6352  24
   0  -4  17 229.117 13.8975   9
   0   4 -17 226.595 13.0331   6
   0   4 -16 141.654 9.98507   6
   0  -4  16 148.652 10.7513   9
   0   4 -16 134.509 9.58663   4
   0   4 -16 151.493 10.5852   1
   0   4 -16 138.731 10.0892  41
   0   4 -16 171.425 10.3637  33
   0   4 -16 140.302 10.2456  39
   0  -4  16 131.250 9.87316  10
   0   4 -16 133.249 9.77826  29
   0  -4  16 125.381 9.21231  30
   0  -4  16 147.786 9.97934  28
   0   4 -16 159.587 8.41052  24
   0   4 -16 128.457 6.29300  18
   0  -4  15 25.4006 5.84796   9
   0  -4  15 29.3398 6.37988  10
   0   4 -15 41.1842 6.40748   6
   0   4 -15 32.5921 6.16699   1
   0   4 -15 35.2212 5.75934   4
   0   4 -15 44.5558 6.54821  41
   0   4 -15 39.1080 6.26681  39
   0   4 -15 28.1763 5.69605  33
   0  -4  15 38.9285 5.92797  30
   0  -4  15 36.8001 6.19140  28
   0   4 -15 35.0371 6.04610  29
   0   4 -15 21.4180 4.33780  24
   0   4 -15 27.3659 3.75885  18
   0   4 -14 9.22766 4.96880   1
   0   4 -14 1.79414 4.20896   4
   0   4 -14 3.07861 2.24851  40
   0   4 -14-3.47802 4.22462  41
   0   4 -14 1.26553 4.15938  33
   0   4 -14 2.83361 4.45330  39
   0  -4  14 3.51217 2.49467  14
   0  -4  14 4.70282 4.53604  30
   0  -4  14 5.51787 4.33775  28
   0   4 -14 2.33172 1.86743  21
   0   4 -14 5.34669 3.08031  18
   0  -4  14-3.18757 4.74187  10
   0   4 -14 7.58802 4.68091   6
   0  -4  14-1.48534 5.05706   9
   0  -4  13 31.3996 5.36658   9
   0   4 -13 38.8066 5.42144   6
   0  -4  13 31.1592 5.36887  10
   0   4 -13 18.1216 4.34082   4
   0   4 -13 29.9880 5.16707  41
   0   4 -13 35.5559 2.91865  40
   0   4 -13 29.2954 5.20378  39
   0   4 -13 33.3871 4.91437  33
   0  -4  13 31.7962 3.16041  14
   0  -4  13 34.0347 4.85226  28
   0  -4  13 26.7989 4.99500  30
   0   4 -13 32.6171 2.61613  25
   0   4 -13 32.6907 3.82724  18
   0   4 -13 30.0955 2.72486  21
   0  -4  12 2503.19 69.2464   9
   0   4 -12 2617.56 68.6936   6
   0   4 -12 2590.28 68.0691   4
   0   4 -12 2668.89 64.7348  40
   0   4 -12 2601.12 68.6140  33
   0   4 -12 2569.49 69.1197  39
   0  -4  12 2542.82 68.5266  10
   0  -4  12 2519.52 65.2790  14
   0  -4  12 2688.28 68.6047  28
   0  -4  12 2553.75 68.0996  30
   0   4 -12 2561.20 64.5941  25
   0   4 -12 2662.90 63.7052  20
   0   4 -12 2644.16 66.3874  18
   0   4 -12 2617.19 65.0130  21
   0   4 -12 2481.46 63.5991  20
   0   4 -11 0.81762 3.05562   4
   0   4 -11 1.40161 1.73665  40
   0   4 -11 2.33819 3.23851  33
   0   4 -11 11.5428 3.87265  39
   0  -4  11 3.91265 2.17570  14
   0  -4  11-1.80194 3.89682  28
   0  -4  11 5.62875 3.54217  30
   0  -4  11 11.5132 3.67740  10
   0  -4  11-1.05613 3.29771   9
   0   4 -11 2.56925 1.05310   7
   0   4 -11 1.88915 3.21635   6
   0   4 -11 2.22488 2.10295  21
   0   4 -11 4.21129 2.71019  18
   0   4 -10 4687.37 119.083   1
   0   4 -10 4710.73 118.019   4
   0   4 -10 4787.59 115.386  40
   0   4 -10 4787.78 118.983  39
   0  -4  10 4576.86 118.552  10
   0  -4  10 4566.22 116.279  14
   0  -4  10 4645.03 118.330  30
   0  -4  10 4810.09 118.583  28
   0   4 -10 4675.67 117.262  18
   0   4 -10 4609.54 116.310  21
   0   4 -10 4673.57 115.064   7
   0  -4  10 4798.29 119.243   9
   0   4  -9 3877.21 97.2432  21
   0   4  -9 3827.23 97.9851  18
   0   4  -9 3961.16 99.2318  39
   0  -4   9 3933.31 98.9670  10
   0  -4   9 3881.64 97.1527  14
   0  -4   9 3892.71 98.8621  28
   0  -4   9 4003.40 98.9149  30
   0   4  -9 3917.90 96.2000   7
   0  -4   9 3951.03 99.4987   9
   0   4  -9 3977.59 99.4120   1
   0   4  -9 3811.46 98.2727   4
   0  -4   8 225.564 8.87207   9
   0   4  -8 232.290 8.13261   4
   0   4  -8 228.835 8.83068   1
   0  -4   8 217.480 6.15627  40
   0  -4   8 230.156 6.26253  42
   0   4  -8 219.667 8.56545  39
   0  -4   8 224.176 8.59151  10
   0  -4   8 226.872 7.45893  14
   0  -4   8 218.732 8.42357  30
   0  -4   8 226.226 8.56108  28
   0  -4   8 235.739 9.10013  23
   0   4  -8 225.322 8.10699  18
   0   4  -8 226.095 7.58360  21
   0   4  -7 1814.53 46.0018   6
   0  -4   7 1648.78 45.8726   9
   0   4  -7 1778.23 45.0113   4
   0   4  -7 1832.42 46.1636   1
   0  -4   7 1727.60 43.3471  42
   0  -4   7 1749.78 43.2220  40
   0   4  -7 1788.46 45.9283  33
   0   4  -7 1804.07 45.9224  39
   0  -4   7 1772.60 43.1509  11
   0  -4   7 1704.49 44.7112  14
   0  -4   7 1752.45 45.7776  10
   0  -4   7 1791.97 45.7217  28
   0  -4   7 1787.58 45.6954  30
   0  -4   7 1810.37 46.2542  23
   0   4  -7 1792.39 45.4398  18
   0   4  -7 1759.95 44.9370  21
   0   4  -6 12.4756 2.25165   6
   0   4  -6 6.56332 2.32177   1
   0   4  -6 6.58154 1.70255   4
   0  -4   6 7.60206 0.88724  42
   0   4  -6 8.81545 2.32221  39
   0   4  -6 10.8141 2.40548  33
   0  -4   6 5.86431 1.76006  14
   0  -4   6 13.1358 2.44339  30
   0  -4   6 11.8115 2.75829  23
   0   4  -6 5.08574 2.07800  18
   0   4  -6 5.40591 1.85023  21
   0   4  -5 10504.3 257.333   6
   0   4  -5 10456.2 257.259   1
   0   4  -5 10336.5 256.208   4
   0  -4   5 10419.7 255.588  42
   0   4  -5 10507.6 257.345  33
   0   4  -5 10389.1 257.099  39
   0  -4   5 11077.3 256.938  14
   0  -4   5 10856.5 257.271  30
   0  -4   5 10667.1 257.504  23
   0   4  -5 10052.8 256.917  21
   0  -4   4 16359.4 421.264   8
   0   4  -4 17405.6 421.102   6
   0   4  -4 17008.1 419.871   4
   0   4  -4 17201.2 420.931   1
   0   4  -4 17883.4 419.950  42
   0  -4   4 17633.8 419.987  42
   0   4  -4 17574.9 420.655  41
   0  -4   4 17401.9 419.697  40
   0  -4   4 16611.6 421.472  35
   0   4  -4 17490.1 421.152  33
   0   4  -4 17015.6 420.827  39
   0  -4   4 16173.0 420.835  14
   0  -4   4 16798.9 421.082  30
   0   4  -4 17907.9 419.924  24
   0  -4   4 16309.8 421.208  23
   0   4  -4 16948.7 421.148  18
   0  -4   4 16881.1 420.261  22
   0  -4   3 22448.0 564.782   8
   0   4  -3 23091.5 564.477   6
   0   4  -3 22369.4 564.239   1
   0   4  -3 24208.7 563.966  42
   0  -4   3 22810.2 563.761  40
   0   4  -3 23069.6 563.972  41
   0   4  -3 22675.6 564.558  33
   0  -4   3 23584.1 564.760  14
   0  -4   3 23017.7 563.722  17
   0  -4   3 22910.5 564.120  28
   0  -4   3 23427.3 564.316  27
   0  -4   3 24846.1 564.865  30
   0  -4   3 23460.1 563.817  24
   0   4  -3 23738.3 563.726  24
   0  -4   3 24502.5 564.893  23
   0  -4   3 23230.1 563.886  22
   0   4  -3 22797.8 564.699  21
   0   4  -3 23310.8 564.783  18
   0   4  -3 21552.7 563.821  22
   0   4  -2 32280.7 793.414   6
   0  -4   2 31120.4 793.240   6
   0  -4   2 33343.8 793.902   8
   0   4  -2 32039.4 793.872   7
   0   4  -2 31376.2 793.083   1
   0  -4   2 32813.1 792.989   1
   0   4  -2 33247.4 792.895  41
   0  -4   2 32344.5 793.360  40
   0  -4   2 33054.1 792.853  41
   0   4  -2 32306.4 793.587  33
   0   4  -2 32246.6 793.449  37
   0   4  -2 32862.0 792.740  17
   0  -4   2 32016.1 792.988  28
   0   4  -2 31862.4 793.310  27
   0  -4   2 32450.9 793.473  27
   0  -4   2 34341.6 794.076  30
   0   4  -2 32026.3 792.949  28
   0  -4   2 32166.0 793.176  22
   0   4  -2 34999.4 793.243  24
   0  -4   2 33605.3 793.324  24
   0   4  -2 32138.4 793.136  22
   0   4  -2 32890.7 793.864  18
   0   4  -2 32429.2 793.899  21
   0   4  -1 10750.0 249.614   7
   0  -4   1 10056.1 248.591   6
   0  -4   1 9635.52 249.322   8
   0   4  -1 10330.0 248.676   6
   0  -4   1 10198.3 248.458   4
   0   4  -1 10217.8 248.207   1
   0  -4   1 10328.8 248.169   1
   0  -4   1 11206.3 249.142  44
   0  -4   1 10369.9 248.305  41
   0   4  -1 10179.7 248.971  33
   0   4  -1 10204.9 248.753  37
   0  -4   1 9971.19 248.819  33
   0  -4   1 10094.7 248.345  16
   0  -4   1 9654.44 249.557  30
   0  -4   1 10097.3 248.153  28
   0   4  -1 10225.4 248.160  28
   0  -4   1 9957.27 249.100  27
   0   4  -1 10150.2 248.671  31
   0  -4   1 9894.08 248.701  32
   0  -4   1 9928.00 249.361  26
   0  -4   1 10064.7 248.954  22
   0  -4   1 10395.8 249.226  24
   0   4  -1 10117.3 249.229  18
   0   4  -1 10479.2 249.462  21
   0  -4   0 1405.80 36.2229   8
   0  -4   0 1434.13 35.1569   6
   0   4   0 1444.03 36.3799   7
   0  -4   0 1408.42 35.7015   4
   0  -4   0 1344.67 35.7956  44
   0  -4   0 1428.81 35.5374  33
   0   4   0 1390.39 35.2550  16
   0  -4   0 1428.77 35.3074  16
   0  -4   0 1438.02 36.3881  11
   0   4   0 1356.92 35.4708  32
   0  -4   0 1449.38 35.5404  32
   0   4   0 1498.29 35.3006  29
   0  -4   0 1441.85 35.3457  31
   0  -4   0 1398.70 36.2927  24
   0  -4   0 1398.66 36.1141  27
   0   4   0 1451.61 36.1326  21
   0   4   0 1422.24 35.8230  18
   0  -4  -1 10230.6 260.710   8
   0   4   1 10421.5 260.742   7
   0  -4  -1 10845.7 260.557   4
   0  -4  -1 10139.4 260.777   3
   0  -4  -1 10915.2 260.412  43
   0  -4  -1 10065.0 260.297  44
   0  -4  -1 10812.3 261.066  40
   0  -4  -1 10542.5 260.089  32
   0  -4  -1 10674.7 260.893  11
   0  -4  -1 10623.3 259.970  16
   0   4   1 11196.3 259.727  29
   0  -4  -1 11184.7 261.138  24
   0   4   1 10587.8 259.927  18
   0   4   1 10544.3 260.313  21
   0  -4  -2 4041.19 104.314   8
   0   4   2 4108.83 104.584  10
   0   4   2 4253.78 104.164   7
   0   4   2 4186.01 104.757   3
   0  -4  -2 4252.77 104.484   3
   0  -4  -2 4170.52 102.920   1
   0  -4  -2 4206.08 104.348   4
   0   4   2 4191.34 102.783   1
   0  -4  -2 4346.41 103.922  43
   0  -4  -2 4294.26 104.698  40
   0  -4  -2 4138.91 103.937  44
   0  -4  -2 4217.68 103.709  32
   0  -4  -2 4284.44 103.743  16
   0  -4  -2 4270.16 104.448  11
   0  -4  -2 4124.19 103.307  29
   0   4   2 4114.11 102.799  28
   0  -4  -2 4279.15 102.821  28
   0  -4  -2 4499.71 104.893  24
   0  -4  -2 3993.45 103.904  26
   0   4   2 4276.83 103.485  19
   0   4   2 4200.93 103.546  21
   0   4   2 4204.18 102.988  18
   0  -4  -3 736.678 18.6057   6
   0   4   3 753.712 20.6196  10
   0   4   3 694.914 20.5261   3
   0  -4  -3 727.947 18.9275   1
   0  -4  -3 762.584 20.3859   3
   0  -4  -3 749.713 20.4231   4
   0  -4  -3 735.671 19.9029  44
   0  -4  -3 718.085 20.5109  40
   0  -4  -3 726.927 19.6513  43
   0  -4  -3 733.446 19.6590  32
   0  -4  -3 732.864 19.7337  16
   0   4   3 734.089 20.5752  15
   0  -4  -3 739.711 20.1385  11
   0  -4  -3 704.474 19.1385  29
   0   4   3 721.944 18.7259  28
   0  -4  -3 696.411 19.5773  26
   0  -4  -3 781.200 20.8392  24
   0   4   3 731.854 18.1698  18
   0   4   3 704.837 19.2113  19
   0   4   3 715.761 18.9412  21
   0  -4  -4 432.657 11.7056   6
   0   4   4 413.229 13.6008  10
   0  -4  -4 423.201 13.2881   3
   0   4   4 426.638 13.7944   3
   0  -4  -4 425.800 12.1131   1
   0  -4  -4 428.475 12.6647  43
   0  -4  -4 435.185 13.6010  40
   0  -4  -4 438.358 13.0466  44
   0  -4  -4 426.867 12.8709  32
   0   4   4 474.926 13.9748  15
   0  -4  -4 426.964 12.9799  16
   0  -4  -4 423.521 13.0130  11
   0   4   4 432.114 11.9168  28
   0  -4  -4 408.824 12.2419  29
   0  -4  -4 471.428 12.7668  26
   0   4   4 432.642 11.5854  21
   0   4   4 430.419 12.3022  19
   0  -4  -5 35.2132 2.34148   6
   0   4   5 28.4845 3.62243  10
   0  -4  -5 37.9863 2.78269   1
   0  -4  -5 33.4494 3.30765   3
   0  -4  -5 32.9930 3.54577  44
   0  -4  -5 35.4191 3.52606  40
   0  -4  -5 37.6944 3.31598  32
   0   4   5 32.8480 3.67639  15
   0  -4  -5 34.2132 3.15944  11
   0  -4  -5 35.0691 3.30853  16
   0   4   5 38.0636 2.54112  28
   0  -4  -5 38.1067 2.96924  29
   0  -4  -5 35.3282 2.98989  26
   0   4   5 35.6838 1.76843  21
   0  -4  -6 2514.14 64.7425   6
   0   4   6 2577.51 67.3791  10
   0   4   6 2686.55 67.4925   9
   0  -4  -6 2604.57 66.4944  44
   0  -4  -6 2668.91 67.1273  40
   0   4   6 2638.64 67.5746  15
   0  -4  -6 2658.62 66.0525  11
   0  -4  -6 2578.04 66.5574  16
   0  -4  -6 2609.88 66.6013   3
   0  -4  -6 2592.11 65.4463   1
   0  -4  -6 2671.34 65.6053  29
   0   4   6 2621.52 65.0933  28
   0  -4  -6 2592.17 65.3855  26
   0   4   6 2494.86 63.6579  20
   0  -4  -7 95.5098 4.50490   6
   0   4   7 101.115 6.53789  10
   0   4   7 113.405 6.73722   9
   0  -4  -7 101.074 5.97288  44
   0  -4  -7 89.0811 5.98255  40
   0  -4  -7 93.5893 5.14757  11
   0   4   7 95.8455 6.45481  15
   0  -4  -7 106.665 5.21506   1
   0  -4  -7 95.4026 5.20761  29
   0   4   7 103.479 4.92576  28
   0  -4  -7 102.827 5.06156  26
   0   4   7 84.0963 2.72023  20
   0  -4  -8 17.4813 3.04580   1
   0  -4  -8 13.4019 4.06937  44
   0  -4  -8 12.0508 3.85024  40
   0   4   8 23.3293 4.86623  15
   0  -4  -8 10.2031 3.08699  11
   0  -4  -8 11.7515 3.06790  29
   0   4   8 13.9658 2.99352  28
   0  -4  -8 12.0877 3.07420  26
   0   4   8 7.91878 4.05082  10
   0  -4  -8 17.0160 2.81944   6
   0   4   8 14.4088 3.98313   9
   0  -4  -9 232.403 9.24016   1
   0  -4  -9 210.759 10.0903  40
   0  -4  -9 204.579 9.92683  44
   0  -4  -9 236.780 9.12545  33
   0  -4  -9 240.672 8.91991  11
   0   4   9 222.027 8.73390  28
   0  -4  -9 232.811 9.23161  29
   0  -4  -9 228.899 10.9446  24
   0   4   9 194.786 10.5088   9
   0   4   9 220.211 10.8969  10
   0  -4  -9 215.743 8.31541   6
   0  -4 -10 32.4766 4.47248   1
   0  -4 -10 38.1276 5.36775  40
   0  -4 -10 44.2616 5.74481  44
   0  -4 -10 37.4877 4.38723  33
   0  -4 -10 38.0125 5.32247  39
   0  -4 -10 39.7269 4.20411  11
   0  -4 -10 37.2670 4.47513  29
   0   4  10 41.6037 4.42931  28
   0  -4 -10 44.2755 5.80126  24
   0   4  10 31.1318 5.63111   9
   0  -4 -10 31.9817 3.86945   6
   0   4  10 36.8531 5.70413  10
   0  -4 -11 52.5674 5.38210   1
   0  -4 -11 48.3740 6.11753  44
   0  -4 -11 55.9520 6.27204  40
   0  -4 -11 57.2145 5.24041  33
   0  -4 -11 50.8774 6.59503  39
   0   4  11 48.3088 4.89357  14
   0  -4 -11 52.5433 4.70472  11
   0  -4 -11 49.8996 5.13740  29
   0   4  11 55.1179 5.01414  28
   0  -4 -11 39.1837 6.48153  24
   0   4  11 46.7245 6.97124  23
   0  -4 -11 58.6145 4.71804   6
   0   4  11 70.4107 7.52300  10
   0   4  11 49.7316 6.64143   9
   0  -4 -12 53.3396 5.65556   1
   0  -4 -12 53.6320 6.88819  44
   0  -4 -12 58.9837 6.67160  40
   0  -4 -12 38.2622 4.97672  33
   0  -4 -12 36.4168 6.66795  39
   0   4  12 49.4303 4.98445  14
   0  -4 -12 58.2722 4.81988  11
   0   4  12 63.7356 5.50757  28
   0  -4 -12 55.2260 5.79097  29
   0   4  12 65.9277 8.32397  23
   0  -4 -12 64.7016 7.69507  24
   0   4  12 68.9987 7.83253  10
   0  -4 -12 52.7647 4.79948   6
   0   4  12 51.5717 7.10964   9
   0   4  13 27.0200 5.10607   2
   0  -4 -13 12.5011 4.42241   5
   0  -4 -13 15.3733 5.48493  40
   0  -4 -13 19.3627 6.20374  44
   0  -4 -13 24.9617 6.12944  41
   0  -4 -13 17.0820 4.44632  33
   0  -4 -13 19.8551 6.48555  39
   0  -4 -13 23.6964 5.25305  29
   0  -4 -13 20.6856 6.42731  24
   0   4  13 12.1304 6.85418  23
   0   4  13 18.0209 6.83717  10
   0  -4 -13 15.2061 4.06971   6
   0   4  13 13.6386 6.20642   9
   0   4  14 6.14668 5.13874   2
   0  -4 -14 8.97999 4.92555   5
   0  -4 -14 0.69478 5.68352  40
   0  -4 -14-0.81461 6.03022  41
   0  -4 -14 0.73985 6.05218  44
   0  -4 -14-2.05036 4.70676  33
   0  -4 -14 3.42649 6.09241  39
   0   4  14 0.70468 5.71896  13
   0  -4 -14 7.61162 4.99221  29
   0   4  14-4.02299 7.26371  23
   0  -4 -14 0.87982 6.44990  24
   0   4  14 3.93162 6.42117   9
   0   4  14 1.83728 6.99354  10
   0  -4 -14 9.71405 4.13610   6
   0  -4 -15 792.625 29.5429   4
   0  -4 -15 764.586 25.1411   5
   0  -4 -15 847.924 28.6550  41
   0  -4 -15 846.281 27.9861  44
   0  -4 -15 815.820 27.0433  40
   0  -4 -15 756.559 28.3087  39
   0  -4 -15 800.947 25.1188  33
   0   4  15 847.941 27.3899  13
   0  -4 -15 775.751 25.3654  29
   0   4  15 783.821 30.2167  23
   0  -4 -15 793.535 28.9200  24
   0   4  15 751.271 28.9982  10
   0   4  15 742.622 29.4064   9
   0  -4 -16 61.0270 6.92301   5
   0  -4 -16 64.8827 9.96213   4
   0  -4 -16 56.9148 8.76975  41
   0  -4 -16 65.8394 8.81517  44
   0  -4 -16 69.1348 8.18661  40
   0  -4 -16 61.9890 9.05882  39
   0   4  16 71.1448 8.65419  13
   0  -4 -16 66.7665 7.20652  29
   0   4  16 58.4308 10.5961  23
   0  -4 -16 66.2306 9.04185  24
   0   4  16 79.8236 10.2594  10
   0   4  16 65.2448 10.0224   9
   0  -4 -17 143.543 12.6099   4
   0  -4 -17 154.705 11.6739  44
   0  -4 -17 153.462 12.1375  41
   0  -4 -17 142.101 12.0965  39
   0   4  17 148.290 10.6471  13
   0   4  17 144.260 13.2299  23
   0  -4 -17 130.252 11.8449  24
   0   4  17 140.761 13.0476   9
   0   4  17 135.900 12.2545  10
   0  -4 -18 1.12325 8.19340   4
   0  -4 -18 3.93816 7.95739  39
   0  -4 -18-2.77368 7.62181  41
   0  -4 -18-4.12226 8.22664  44
   0   4  18 3.76579 8.02717  30
   0  -4 -18-4.73124 8.15533  24
   0   4  18-1.15846 8.85864  23
   0   4  18 16.3669 8.75348  10
   0   4  18 5.77975 8.83948   9
   0  -4 -19 21.0183 8.65216   4
   0  -4 -19 11.5509 7.97074  39
   0  -4 -19 1.59830 8.16658  44
   0  -4 -19 16.1957 7.36491  41
   0  -4 -19 9.99319 7.99944  24
   0   4  19 9.06673 9.05284  23
   0   4  19 17.7815 8.27356  10
   0   4  19 6.82725 9.20089   9
   0  -5  23 96.0260 10.9134   2
   0   5 -23 114.720 11.6113   5
   0   5 -23 101.350 10.7494   4
   0   5 -23 84.1473 9.63149  33
   0  -5  23 94.4736 11.9860  35
   0   5 -23 94.8879 11.5691  44
   0   5 -23 108.760 11.4911  41
   0   5 -23 114.867 11.1189  29
   0  -5  23 77.6420 11.5451  23
   0  -5  23 99.3658 12.0331   9
   0   5 -23 87.4257 9.74807   6
   0   5 -22-0.97920 7.45406   5
   0   5 -22 1.84726 7.18909   4
   0  -5  22-7.68476 8.13083   2
   0   5 -22-1.13009 8.24324  39
   0   5 -22 0.90784 6.97340  33
   0  -5  22 3.63893 8.62607  35
   0   5 -22 1.10573 7.86336  41
   0   5 -22-9.30345 8.90914  44
   0   5 -22 0.93881 7.64873  29
   0  -5  22-1.16793 9.20837  23
   0  -5  22-4.69101 8.55445   9
   0   5 -22 2.64527 7.09784   6
   0   5 -21 72.5409 9.06279   4
   0  -5  21 78.1776 10.1577   2
   0   5 -21 53.5391 9.80249   1
   0   5 -21 61.1083 9.24462   5
   0  -5  21 80.2247 11.1227  35
   0   5 -21 78.4180 10.4014  39
   0   5 -21 80.4668 9.67736  33
   0   5 -21 62.5344 10.2235  41
   0   5 -21 57.8976 9.99421  29
   0  -5  21 83.9413 10.0838  28
   0  -5  21 67.4073 10.9437  23
   0   5 -21 70.5225 9.44446   6
   0  -5  21 102.295 11.7912   9
   0   5 -20 1.05431 7.98927   1
   0   5 -20 0.89459 6.81001   4
   0   5 -20 0.91857 6.92869  33
   0   5 -20-1.08874 7.66149  39
   0   5 -20 8.52564 7.73504  41
   0   5 -20 1.87668 7.23978  29
   0  -5  20 3.62848 7.33165  28
   0  -5  20 0.76258 6.31081  30
   0  -5  20-1.13071 8.56821  23
   0   5 -20 4.51935 7.03527   6
   0  -5  20-6.79867 8.81956   9
   0   5 -19 573.446 23.7196   1
   0   5 -19 520.426 21.7446   4
   0   5 -19 574.452 23.8456  41
   0   5 -19 520.271 23.1355  39
   0   5 -19 555.463 22.3763  33
   0   5 -19 586.373 22.9193  29
   0  -5  19 542.700 21.0835  30
   0  -5  19 550.882 22.5254  28
   0  -5  19 564.178 24.1582  23
   0   5 -19 576.261 18.9885  24
   0   5 -19 559.734 22.4728   6
   0  -5  19 555.185 23.9044   9
   0   5 -18 51.3719 8.60184   1
   0   5 -18 53.7173 7.99270   4
   0   5 -18 71.8653 8.75736  41
   0   5 -18 47.0105 8.74798  39
   0   5 -18 44.4873 7.71096  33
   0  -5  18 55.7934 8.16954  10
   0  -5  18 46.6561 8.00822  28
   0   5 -18 39.9748 7.75347  29
   0  -5  18 40.4918 6.93281  30
   0   5 -18 39.6339 5.49675  24
   0  -5  18 33.7212 7.92750   9
   0   5 -18 39.9794 7.74192   6
   0  -5  17 336.742 16.7682   9
   0   5 -17 316.357 15.3083   6
   0   5 -17 330.567 16.2250   1
   0   5 -17 334.943 15.1351   4
   0   5 -17 322.952 16.0120  41
   0   5 -17 330.523 16.2771  39
   0   5 -17 331.398 15.7538  33
   0  -5  17 306.118 15.2185  10
   0  -5  17 351.273 15.6749  28
   0  -5  17 324.517 14.7664  30
   0   5 -17 314.765 15.6338  29
   0   5 -17 308.145 12.4954  24
   0   5 -17 314.092 11.3490  18
   0   5 -16 718.585 24.9024   6
   0  -5  16 637.074 25.2708   9
   0   5 -16 688.640 23.9040   4
   0   5 -16 710.243 25.5701   1
   0   5 -16 712.231 25.4028  41
   0   5 -16 673.165 24.4522  33
   0   5 -16 692.802 25.4029  39
   0  -5  16 673.620 24.5149  10
   0  -5  16 677.862 23.8005  30
   0   5 -16 679.390 24.5019  29
   0  -5  16 742.599 24.9717  28
   0   5 -16 743.091 21.8459  24
   0   5 -16 714.702 21.0315  18
   0   5 -15 196.430 10.9377   6
   0  -5  15 181.329 11.1013   9
   0   5 -15 182.211 10.1088   4
   0   5 -15 191.750 10.9833  41
   0   5 -15 179.798 10.7582  39
   0   5 -15 198.632 10.8978  33
   0  -5  15 186.750 10.6595  10
   0  -5  15 176.460 10.3040  28
   0  -5  15 181.806 10.1757  30
   0   5 -15 202.688 8.70464  24
   0   5 -15 177.364 6.47239  21
   0   5 -15 179.524 8.20966  18
   0   5 -14 214.636 10.2520   4
   0   5 -14 206.512 11.2046  41
   0   5 -14 218.254 11.0366  33
   0   5 -14 220.992 11.3125  39
   0  -5  14 205.391 7.60779  14
   0  -5  14 197.286 10.6501  10
   0  -5  14 220.689 10.5797  30
   0  -5  14 204.405 10.5612  28
   0   5 -14 205.131 7.40759  21
   0   5 -14 196.816 8.71419  18
   0   5 -14 196.326 10.5617   6
   0  -5  14 195.721 11.0888   9
   0  -5  13 300.650 13.2493   9
   0   5 -13 298.965 12.8918   6
   0   5 -13 284.988 11.8621   4
   0  -5  13 281.810 7.76194  42
   0   5 -13 296.187 12.8597  41
   0   5 -13 280.700 12.7385  39
   0   5 -13 320.114 13.0674  33
   0  -5  13 295.512 12.6965  10
   0  -5  13 315.602 9.94298  14
   0  -5  13 335.218 12.9718  28
   0  -5  13 318.874 12.5870  30
   0   5 -13 303.708 9.37613  25
   0   5 -13 298.860 9.82386  21
   0   5 -13 304.286 11.1104  18
   0   5 -12 441.159 14.7172   4
   0   5 -12 422.442 15.6980   1
   0   5 -12 420.367 15.4247  41
   0  -5  12 379.452 10.6083  42
   0  -5  12 422.503 10.6835  42
   0   5 -12 421.665 15.5939  39
   0  -5  12 429.867 15.3549  10
   0  -5  12 427.401 12.7854  14
   0  -5  12 421.775 15.1900  28
   0  -5  12 408.695 14.8308  30
   0   5 -12 427.684 11.0669   7
   0  -5  12 382.515 15.4158   9
   0   5 -12 434.465 13.9809  18
   0   5 -12 447.130 12.9089  21
   0   5 -11 220.801 8.80709   4
   0   5 -11 228.475 9.95370   1
   0  -5  11 207.848 5.51822  42
   0   5 -11 220.545 9.51103  41
   0  -5  11 182.718 5.46575  42
   0   5 -11 204.066 9.58440  39
   0  -5  11 227.150 9.66263  10
   0  -5  11 210.559 7.54396  14
   0  -5  11 228.771 9.49376  28
   0  -5  11 197.843 9.07082  30
   0   5 -11 210.521 6.37735   7
   0   5 -11 204.522 7.61726  21
   0   5 -11 202.667 8.40243  18
   0   5 -10 207.378 8.01107   4
   0   5 -10 220.190 9.19051   1
   0  -5  10 195.699 5.13468  42
   0   5 -10 214.834 8.95541  39
   0  -5  10 218.796 7.30906  14
   0  -5  10 212.057 8.90506  10
   0  -5  10 199.538 8.58556  30
   0  -5  10 213.562 8.78663  28
   0   5 -10 199.281 7.39923  21
   0   5 -10 207.489 8.14744  18
   0   5 -10 198.154 6.28972   7
   0   5  -9 475.611 13.9980   4
   0   5  -9 483.448 15.2869   1
   0   5  -9 445.976 13.6631  21
   0   5  -9 451.523 14.3377  18
   0   5  -9 465.661 15.0363  39
   0   5  -9 440.078 14.8768  33
   0  -5   9 457.985 13.4861  14
   0  -5   9 471.153 14.9552  10
   0  -5   9 451.119 14.7002  28
   0  -5   9 433.300 14.5659  30
   0  -5   9 459.806 15.2991  23
   0   5  -9 446.101 12.7825   7
   0   5  -9 446.215 14.9022   6
   0   5  -8 1191.07 32.1411   1
   0   5  -8 1129.52 30.6479   4
   0   5  -8 1157.85 31.5056  18
   0   5  -8 1129.83 30.9259  21
   0   5  -8 1162.86 31.8931  39
   0   5  -8 1185.83 32.0698  33
   0  -5   8 1195.14 28.9090  11
   0  -5   8 1095.68 30.6110  14
   0  -5   8 1090.36 31.5301  30
   0  -5   8 1230.60 32.4518  23
   0   5  -8 1203.47 32.1422   6
   0   5  -7 1526.42 39.5468   6
   0   5  -7 1534.57 38.1498   4
   0   5  -7 1571.81 39.6335   1
   0   5  -7 1543.85 39.1893  41
   0  -5   7 1474.64 36.7119  42
   0   5  -7 1523.69 39.5884  33
   0   5  -7 1533.88 39.3586  39
   0  -5   7 1492.16 37.1360  11
   0  -5   7 1372.30 38.4252  14
   0  -5   7 1471.35 39.2112  30
   0  -5   7 1462.83 39.6818  23
   0   5  -7 1494.97 39.2467  18
   0   5  -7 1518.47 38.8709  21
   0   5  -6 6165.43 152.056   6
   0   5  -6 6164.12 151.950   1
   0   5  -6 5961.09 150.485   4
   0  -5   6 6035.71 149.842  42
   0   5  -6 6018.20 151.462  41
   0   5  -6 5978.79 151.680  39
   0  -5   6 6156.33 152.644  35
   0   5  -6 6154.13 152.079  33
   0  -5   6 5776.06 151.309  14
   0  -5   6 6196.32 151.884  30
   0  -5   6 6303.40 152.338  23
   0   5  -6 6682.41 150.245  24
   0   5  -6 6002.35 151.645  21
   0  -5   5 4.44003 2.57721   8
   0   5  -5 3.85765 2.19040   6
   0   5  -5 2.36767 1.95487   1
   0   5  -5 1.80366 1.02152   4
   0  -5   5 7.77908 0.93532  40
   0   5  -5 3.59400 1.25373  42
   0   5  -5 2.07005 1.70065  41
   0  -5   5 1.06554 1.17331  42
   0   5  -5 3.46946 1.98537  39
   0   5  -5 1.75789 2.05035  33
   0  -5   5 3.86498 2.15181  14
   0  -5   5 5.84516 1.95150  28
   0  -5   5 6.18248 2.17892  30
   0  -5   5 1.88371 2.31343  23
   0   5  -5 1.52127 1.13567  24
   0  -5   5 2.59109 1.52429  22
   0   5  -4 13144.8 328.562   6
   0  -5   4 14253.9 329.147   8
   0   5  -4 13522.6 328.351   1
   0   5  -4 13606.6 327.933  41
   0  -5   4 13287.5 327.443  40
   0   5  -4 13294.5 328.694  33
   0  -5   4 13526.9 327.553  17
   0   5  -4 13173.7 326.932  12
   0  -5   4 12672.3 328.626  14
   0  -5   4 13945.5 328.931  30
   0  -5   4 13816.3 328.347  27
   0  -5   4 13273.1 328.101  28
   0   5  -4 13246.2 327.398  24
   0  -5   4 13268.3 328.903  23
   0  -5   4 13869.9 327.587  24
   0   5  -4 13615.5 328.932  18
   0  -5   4 13768.4 327.708  22
   0   5  -3 6594.65 159.113   6
   0  -5   3 6778.14 159.704   8
   0   5  -3 6614.54 158.723   1
   0  -5   3 6405.67 158.642  40
   0   5  -3 6448.34 158.363  41
   0   5  -3 6477.36 159.277  33
   0   5  -3 6488.20 159.122  37
   0  -5   3 7088.69 159.888  14
   0  -5   3 6786.41 159.042  27
   0  -5   3 6253.82 158.540  28
   0  -5   3 6806.72 159.724  30
   0  -5   3 6526.67 158.518  22
   0  -5   3 5775.17 158.546  24
   0   5  -3 6424.00 159.615  21
   0   5  -3 6432.88 159.563  18
   0  -5   2 5179.19 118.919   8
   0   5  -2 4666.17 118.847   7
   0   5  -2 4681.62 118.005   6
   0   5  -2 4826.10 117.540   1
   0  -5   2 4869.09 117.436   1
   0  -5   2 4838.54 117.132   4
   0  -5   2 4811.70 117.342  41
   0  -5   2 4917.29 118.334  40
   0   5  -2 4719.19 118.105  37
   0   5  -2 4760.45 118.287  33
   0   5  -2 4780.96 117.260  17
   0  -5   2 4692.25 118.210  27
   0   5  -2 4802.02 117.953  31
   0  -5   2 4848.85 117.439  28
   0  -5   2 4532.50 118.851  30
   0   5  -2 4794.59 117.413  28
   0  -5   2 4755.32 118.186  24
   0  -5   2 4720.03 117.968  22
   0   5  -2 4844.12 118.706  18
   0   5  -2 4841.11 118.828  21
   0  -5   1 13217.1 322.741   8
   0  -5   1 13227.9 321.610   6
   0   5  -1 13086.4 322.950   7
   0  -5   1 13017.1 321.646   4
   0  -5   1 12781.1 322.226  44
   0   5  -1 13324.2 322.155  33
   0   5  -1 12839.8 321.816  37
   0  -5   1 13173.9 322.860  11
   0  -5   1 13366.8 321.382  16
   0   5  -1 13279.9 321.785  31
   0  -5   1 13682.8 322.480  27
   0  -5   1 14638.4 323.387  30
   0  -5   1 13071.6 321.833  32
   0  -5   1 13118.7 322.256  22
   0  -5   1 13231.0 322.584  24
   0   5  -1 12781.9 322.496  18
   0   5  -1 12985.1 322.741  21
   0  -5   0 1454.10 36.3421   8
   0   5   0 1401.97 36.4287   7
   0  -5   0 1389.19 34.8116   6
   0  -5   0 1425.44 35.5755   4
   0  -5   0 1409.47 35.7548  44
   0  -5   0 1433.12 36.0026  43
   0  -5   0 1440.14 35.3426  32
   0  -5   0 1397.38 35.0187  16
   0  -5   0 1406.95 36.4318  11
   0   5   0 1353.20 34.9621  16
   0  -5   0 1394.77 35.0586  31
   0   5   0 1436.79 35.0015  29
   0  -5   0 1408.83 36.1801  27
   0  -5   0 1364.64 36.2812  24
   0   5   0 1389.04 36.0818  21
   0   5   0 1404.49 35.7023  18
   0   5   1 3657.72 90.6044   7
   0  -5  -1 3577.13 88.7861   6
   0  -5  -1 3679.06 90.8758  40
   0  -5  -1 3584.91 90.0847  43
   0  -5  -1 3407.00 89.9224  44
   0  -5  -1 3673.57 89.6357  32
   0  -5  -1 3625.20 90.1467   4
   0  -5  -1 3743.69 90.8147  11
   0  -5  -1 3661.31 89.4898  16
   0  -5  -1 3599.02 90.9093  24
   0  -5  -1 3606.75 90.2969  26
   0   5   1 3563.42 89.5691  18
   0   5   1 3623.62 90.0732  21
   0   5   2 6198.29 148.489  10
   0  -5  -2 6728.69 148.389   8
   0   5   2 5726.42 147.787   7
   0   5   2 6034.89 145.925   2
   0  -5  -2 5974.22 145.953   5
   0  -5  -2 5882.29 148.060   3
   0  -5  -2 5915.32 147.882   4
   0  -5  -2 6073.46 148.513  40
   0  -5  -2 5471.69 147.372  44
   0  -5  -2 6054.15 147.502  43
   0  -5  -2 5913.92 147.133  32
   0  -5  -2 5957.43 147.108  16
   0  -5  -2 6025.75 148.175  11
   0  -5  -2 6146.08 147.715  26
   0  -5  -2 6038.51 148.642  24
   0   5   2 5821.78 147.141  21
   0   5   2 5903.40 146.887  19
   0   5   2 6014.18 146.495  18
   0   5   3 184.085 6.68079   7
   0  -5  -3 173.138 5.11139   6
   0   5   3 164.198 7.12283  10
   0  -5  -3 174.301 6.91477   3
   0   5   3 178.729 5.17877   1
   0   5   3 171.851 7.21940   3
   0  -5  -3 170.710 5.36028   1
   0  -5  -3 185.543 7.08287   4
   0  -5  -3 180.612 7.29056  40
   0  -5  -3 159.504 6.42984  44
   0  -5  -3 181.102 6.51558  43
   0  -5  -3 178.658 6.33699  32
   0   5   3 175.651 4.71756  38
   0  -5  -3 166.292 6.28457  16
   0  -5  -3 192.061 7.09207  11
   0   5   3 183.907 5.24787  28
   0  -5  -3 175.583 5.20756  28
   0  -5  -3 172.803 5.78727  29
   0  -5  -3 177.076 6.50592  26
   0  -5  -3 186.226 7.53521  24
   0   5   3 167.245 5.80713  21
   0   5   3 172.032 5.94300  19
   0   5   3 173.537 5.02884  18
   0   5   4 87.4677 5.24921  10
   0  -5  -4 86.4653 3.25895   6
   0  -5  -4 82.9795 3.55143   1
   0  -5  -4 86.1420 5.04260   4
   0   5   4 86.8030 5.03951   3
   0  -5  -4 81.9687 4.69087   3
   0  -5  -4 96.4949 5.29973  40
   0  -5  -4 77.9316 4.30852  43
   0  -5  -4 80.7262 4.59273  44
   0  -5  -4 82.5151 4.34067  32
   0  -5  -4 94.9701 4.92574  11
   0  -5  -4 85.9347 4.50444  16
   0   5   4 86.7901 3.44065  28
   0  -5  -4 87.3179 3.89449  29
   0  -5  -4 95.5968 4.49393  26
   0  -5  -4 81.0177 5.17982  24
   0   5   4 85.0667 3.52812  21
   0   5   4 84.0605 3.90303  19
   0  -5  -5 1006.21 26.4805   6
   0   5   5 1058.14 29.5426  10
   0  -5  -5 1034.30 29.2191   4
   0  -5  -5 1083.63 28.7812   3
   0  -5  -5 1047.22 27.1006   1
   0  -5  -5 1059.74 28.4556  44
   0  -5  -5 1110.81 29.5443  40
   0  -5  -5 987.478 28.0305  32
   0  -5  -5 1047.10 28.3556  16
   0  -5  -5 1019.41 28.3927  11
   0   5   5 1034.75 29.4409  15
   0  -5  -5 1005.05 27.3055  29
   0   5   5 986.949 26.7170  28
   0  -5  -5 1032.45 29.5559  24
   0  -5  -5 1082.39 27.9224  26
   0   5   5 1038.94 26.2229  21
   0   5   5 990.537 27.2472  19
   0  -5  -6 438.977 14.8268   4
   0  -5  -6 424.400 12.5626   1
   0  -5  -6 415.100 13.5329  11
   0   5   6 445.390 14.9972  15
   0  -5  -6 405.669 14.3829  40
   0  -5  -6 414.206 13.7203  44
   0  -5  -6 387.704 12.5673  29
   0   5   6 426.782 12.1870  28
   0  -5  -6 400.014 12.8870  26
   0  -5  -6 390.271 11.7316   6
   0   5   6 431.346 14.8260  10
   0  -5  -7 521.793 15.6930   1
   0  -5  -7 522.680 18.0234   4
   0  -5  -7 540.718 16.5985  11
   0   5   7 527.741 18.2756  15
   0  -5  -7 537.808 17.8568  40
   0  -5  -7 506.836 16.9572  44
   0   5   7 524.593 15.3632  28
   0  -5  -7 552.721 15.9990  29
   0  -5  -7 507.242 15.8381  26
   0  -5  -7 526.320 14.9685   6
   0   5   7 539.499 18.2100   9
   0   5   7 537.540 18.2129  10
   0  -5  -8 60.9569 6.01579   4
   0  -5  -8 51.3028 4.23038   1
   0  -5  -8 55.6940 5.46759  40
   0  -5  -8 52.8786 5.32876  44
   0   5   8 39.9976 5.67037  15
   0  -5  -8 55.6899 4.71849  11
   0  -5  -8 48.5169 4.28150  29
   0   5   8 47.9724 3.90848  28
   0  -5  -8 39.5540 3.99260  26
   0   5   8 49.1987 5.71216  10
   0   5   8 41.0775 5.60065   9
   0  -5  -8 47.0448 3.50889   6
   0  -5  -9 1620.36 46.4789  40
   0  -5  -9 1673.05 45.8940  44
   0  -5  -9 1660.59 44.1668  33
   0  -5  -9 1716.21 44.6858  11
   0  -5  -9 1664.46 44.3458  29
   0   5   9 1680.03 43.7160  28
   0  -5  -9 1600.46 43.0886   6
   0   5   9 1603.96 47.1738   9
   0   5   9 1729.64 47.6222  10
   0  -5  -9 1677.36 44.3075   1
   0  -5 -10 851.377 24.7543   1
   0  -5 -10 834.806 26.2779  44
   0  -5 -10 837.652 26.8619  40
   0  -5 -10 836.722 26.8529  39
   0  -5 -10 846.997 24.5084  33
   0  -5 -10 793.682 24.4330  11
   0  -5 -10 824.585 24.5959  29
   0   5  10 858.293 24.1322  28
   0  -5 -10 880.459 27.9911  24
   0   5  10 840.127 28.1820  23
   0  -5 -10 837.836 23.4155   6
   0   5  10 819.150 27.6782   9
   0   5  10 849.958 27.9107  10
   0  -5 -11 31.1107 4.44973   5
   0   5  11 23.7872 4.46145   2
   0  -5 -11 33.0678 5.93583  40
   0  -5 -11 23.3851 5.71314  44
   0  -5 -11 27.2858 5.83301  39
   0  -5 -11 29.4760 4.36697  33
   0  -5 -11 20.9834 4.13107  11
   0  -5 -11 23.5690 4.56649  29
   0   5  11 22.3171 6.38363  23
   0  -5 -11 25.6419 6.16221  24
   0   5  11 33.4604 6.55014   9
   0   5  11 25.7618 6.76082  10
   0  -5 -11 33.6890 3.84040   6
   0   5  12 3.33539 3.99194   2
   0  -5 -12 0.86325 3.91309   5
   0  -5 -12 0.70014 5.10723  40
   0  -5 -12 6.51399 5.37009  44
   0  -5 -12 3.95195 3.82477  33
   0  -5 -12 2.98594 5.30879  39
   0  -5 -12 1.14041 3.72248  11
   0  -5 -12-0.46076 4.15037  29
   0   5  12-1.80818 6.91364  23
   0  -5 -12-4.18842 5.60567  24
   0   5  12 3.49467 6.11537   9
   0  -5 -12 2.79713 3.24581   6
   0   5  12 3.38651 6.17573  10
   0  -5 -13 4.58785 4.37983   5
   0   5  13-0.44457 4.54043   2
   0  -5 -13-1.51797 5.82997  41
   0  -5 -13 2.09933 5.76870  44
   0  -5 -13-3.66573 5.85339  40
   0  -5 -13-0.92476 4.29779  33
   0  -5 -13 4.84653 6.06451  39
   0  -5 -13-3.91026 4.63915  29
   0   5  13 3.90906 6.57787  23
   0  -5 -13-1.78837 6.29239  24
   0   5  13 1.89604 6.45482   9
   0   5  13 9.08846 6.82349  10
   0  -5 -14 3.34216 4.32859   5
   0  -5 -14 0.75562 5.95778  40
   0  -5 -14 2.97519 6.41065  44
   0  -5 -14 3.24333 5.94390  41
   0  -5 -14-6.04538 6.57444  39
   0  -5 -14-3.33730 4.96681  33
   0   5  14-0.74518 6.60225  13
   0  -5 -14 4.06500 4.86512  29
   0  -5 -14 11.2663 7.49595  24
   0   5  14 15.6802 8.20701  23
   0   5  14 6.09819 7.48691   9
   0   5  14 4.81652 7.39957  10
   0  -5 -15 146.488 11.0336  44
   0  -5 -15 165.241 11.0426  40
   0  -5 -15 134.519 11.0780  41
   0  -5 -15 134.630 11.3351  39
   0   5  15 170.067 11.4417  13
   0  -5 -15 155.315 9.27376  29
   0   5  15 157.707 13.4724  23
   0  -5 -15 185.116 13.0113  24
   0   5  15 143.022 12.4497   9
   0   5  15 174.175 12.9225  10
   0  -5 -16 24.5582 7.92627  41
   0  -5 -16 8.37051 6.76527  40
   0  -5 -16-2.39269 7.20783  44
   0   5  16 2.96452 6.63283  13
   0  -5 -16-0.99553 7.36959  24
   0   5  16 8.00683 8.82589  23
   0   5  16 2.23824 7.74933   9
   0   5  16 4.13617 8.49185  10
   0  -5 -16-0.94070 7.06345  39
   0  -5 -17 128.211 10.9949  41
   0  -5 -17 116.230 10.6729  44
   0   5  17 105.456 12.7776  23
   0  -5 -17 106.585 11.2840  24
   0   5  17 129.853 12.1206  10
   0   5  17 113.073 12.2144   9
   0  -5 -17 96.2307 10.8671  39
   0  -5 -18 81.5704 9.50774  44
   0  -5 -18 45.1969 8.86906  41
   0  -5 -18 65.8803 9.13458  39
   0  -5 -18 58.2468 9.75130  24
   0   5  18 65.2587 11.2797  23
   0   5  18 61.5290 10.4703   9
   0   5  18 57.0232 9.58281  10
   0   6 -23 21.8908 8.95816  41
   0   6 -23 17.5694 9.00681  44
   0  -6  23 12.1217 9.10611  35
   0   6 -23 10.1153 7.00704  33
   0   6 -23 12.1237 7.52263   4
   0   6 -23 8.89496 7.86422   5
   0  -6  23 14.6062 8.54543   2
   0   6 -23 24.6082 8.72208  29
   0  -6  23 6.91265 9.12731  23
   0   6 -23 8.96601 7.42636   6
   0  -6  23 8.13676 8.44252   9
   0   6 -22 5.51618 7.80469  41
   0   6 -22 3.38940 7.99260  39
   0   6 -22-0.95430 7.02958  33
   0  -6  22 1.23549 8.26748  35
   0   6 -22 4.38931 7.12371   4
   0   6 -22-6.06816 8.14110   5
   0  -6  22 3.97002 8.05402   2
   0   6 -22 0.97343 7.37635  29
   0  -6  22-5.83384 8.71892  23
   0   6 -22 8.41353 7.61634   6
   0  -6  22-4.69137 8.88747   9
   0   6 -21 139.301 12.8266  41
   0   6 -21 156.617 12.3457  33
   0  -6  21 175.784 14.4021  35
   0   6 -21 155.906 12.9481  39
   0   6 -21 161.300 13.2143   1
   0   6 -21 147.771 11.6697   4
   0  -6  21 174.884 12.6029  28
   0   6 -21 172.833 12.6666  29
   0  -6  21 167.833 13.9806  23
   0  -6  21 138.801 13.1934   9
   0   6 -21 154.802 12.1386   6
   0   6 -20 210.458 14.0698  41
   0   6 -20 199.240 14.2122  39
   0  -6  20 196.701 14.8832  35
   0   6 -20 194.226 13.3263  33
   0   6 -20 178.034 14.0093   1
   0   6 -20 200.096 12.5600   4
   0  -6  20 221.705 13.7419  28
   0  -6  20 175.657 11.6485  30
   0   6 -20 205.252 13.4874  29
   0  -6  20 189.846 14.7559  23
   0  -6  20 188.979 14.1708   9
   0   6 -20 212.729 13.8872   6
   0   6 -19 222.007 14.0226  41
   0   6 -19 236.777 14.6886  39
   0   6 -19 223.005 13.6451  33
   0   6 -19 208.439 12.4154   4
   0   6 -19 217.622 14.2866   1
   0   6 -19 216.515 13.5432  29
   0  -6  19 223.745 13.3279  28
   0  -6  19 198.985 12.0151  30
   0  -6  19 205.845 14.4264  23
   0   6 -19 180.296 12.7252   6
   0  -6  19 208.634 14.3157   9
   0   6 -18 318.447 16.4193  41
   0   6 -18 335.137 16.2595  33
   0   6 -18 292.757 16.2019  39
   0   6 -18 345.850 15.3114   4
   0   6 -18 318.684 16.6920   1
   0   6 -18 321.418 16.1166  29
   0  -6  18 338.923 15.1622  30
   0  -6  18 359.008 16.3346  28
   0   6 -18 320.629 12.3429  24
   0   6 -18 337.507 16.3616   6
   0  -6  18 325.420 17.3247   9
   0   6 -17 186.611 11.6681   6
   0   6 -17 179.440 11.7978  41
   0   6 -17 190.069 11.9980  33
   0   6 -17 218.191 12.6271  39
   0   6 -17 167.689 10.4919   4
   0  -6  17 214.311 11.9929  28
   0  -6  17 205.482 11.4017  30
   0   6 -17 198.670 12.1795  29
   0   6 -17 182.926 8.87465  24
   0   6 -17 181.792 8.71641  18
   0   6 -16 246.317 13.2982   6
   0   6 -16 269.172 12.3736   4
   0   6 -16 268.284 13.7511  41
   0   6 -16 264.440 13.3425  33
   0   6 -16 235.206 13.2209  39
   0  -6  16 257.939 12.4691  30
   0  -6  16 266.440 13.1694  28
   0   6 -16 270.422 10.1928  24
   0   6 -16 250.365 8.76172  21
   0   6 -16 268.749 10.8955  18
   0   6 -15 507.767 17.7353   4
   0   6 -15 491.143 18.8034  41
   0   6 -15 497.874 19.1955  39
   0   6 -15 464.655 18.4893  33
   0  -6  15 454.358 14.2795  14
   0  -6  15 478.575 18.3860  28
   0  -6  15 458.381 17.6317  30
   0   6 -15 480.878 18.6877   6
   0   6 -15 485.291 14.5922  21
   0   6 -15 496.253 16.3297  18
   0   6 -14 842.953 25.8189   4
   0   6 -14 805.454 27.5975   1
   0   6 -14 865.259 27.4598  41
   0   6 -14 880.281 27.7433  39
   0   6 -14 873.509 27.5219  33
   0  -6  14 838.579 23.3207  14
   0  -6  14 867.366 26.5261  30
   0  -6  14 838.456 26.8827  28
   0   6 -14 817.686 27.1733   6
   0   6 -14 817.862 23.5227  21
   0   6 -14 832.698 25.0646  18
   0   6 -13 288.352 12.5723  41
   0   6 -13 284.106 12.5673  39
   0  -6  13 286.132 9.74755  14
   0  -6  13 287.186 11.9884  30
   0  -6  13 279.732 12.0961  28
   0   6 -13 291.696 10.0673  21
   0   6 -13 253.109 10.7717  18
   0   6 -13 280.786 11.2026   4
   0   6 -13 263.205 12.5145   1
   0   6 -12 522.108 16.6705   4
   0   6 -12 526.841 18.3674   1
   0   6 -12 477.929 17.5640  41
   0   6 -12 494.196 17.8517  39
   0  -6  12 542.880 15.5576  14
   0  -6  12 542.534 17.8633  28
   0  -6  12 550.858 17.6971  30
   0   6 -12 490.608 14.2039   7
   0   6 -12 533.134 15.8700  21
   0   6 -12 507.948 16.7487  18
   0   6 -11 4.29722 2.87089   4
   0   6 -11 7.20266 3.42394   1
   0   6 -11 2.30225 3.29311  41
   0   6 -11 1.44314 3.45793  39
   0  -6  11 4.42442 2.56444  14
   0  -6  11 10.3831 3.51527  28
   0  -6  11 5.51435 3.21597  30
   0   6 -11 4.62188 2.76934  18
   0   6 -11 6.28989 2.76890  21
   0   6 -11 1.39582 1.88543   7
   0   6 -10 312.722 12.0988   6
   0   6 -10 334.060 9.95233   7
   0   6 -10 319.253 12.1390   1
   0   6 -10 318.367 10.7588   4
   0   6 -10 308.623 11.6805  41
   0   6 -10 313.389 12.0667  33
   0   6 -10 326.085 11.9981  39
   0  -6  10 316.501 10.5158  14
   0  -6  10 329.452 11.8221  30
   0  -6  10 318.256 12.3393  23
   0   6 -10 313.858 10.8740  21
   0   6 -10 318.802 11.5122  18
   0   6  -9 234.376 9.64664   6
   0   6  -9 241.255 8.07361   7
   0   6  -9 236.921 9.69252   1
   0   6  -9 234.515 8.30084   4
   0   6  -9 234.492 9.37388  41
   0   6  -9 218.136 9.26417  39
   0   6  -9 266.136 9.99632  33
   0  -6   9 272.570 8.81784  14
   0  -6   9 248.765 6.67625  11
   0  -6   9 257.644 9.58414  30
   0  -6   9 252.962 10.1149  23
   0   6  -9 225.185 9.20359  18
   0   6  -9 244.483 8.99611  21
   0   6  -8 861.767 23.0607   7
   0   6  -8 849.685 24.4547   6
   0   6  -8 850.504 24.4094   1
   0   6  -8 845.709 22.6958   4
   0   6  -8 840.027 23.9148  41
   0   6  -8 826.722 24.0540  39
   0  -6   8 815.193 25.0292  35
   0   6  -8 859.826 24.5035  33
   0  -6   8 811.027 23.3281  14
   0  -6   8 890.789 21.8638  11
   0  -6   8 865.396 24.1877  30
   0  -6   8 802.444 24.4870  23
   0   6  -8 867.943 23.8489  21
   0   6  -8 873.812 24.2895  18
   0  -6   7 2191.91 56.7850   8
   0   6  -7 2118.76 56.2611   6
   0   6  -7 2126.62 56.1467   1
   0   6  -7 2208.78 54.4432   4
   0   6  -7 2092.76 55.6020  41
   0  -6   7 2133.84 56.9304  35
   0   6  -7 2188.45 56.3866  33
   0   6  -7 2163.92 55.9270  39
   0  -6   7 1987.09 55.4480  14
   0  -6   7 2168.20 54.2897  11
   0  -6   7 2171.90 56.1608  30
   0  -6   7 2108.60 55.8162  28
   0  -6   7 2136.52 56.5227  23
   0   6  -7 2397.99 54.0837  24
   0   6  -7 2144.74 55.9333  21
   0  -6   7 2151.00 54.8330  22
   0  -6   6 398.919 12.8483   8
   0   6  -6 372.543 12.2766   6
   0   6  -6 391.836 12.2120   1
   0   6  -6 387.350 10.5209   4
   0   6  -6 397.451 11.7474  41
   0   6  -6 395.315 10.6057  42
   0  -6   6 405.599 10.2172  40
   0  -6   6 393.444 10.4114  34
   0   6  -6 378.236 12.3741  33
   0  -6   6 378.616 12.0634  14
   0  -6   6 402.498 11.1831  11
   0  -6   6 387.208 12.3455  30
   0  -6   6 398.647 11.9713  28
   0  -6   6 395.411 12.6254  23
   0   6  -6 394.406 10.5488  24
   0  -6   6 389.333 11.1312  22
   0  -6   5 6503.76 160.109   8
   0   6  -5 6495.43 159.578   6
   0   6  -5 6219.95 159.420   7
   0   6  -5 6486.05 159.246   1
   0   6  -5 6457.46 157.378   4
   0  -6   5 6435.26 157.982  40
   0   6  -5 6493.02 158.724  41
   0   6  -5 6535.30 159.697  33
   0  -6   5 6976.82 159.908  14
   0  -6   5 6065.57 159.596  30
   0  -6   5 6370.89 159.162  27
   0  -6   5 6311.77 158.958  28
   0   6  -5 6579.84 157.964  24
   0  -6   5 6345.40 159.885  23
   0  -6   5 6451.54 158.352  22
   0   6  -5 6529.63 159.959  18
   0  -6   4 899.978 23.7885   8
   0   6  -4 848.840 23.1612   6
   0   6  -4 862.034 22.7707   1
   0  -6   4 867.023 22.3753  40
   0   6  -4 904.279 22.3419  41
   0   6  -4 839.025 23.3241  33
   0  -6   4 841.821 23.6161  14
   0  -6   4 857.746 22.5477  28
   0  -6   4 860.136 23.6493  30
   0  -6   4 894.599 23.0106  27
   0  -6   4 781.258 22.2967  24
   0  -6   4 891.335 22.3526  22
   0   6  -4 870.118 23.7152  18
   0   6  -4 917.643 23.7947  21
   0   6  -3 5606.91 137.265   7
   0   6  -3 5508.50 136.397   6
   0  -6   3 6000.84 137.356   8
   0   6  -3 5564.76 135.874   1
   0  -6   3 5510.35 136.311  40
   0  -6   3 5528.67 135.447  41
   0   6  -3 5521.39 136.491  37
   0   6  -3 5491.58 136.695  33
   0  -6   3 5683.57 136.488  27
   0  -6   3 5463.85 135.698  28
   0  -6   3 5509.06 136.240  24
   0  -6   3 5520.92 136.002  22
   0   6  -3 5674.76 137.169  18
   0   6  -3 5779.63 137.351  21
   0   6  -2 639.381 17.0451   6
   0   6  -2 622.135 18.0871   7
   0  -6   2 632.756 17.9892   8
   0   6  -2 650.005 16.3734   1
   0  -6   2 660.139 16.2843   4
   0  -6   2 633.733 16.2622   1
   0  -6   2 641.666 16.2700  41
   0  -6   2 646.020 17.6763  40
   0  -6   2 635.089 18.2130  36
   0   6  -2 664.379 17.5188  33
   0   6  -2 637.575 17.1541  37
   0  -6   2 636.185 16.3315  16
   0   6  -2 658.726 17.0150  31
   0  -6   2 644.102 18.3203  30
   0  -6   2 647.482 16.2615  28
   0  -6   2 685.937 17.6197  27
   0  -6   2 603.106 16.9190  32
   0   6  -2 643.684 16.2577  28
   0  -6   2 614.653 17.4664  24
   0  -6   2 644.492 18.0031  26
   0  -6   2 637.506 17.2220  22
   0   6  -2 627.492 18.0406  21
   0   6  -2 635.909 17.9053  18
   0  -6   1 2797.07 70.4700   6
   0  -6   1 2560.48 71.7536   8
   0   6  -1 2940.49 72.3224   7
   0  -6   1 2818.19 70.7027   4
   0  -6   1 2817.45 71.7125  43
   0  -6   1 2730.70 71.3141  44
   0   6  -1 2929.68 70.8114  37
   0  -6   1 2963.72 72.3517  36
   0  -6   1 2868.83 70.2784  16
   0  -6   1 2862.37 72.1632  11
   0  -6   1 2886.38 72.4918  30
   0  -6   1 2825.53 70.7854  32
   0  -6   1 2839.28 71.6211  27
   0   6  -1 3067.99 70.8215  31
   0  -6   1 2938.58 71.9057  24
   0   6  -1 2937.57 71.7123  18
   0   6  -1 2818.52 71.9545  21
   0   6   0 4702.97 119.507   7
   0  -6   0 4742.97 117.452   6
   0  -6   0 5351.87 119.594   8
   0  -6   0 4882.94 118.994  43
   0  -6   0 4822.83 118.699  44
   0  -6   0 4839.66 118.119  32
   0   6   0 4856.33 117.776  37
   0  -6   0 4729.46 118.416   4
   0  -6   0 4828.36 119.555  11
   0  -6   0 4712.48 117.740  16
   0  -6   0 4658.43 119.327  24
   0  -6   0 4716.86 119.153  27
   0   6   0 4738.12 118.582  18
   0   6   0 4863.38 119.135  21
   0  -6  -1 8636.96 214.101   8
   0  -6  -1 8589.74 211.863   6
   0   6   1 8682.91 214.182   7
   0  -6  -1 8318.68 213.442  43
   0  -6  -1 8440.83 213.354  44
   0  -6  -1 8730.24 212.888  32
   0  -6  -1 8531.55 213.525   4
   0  -6  -1 8786.44 212.707  16
   0  -6  -1 8960.92 214.402  11
   0  -6  -1 8978.03 213.938  26
   0  -6  -1 8995.46 214.544  24
   0   6   1 8939.90 213.608  21
   0   6   1 8763.25 212.963  18
   0   6   2 1624.97 41.9715   7
   0  -6  -2 1501.21 41.8972   8
   0   6   2 1626.62 42.4853  10
   0  -6  -2 1612.99 41.4312  43
   0  -6  -2 1662.90 42.5886  40
   0  -6  -2 1548.77 41.3322  44
   0  -6  -2 1614.33 40.9594  32
   0  -6  -2 1613.40 41.7915   4
   0  -6  -2 1622.31 40.8651  16
   0  -6  -2 1648.99 42.3057  11
   0  -6  -2 1596.11 41.6217  26
   0  -6  -2 1562.51 42.4622  24
   0   6   2 1593.10 40.3307  18
   0   6   2 1619.05 40.7081  19
   0   6   2 1575.51 41.0857  21
   0   6   3 663.951 20.0556  10
   0  -6  -3 660.708 17.0469   6
   0  -6  -3 665.876 19.6118   4
   0  -6  -3 680.644 19.5627   3
   0  -6  -3 670.788 17.1258   5
   0   6   3 677.353 17.0862   2
   0  -6  -3 689.714 18.9907  43
   0  -6  -3 628.029 19.0019  44
   0  -6  -3 701.361 20.2468  40
   0  -6  -3 680.431 18.7059  32
   0   6   3 675.974 16.8438  38
   0  -6  -3 665.082 19.6858  11
   0  -6  -3 620.817 18.5243  16
   0  -6  -3 721.999 20.5273  24
   0  -6  -3 662.012 19.1142  26
   0   6   3 667.882 18.2180  19
   0   6   3 672.970 18.3286  21
   0   6   3 670.067 17.3060  18
   0  -6  -4 3691.31 91.3993   6
   0   6   4 4016.68 95.2524  10
   0  -6  -4 3822.99 94.5901   4
   0   6   4 3708.85 91.6229   2
   0  -6  -4 3664.43 91.6794   5
   0   6   4 3605.02 94.8817   3
   0  -6  -4 3833.38 94.2557   3
   0  -6  -4 3732.96 93.3524  43
   0  -6  -4 3467.28 93.5393  44
   0  -6  -4 3957.00 95.1774  40
   0  -6  -4 3807.45 93.3468  32
   0  -6  -4 3729.35 93.3647  16
   0  -6  -4 3690.27 94.2384  11
   0  -6  -4 3810.35 92.4548  29
   0  -6  -4 3716.78 95.2827  24
   0  -6  -4 3873.48 93.5275  26
   0   6   4 3609.23 92.5761  19
   0   6   4 3620.08 92.2033  21
   0  -6  -5 367.064 10.1914   6
   0   6   5 373.685 13.5905  10
   0   6   5 368.086 10.5405   2
   0  -6  -5 386.144 13.3575   4
   0  -6  -5 344.404 11.8212  43
   0  -6  -5 374.810 12.5053  44
   0  -6  -5 355.944 13.3476  40
   0  -6  -5 371.092 12.1441  32
   0  -6  -5 363.582 12.6728  11
   0  -6  -5 367.394 12.2873  16
   0  -6  -5 346.145 11.0970  29
   0  -6  -5 360.826 13.6209  24
   0  -6  -5 367.729 11.9907  26
   0   6   5 362.873 10.4160  21
   0   6   5 380.035 11.3584  19
   0  -6  -6 1827.12 46.3869   6
   0   6   6 1888.50 50.5909  10
   0  -6  -6 1786.90 48.9021  44
   0  -6  -6 1859.52 50.2729  40
   0  -6  -6 1789.20 49.0123  11
   0  -6  -6 1866.13 50.2771   4
   0  -6  -6 1788.71 47.4402  29
   0  -6  -6 1963.96 48.4213  26
   0  -6  -6 1820.73 50.6503  24
   0   6   6 1855.98 45.7853  21
   0  -6  -7 219.235 10.5282   4
   0   6   7 218.700 7.78318   2
   0  -6  -7 220.157 7.84268   5
   0  -6  -7 254.451 9.77540  11
   0   6   7 197.800 10.5407  15
   0  -6  -7 234.655 9.79360  44
   0  -6  -7 210.037 10.2790  40
   0  -6  -7 214.981 8.28646  29
   0  -6  -7 232.306 8.90256  26
   0   6   7 215.165 10.5970  10
   0  -6  -7 219.203 7.30432   6
   0   6   7 229.153 10.7232   9
   0   6   8 93.2224 5.08149   2
   0  -6  -8 106.233 7.69516   4
   0  -6  -8 100.204 5.21052   5
   0  -6  -8 107.786 7.50922  40
   0  -6  -8 88.3363 6.77612  44
   0  -6  -8 111.430 6.47416  11
   0   6   8 103.929 7.92049  15
   0  -6  -8 101.279 5.57337  29
   0  -6  -8 92.9554 5.73266  26
   0  -6  -8 100.517 4.63449   6
   0   6   8 111.474 8.12476  10
   0   6   8 103.807 7.92910   9
   0   6   9 17.9533 3.52440   2
   0  -6  -9 16.6353 4.94805   4
   0  -6  -9 16.0545 3.27253   5
   0  -6  -9 15.3833 5.44249  40
   0  -6  -9 19.0749 4.95461  44
   0  -6  -9 16.8775 3.49152  33
   0  -6  -9 14.7029 4.01808  11
   0   6   9 20.5676 5.63361  15
   0  -6  -9 14.4727 3.44721  29
   0   6   9 27.7093 6.18716  23
   0   6   9 30.2230 6.02994  10
   0   6   9 21.6646 5.19078   9
   0  -6  -9 17.0275 2.82571   6
   0   6  10 107.358 5.98054   2
   0  -6 -10 101.583 5.85453   5
   0  -6 -10 110.378 8.64235   4
   0  -6 -10 106.597 8.27370  40
   0  -6 -10 84.3812 7.17308  44
   0  -6 -10 99.0300 6.04109  33
   0  -6 -10 101.519 7.85615  39
   0  -6 -10 95.9152 6.55676  11
   0  -6 -10 89.9514 6.06800  29
   0  -6 -10 79.3336 7.94962  24
   0   6  10 96.5009 9.12919  23
   0  -6 -10 97.2393 4.95567   6
   0   6  10 96.1943 8.63796  10
   0   6  10 107.991 8.69283   9
   0  -6 -11 9.38747 3.77666   5
   0   6  11 8.74214 3.66691   2
   0  -6 -11 5.88017 5.31970   4
   0  -6 -11 6.16302 5.22114  44
   0  -6 -11 5.82734 5.18469  40
   0  -6 -11 9.84143 3.77521  33
   0  -6 -11 15.4204 5.45997  39
   0  -6 -11 10.6121 4.31128  11
   0  -6 -11 9.80898 4.00788  29
   0  -6 -11 7.60952 5.89019  24
   0   6  11 1.75942 6.60833  23
   0   6  11 23.6763 6.94701   9
   0   6  11 1.67019 5.94273  10
   0  -6 -12 3.85800 4.16123   5
   0  -6 -12 9.12274 6.14576   4
   0  -6 -12 9.12978 5.92730  39
   0  -6 -12 14.4961 4.09679  33
   0  -6 -12 18.2674 5.75253  41
   0  -6 -12 12.2571 6.12159  40
   0  -6 -12 10.6546 6.00340  44
   0  -6 -12 10.8692 4.22968  29
   0  -6 -12 12.6698 6.37352  24
   0   6  12 12.4078 7.30303  23
   0   6  12 11.0296 6.70931   9
   0   6  12 7.20933 7.13973  10
   0  -6 -13 408.909 14.3179   5
   0  -6 -13 422.485 19.3717   4
   0  -6 -13 399.964 14.5871  33
   0  -6 -13 425.512 18.0826  39
   0  -6 -13 421.787 17.9372  40
   0  -6 -13 389.868 17.1403  41
   0  -6 -13 402.345 17.2464  44
   0  -6 -13 407.125 14.8748  29
   0  -6 -13 411.668 19.0694  24
   0   6  13 382.176 19.3536  23
   0   6  13 409.386 19.3917   9
   0   6  13 409.116 19.1507  10
   0  -6 -14 207.600 14.0555   4
   0  -6 -14 201.651 12.3651  40
   0  -6 -14 218.901 12.7670  41
   0  -6 -14 213.762 12.7178  44
   0  -6 -14 216.042 13.3857  39
   0  -6 -14 201.814 10.2817  29
   0   6  14 220.526 14.8551  23
   0  -6 -14 242.285 14.6697  24
   0   6  14 198.478 13.6985   9
   0   6  14 196.995 13.5914  10
   0  -6 -15 161.549 12.7412   4
   0  -6 -15 151.021 11.6869  39
   0  -6 -15 172.690 11.6496  40
   0  -6 -15 136.120 10.8453  41
   0  -6 -15 146.434 10.9650  44
   0   6  15 122.474 10.5771  13
   0   6  15 130.512 12.6976  23
   0  -6 -15 152.905 12.4271  24
   0   6  15 114.211 11.7324   9
   0   6  15 134.958 12.3784  10
   0  -6 -16 1.11204 8.19158   4
   0  -6 -16 0.91609 7.43395  39
   0  -6 -16-2.51168 7.11266  41
   0  -6 -16 0.77568 6.96394  44
   0  -6 -16 0.80073 6.65198  40
   0   6  16-3.78198 7.34520  13
   0   6  16 16.1225 9.04116  23
   0  -6 -16 3.10855 7.74315  24
   0   6  16-1.05172 8.36215  10
   0   6  16 6.77080 8.06681   9
   0  -6 -17 86.8446 9.70688  44
   0  -6 -17 75.4786 8.85055  41
   0  -6 -17 81.5222 10.7575   4
   0  -6 -17 68.3800 9.66279  39
   0  -6 -17 77.2259 10.7743  24
   0   6  17 85.2530 11.5796  23
   0   6  17 106.091 11.9144  10
   0   6  17 92.9495 11.7210   9
   0  -6 -18-1.59613 7.11796  41
   0  -6 -18-0.88257 7.44291  39
   0  -6 -18 4.36303 8.56344   4
   0   6  18 12.3004 9.00128  23
   0  -6 -18 2.92204 7.99831  24
   0   6  18 1.11194 9.23730   9
   0   6  18-3.00105 8.21458  10
   0   7 -23 64.4774 10.3902  41
   0  -7  23 60.6669 10.8795  35
   0   7 -23 62.7505 9.62986  33
   0   7 -23 59.7497 8.40516   4
   0  -7  23 72.3269 10.1665   2
   0   7 -23 63.2345 9.65945   5
   0   7 -23 94.2279 10.7025  29
   0  -7  23 62.3600 10.9641  23
   0  -7  23 82.9546 12.1624   8
   0   7 -23 87.5741 10.4790   6
   0   7 -22 8.75961 7.86742  41
   0  -7  22 8.78114 8.82757  35
   0   7 -22 9.92284 8.14827  33
   0   7 -22-6.61738 6.76586   4
   0  -7  22-2.03470 8.70566   2
   0   7 -22-2.07094 7.32528   5
   0   7 -22 5.00435 7.95779  29
   0  -7  22-3.88877 7.69751  28
   0  -7  22 2.32597 8.48318  23
   0   7 -22-3.92911 7.61222   6
   0   7 -21 125.700 11.9605  41
   0   7 -21 115.844 11.7831  39
   0  -7  21 104.346 12.3513  35
   0   7 -21 107.166 10.7482  33
   0   7 -21 148.835 10.7703   4
   0   7 -21 119.430 12.0220   1
   0   7 -21 103.705 10.9178  29
   0  -7  21 140.636 12.0841  28
   0  -7  21 125.426 12.6506  23
   0   7 -21 120.507 11.1036   6
   0   7 -20 36.1722 8.47819  41
   0   7 -20 48.6671 8.41750  33
   0  -7  20 49.5054 10.0794  35
   0   7 -20 31.8957 8.58085  39
   0   7 -20 40.7433 7.60933   4
   0   7 -20 47.7781 9.50937   1
   0   7 -20 48.7553 9.06244  29
   0  -7  20 28.0800 8.01320  28
   0  -7  20 40.3110 7.24472  30
   0  -7  20 46.7539 9.97775  23
   0   7 -20 38.0062 8.18664   6
   0   7 -19 664.824 26.4960  39
   0  -7  19 648.754 27.6408  35
   0   7 -19 668.807 26.0397  33
   0   7 -19 722.221 24.7284   4
   0  -7  19 672.381 24.3912  30
   0   7 -19 724.742 26.4044  29
   0  -7  19 709.109 26.0139  28
   0   7 -19 681.882 26.0983   6
   0   7 -19 645.095 25.9182  41
   0   7 -18 371.024 17.0676  41
   0   7 -18 306.415 16.0110  33
   0   7 -18 302.668 16.5767  39
   0   7 -18 339.641 15.1349   4
   0  -7  18 340.317 15.4286  30
   0  -7  18 331.862 16.3124  28
   0   7 -18 342.881 13.1344  18
   0   7 -18 344.674 17.0306   6
   0   7 -17 101.248 9.53634   6
   0   7 -17 101.993 9.44697  41
   0   7 -17 101.387 9.17253  33
   0   7 -17 126.281 9.97067  39
   0   7 -17 106.139 8.18858   4
   0  -7  17 131.060 9.82093  28
   0  -7  17 98.3846 8.47775  30
   0   7 -17 117.624 6.28486  24
   0   7 -17 100.743 7.13183  18
   0   7 -16 361.019 16.2478   6
   0   7 -16 352.626 14.3177   4
   0   7 -16 328.370 16.2090   1
   0   7 -16 335.877 15.7839  41
   0   7 -16 366.304 16.1691  33
   0   7 -16 363.923 16.2417  39
   0  -7  16 358.021 15.0555  30
   0  -7  16 340.828 15.4465  28
   0   7 -16 364.310 12.0607  24
   0   7 -16 348.420 13.6178  18
   0   7 -16 363.004 12.0192  21
   0   7 -15 851.362 28.8875  41
   0   7 -15 896.274 29.3657  39
   0  -7  15 911.293 24.8093  14
   0  -7  15 900.419 28.1604  30
   0  -7  15 926.180 29.0932  28
   0   7 -15 870.102 27.1513   4
   0   7 -15 877.018 29.6845   1
   0   7 -15 871.783 25.3486  21
   0   7 -15 917.831 27.0998  18
   0   7 -14 1959.84 53.5655  41
   0   7 -14 1922.77 53.7715  39
   0  -7  14 1841.52 49.5177  14
   0  -7  14 1997.20 53.4785  28
   0  -7  14 1936.19 52.6629  30
   0   7 -14 1877.02 50.2533  21
   0   7 -14 1911.55 51.7777  18
   0   7 -14 1989.61 51.7144   4
   0   7 -14 1845.40 54.0200   1
   0   7 -13 478.690 18.2864   1
   0   7 -13 498.057 16.4171   4
   0   7 -13 473.771 17.7597  41
   0   7 -13 530.359 18.4071  39
   0  -7  13 491.316 15.2950  14
   0  -7  13 496.099 17.4303  30
   0  -7  13 494.549 17.7211  28
   0   7 -13 507.242 14.1892   7
   0   7 -13 505.870 15.9940  21
   0   7 -13 506.527 17.0679  18
   0   7 -12 411.165 15.1709   1
   0   7 -12 376.635 12.8365   4
   0   7 -12 372.909 14.2670  41
   0   7 -12 418.890 15.0229  39
   0  -7  12 363.719 12.2950  14
   0  -7  12 365.464 13.9038  30
   0   7 -12 402.883 14.0746  18
   0   7 -12 394.500 13.0979  21
   0   7 -12 360.592 14.4647   6
   0   7 -12 376.704 11.5264   7
   0   7 -11 89.0281 4.53310   7
   0   7 -11 93.8815 6.52772   6
   0   7 -11 87.6982 4.97945   4
   0   7 -11 84.3130 6.24593   1
   0   7 -11 91.3241 6.13086  41
   0  -7  11 97.7652 7.18120  35
   0   7 -11 97.0257 6.19615  39
   0   7 -11 94.2311 6.42391  33
   0  -7  11 93.6872 5.12384  14
   0  -7  11 89.5879 6.05138  30
   0  -7  11 92.8294 6.75971  23
   0   7 -11 74.8527 5.24934  21
   0   7 -11 90.7821 5.98066  18
   0   7 -10 305.830 12.1729   6
   0   7 -10 311.490 10.3325   7
   0   7 -10 314.510 10.3468   4
   0   7 -10 338.645 12.4423   1
   0   7 -10 324.087 11.8331  41
   0   7 -10 321.964 12.3405  33
   0   7 -10 330.912 12.0286  39
   0  -7  10 330.609 13.0519  35
   0  -7  10 324.114 8.67830  11
   0  -7  10 323.575 10.9003  14
   0  -7  10 303.356 11.7325  30
   0  -7  10 335.639 12.7769  23
   0   7 -10 325.941 11.4486  21
   0   7 -10 322.720 11.9317  18
   0  -7   9 93.6115 6.36911   8
   0   7  -9 95.5725 4.85756   7
   0   7  -9 97.2873 6.00610   6
   0   7  -9 93.4861 5.74878   1
   0   7  -9 91.5822 4.27503   4
   0   7  -9 103.907 5.55419  41
   0  -7   9 115.540 6.86497  35
   0   7  -9 91.6649 5.56020  39
   0   7  -9 103.775 6.05194  33
   0  -7   9 96.4782 3.66810  11
   0  -7   9 85.5183 5.02732  14
   0  -7   9 112.031 5.94951  30
   0  -7   9 93.2541 5.42941  28
   0  -7   9 94.5786 6.23953  23
   0   7  -9 95.3004 5.40164  21
   0  -7   9 102.891 4.71032  22
   0   7  -9 94.5915 5.74055  18
   0   7  -8 187.884 8.03371   6
   0  -7   8 200.941 8.53040   8
   0   7  -8 189.430 7.20697   7
   0   7  -8 177.569 6.06459   4
   0   7  -8 185.397 7.81884   1
   0   7  -8 182.893 7.33443  41
   0   7  -8 195.665 7.75208  39
   0   7  -8 174.930 7.95554  33
   0  -7   8 214.602 7.68138  14
   0  -7   8 189.775 6.15374  11
   0  -7   8 178.408 7.54455  28
   0  -7   8 198.342 7.97130  30
   0  -7   8 176.782 8.17058  23
   0  -7   8 192.522 6.65420  22
   0   7  -8 192.229 7.72808  21
   0   7  -7 443.271 14.5181   6
   0  -7   7 493.632 15.2380   8
   0   7  -7 463.417 14.1026   7
   0   7  -7 460.544 12.3105   4
   0   7  -7 449.793 14.3040   1
   0  -7   7 474.550 11.9069  40
   0   7  -7 459.757 13.7576  41
   0  -7   7 450.891 12.1532  34
   0   7  -7 477.228 14.7964  33
   0  -7   7 472.698 13.1177  11
   0  -7   7 466.207 14.3063  14
   0  -7   7 454.965 14.5370  30
   0  -7   7 464.110 14.0811  28
   0  -7   7 485.445 15.0984  23
   0   7  -7 466.373 14.5999  21
   0  -7   7 450.149 13.0233  22
   0   7  -6 548.866 16.1273   6
   0   7  -6 551.554 15.9897   7
   0  -7   6 552.512 16.6585   8
   0   7  -6 527.912 15.7130   1
   0   7  -6 533.532 13.5166   4
   0  -7   6 526.385 14.0926  40
   0   7  -6 539.718 15.1315  41
   0   7  -6 518.301 16.1071  33
   0  -7   6 596.948 16.4071  14
   0  -7   6 533.485 15.1277  11
   0  -7   6 524.804 15.5625  27
   0  -7   6 612.895 16.6288  30
   0  -7   6 521.322 15.3712  28
   0  -7   6 522.664 16.4343  23
   0  -7   6 531.162 14.6347  22
   0   7  -6 536.809 16.3892  18
   0   7  -5 852.126 23.6573   6
   0  -7   5 833.384 24.1612   8
   0   7  -5 828.832 23.1400   1
   0   7  -5 895.731 22.6503  41
   0  -7   5 874.607 22.4516  40
   0   7  -5 859.954 23.8582  33
   0  -7   5 846.200 23.2692  11
   0   7  -5 846.208 21.6461  12
   0  -7   5 851.081 22.9075  28
   0  -7   5 841.087 24.0743  30
   0  -7   5 844.389 23.2737  27
   0  -7   5 904.779 22.5245  24
   0  -7   5 880.083 22.4996  22
   0   7  -5 876.156 24.1979  21
   0   7  -5 915.124 24.3607  18
   0   7  -4 14347.0 357.329   6
   0  -7   4 15830.7 358.316   8
   0   7  -4 14490.7 356.692   1
   0   7  -4 14872.8 356.224  41
   0  -7   4 14336.9 356.793  40
   0   7  -4 14577.8 357.608  33
   0  -7   4 14175.4 358.347  36
   0  -7   4 14964.2 357.572  11
   0  -7   4 14705.7 357.178  27
   0  -7   4 14695.7 356.467  28
   0  -7   4 15817.8 358.481  30
   0  -7   4 13716.8 356.628  24
   0  -7   4 14262.4 356.517  22
   0   7  -4 14432.2 358.196  21
   0   7  -4 14827.4 358.142  18
   0  -7   3 6156.04 153.230   8
   0   7  -3 6215.00 152.187   6
   0   7  -3 6326.85 153.483   7
   0   7  -3 6106.16 151.435   1
   0  -7   3 6193.73 152.469  40
   0  -7   3 6126.45 151.063  41
   0  -7   3 6266.19 153.546  36
   0   7  -3 6056.78 152.283  37
   0   7  -3 6055.51 152.543  33
   0   7  -3 6119.11 150.861  17
   0  -7   3 6014.91 152.388  27
   0   7  -3 6153.20 152.014  31
   0  -7   3 6190.47 151.260  28
   0  -7   3 6075.31 153.113  26
   0  -7   3 6038.81 151.936  22
   0  -7   3 6501.36 152.387  24
   0   7  -3 6233.04 153.182  18
   0   7  -3 6277.95 153.365  21
   0   7  -2 228.306 8.47886   7
   0  -7   2 223.592 8.26311   8
   0   7  -2 228.082 6.19145   5
   0  -7   2 236.781 6.21074   2
   0  -7   2 235.179 6.54581   4
   0  -7   2 239.608 8.08330  40
   0  -7   2 228.744 6.33232  41
   0   7  -2 225.131 7.59150  33
   0   7  -2 220.673 7.24262  37
   0  -7   2 239.350 8.61173  36
   0  -7   2 234.133 6.42820  16
   0  -7   2 219.622 7.74826  27
   0  -7   2 274.062 8.98394  30
   0  -7   2 231.175 7.16527  32
   0   7  -2 228.920 7.10910  31
   0  -7   2 245.763 8.00398  24
   0  -7   2 228.458 8.32728  26
   0  -7   2 230.215 7.53863  22
   0   7  -2 227.106 8.32372  21
   0   7  -2 220.364 8.03315  18
   0   7  -1 2566.58 63.9019   7
   0  -7   1 2520.66 61.9973   4
   0  -7   1 2534.52 63.5297  40
   0  -7   1 2527.88 63.2039  43
   0  -7   1 2483.60 62.8221  44
   0   7  -1 2522.70 62.0040  37
   0  -7   1 2441.88 63.6945  11
   0  -7   1 2490.88 61.4324  16
   0  -7   1 2485.33 62.0406  32
   0  -7   1 2579.00 63.4320  24
   0  -7   1 2698.16 63.2948  27
   0   7  -1 2522.45 63.5039  21
   0   7  -1 2439.96 63.0271  18
   0  -7   0 5170.86 128.649   6
   0   7   0 5284.05 131.258   7
   0  -7   0 5013.89 130.082  44
   0  -7   0 5470.91 130.598  43
   0  -7   0 5335.42 129.492  32
   0   7   0 5297.13 129.063  37
   0  -7   0 5093.15 129.793   4
   0  -7   0 5199.84 131.228  11
   0  -7   0 5243.79 129.039  16
   0  -7   0 5247.77 131.139  24
   0   7   0 5250.87 130.107  18
   0   7   0 5217.91 130.675  21
   0   7   1 787.626 21.8973   7
   0  -7  -1 855.301 21.9766   8
   0  -7  -1 736.045 19.0390   6
   0  -7  -1 764.100 20.9362  44
   0  -7  -1 753.315 21.0966  43
   0  -7  -1 726.229 20.1952  32
   0   7   1 750.470 19.4728  37
   0  -7  -1 756.525 20.9434   4
   0  -7  -1 784.365 22.0596  11
   0  -7  -1 750.273 20.0044  16
   0  -7  -1 764.594 21.4105  26
   0  -7  -1 770.333 22.0648  24
   0   7   1 778.197 21.1418  21
   0   7   1 762.411 20.4048  18
   0  -7  -2 337.768 8.91933   6
   0   7   2 366.192 12.3812  10
   0  -7  -2 299.178 11.4257   8
   0  -7  -2 351.179 8.88286   6
   0   7   2 353.018 11.6792   7
   0  -7  -2 353.771 11.2300  43
   0  -7  -2 341.593 11.1119  44
   0  -7  -2 343.091 12.0827  40
   0  -7  -2 344.363 10.5431  32
   0  -7  -2 340.143 11.3749   4
   0  -7  -2 352.716 10.4509  16
   0  -7  -2 341.066 11.8988  11
   0  -7  -2 330.701 11.3208  26
   0  -7  -2 339.535 12.2290  24
   0   7   2 323.975 10.7786  21
   0   7   2 346.867 10.0435  18
   0   7   2 355.660 10.3877  19
   0   7   3 26.0720 3.79675  10
   0  -7  -3 23.0621 1.30130   6
   0  -7  -3 19.7568 1.10038   5
   0  -7  -3 20.7150 1.34527   6
   0  -7  -3 23.2334 3.93434  40
   0  -7  -3 23.4415 3.12189  43
   0  -7  -3 24.1921 3.29224  44
   0   7   3 24.3591 1.41168  38
   0  -7  -3 22.1741 2.82328  32
   0   7   3 18.3837 1.08916   2
   0  -7  -3 17.5339 3.17385   4
   0  -7  -3 20.1745 1.10710   5
   0   7   3 18.3085 1.06255   2
   0  -7  -3 19.0319 3.20951  11
   0  -7  -3 25.5810 2.83349  16
   0  -7  -3 24.1859 3.89699  24
   0  -7  -3 24.0711 3.34416  26
   0   7   3 18.9529 2.49329  19
   0   7   3 21.5337 1.90175  18
   0   7   3 21.2694 2.63634  21
   0  -7  -4 59.8013 2.31377   6
   0   7   4 71.2955 5.53938  10
   0  -7  -4 56.8788 4.30786  43
   0  -7  -4 60.7478 5.12954  40
   0  -7  -4 57.7093 4.60586  44
   0  -7  -4 62.2520 4.31601  32
   0  -7  -4 56.2050 2.52646   5
   0  -7  -4 58.6567 4.76732   4
   0   7   4 57.4497 2.52498   2
   0  -7  -4 60.2327 4.17646  16
   0  -7  -4 55.8125 4.71836  11
   0  -7  -4 56.1217 4.53073  26
   0  -7  -4 55.2993 5.28656  24
   0   7   4 59.2159 3.54448  21
   0   7   4 62.3934 3.81307  19
   0  -7  -5 6354.33 156.227   6
   0   7   5 6226.75 160.906  10
   0   7   5 6490.12 156.646   2
   0  -7  -5 6479.25 156.700   5
   0  -7  -5 6507.84 160.614   4
   0  -7  -5 6525.16 161.156  40
   0  -7  -5 6504.41 158.915  43
   0  -7  -5 6206.78 159.292  44
   0  -7  -5 6318.75 158.848  32
   0  -7  -5 6374.05 160.041  11
   0  -7  -5 6296.01 161.399  24
   0  -7  -5 6231.13 158.922  26
   0   7   5 6379.96 157.128  21
   0   7   5 6311.88 157.885  19
   0   7   6 50.8917 5.78867  10
   0  -7  -6 38.4912 2.35596   6
   0  -7  -6 40.9380 5.36531  40
   0  -7  -6 46.9769 4.90724  44
   0  -7  -6 36.5153 4.63118  11
   0  -7  -6 39.0174 2.88941   5
   0  -7  -6 40.8126 4.97501   4
   0   7   6 36.1706 2.84927   2
   0  -7  -6 40.8800 3.46320  29
   0  -7  -6 44.3461 5.68846  24
   0  -7  -6 40.0998 4.24916  26
   0   7   6 42.1723 2.50162  21
   0  -7  -7 485.774 17.8706   4
   0   7   7 497.394 14.2420   2
   0  -7  -7 490.239 14.2622   5
   0  -7  -7 499.537 16.8703  11
   0  -7  -7 464.857 16.6423  44
   0  -7  -7 481.909 18.0348  40
   0  -7  -7 525.488 15.1792  29
   0  -7  -7 480.250 18.4923  24
   0  -7  -7 493.731 15.9871  26
   0   7   7 497.762 18.4373  10
   0   7   7 517.135 18.4958   9
   0  -7  -7 498.764 13.5019   6
   0   7   8 717.451 19.6242   2
   0  -7  -8 704.077 23.8842   4
   0  -7  -8 677.484 19.5694   5
   0  -7  -8 698.088 22.3289  44
   0  -7  -8 701.306 23.8058  40
   0  -7  -8 636.248 21.7818  11
   0  -7  -8 738.628 20.5280  29
   0   7   8 720.506 24.5817  23
   0  -7  -8 723.957 21.1976  26
   0   7   8 693.543 23.9310   9
   0   7   8 713.574 24.3580  10
   0  -7  -8 696.424 18.6294   6
   0  -7  -9 2.20047 5.21635   4
   0  -7  -9-0.25851 2.73226   5
   0  -7  -9 0.70970 4.54948  40
   0  -7  -9-1.61920 4.63534  44
   0  -7  -9 2.29786 3.17901  33
   0  -7  -9 8.35704 4.50274  39
   0  -7  -9 0.48944 4.01926  11
   0   7   9 5.55599 5.05529  15
   0  -7  -9 0.66042 3.32121  29
   0   7   9 3.91681 5.65737  23
   0  -7  -9 2.98185 3.69969  26
   0   7   9 0.75175 5.23364   9
   0   7   9 0.76461 5.63241  10
   0  -7 -10 171.915 11.1565   4
   0  -7 -10 177.602 7.55237   5
   0  -7 -10 173.284 11.0031  40
   0  -7 -10 162.203 9.97668  44
   0  -7 -10 181.027 8.07855  33
   0  -7 -10 171.436 10.4023  39
   0  -7 -10 188.217 9.32550  11
   0  -7 -10 188.627 8.29049  29
   0   7  10 194.564 12.2126  23
   0   7  10 181.859 11.5595   9
   0   7  10 185.894 11.6903  10
   0  -7 -11 27.9791 3.97635   5
   0  -7 -11 27.2332 7.10486   4
   0  -7 -11 21.5193 5.92299  44
   0  -7 -11 27.1418 6.64195  40
   0  -7 -11 34.2186 6.28972  41
   0  -7 -11 29.5232 4.30728  33
   0  -7 -11 26.4489 6.26388  39
   0  -7 -11 38.0832 5.38069  11
   0  -7 -11 30.0726 4.61658  29
   0  -7 -11 31.9715 7.17385  24
   0   7  11 28.0111 8.16131  23
   0   7  11 16.9652 7.10310  10
   0   7  11 19.6790 6.87463   9
   0  -7 -12 374.877 17.8344   4
   0  -7 -12 362.852 16.1983  39
   0  -7 -12 349.206 15.6441  41
   0  -7 -12 384.470 16.1145  44
   0  -7 -12 374.135 16.9623  40
   0  -7 -12 352.512 13.1498  29
   0   7  12 364.238 18.5193  23
   0  -7 -12 347.354 17.6872  24
   0   7  12 338.297 17.4172   9
   0   7  12 397.779 18.6106  10
   0  -7 -13 33.2462 8.35639   4
   0  -7 -13 13.7325 6.87571  40
   0  -7 -13 22.7477 6.88756  44
   0  -7 -13 22.8778 6.54083  41
   0   7  13 35.0778 9.27535  23
   0  -7 -13 24.3406 7.94827  24
   0   7  13 15.3897 7.31810   9
   0   7  13 19.0302 8.27605  10
   0  -7 -13 29.4078 6.86101  39
   0  -7 -14 13.7357 7.70824   4
   0  -7 -14 0.85323 6.67120  39
   0  -7 -14 2.30571 6.26308  41
   0  -7 -14 7.34566 7.21359  44
   0  -7 -14 4.34144 6.75956  40
   0   7  14-2.22343 8.42524  23
   0  -7 -14 11.5494 7.88393  24
   0   7  14 10.7701 8.16227   9
   0   7  14 4.16656 8.10861  10
   0  -7 -15 55.6199 9.93734   4
   0  -7 -15 39.3532 8.06630  39
   0  -7 -15 30.0827 7.62989  40
   0  -7 -15 47.8355 7.88888  41
   0  -7 -15 36.5758 8.04367  44
   0   7  15 32.8014 7.96148  13
   0  -7 -15 36.3400 9.58538  24
   0   7  15 39.9583 10.2317  23
   0   7  15 57.8172 10.1614   9
   0   7  15 48.8166 9.45549  10
   0  -7 -16 566.780 21.9569  41
   0  -7 -16 544.333 22.2599  40
   0  -7 -16 536.108 22.3428  39
   0  -7 -16 592.611 24.6311  24
   0   7  16 534.605 24.8335  23
   0   7  16 580.516 24.9204   9
   0   7  16 551.101 24.2620  10
   0  -7 -16 570.681 24.7472   4
   0  -7 -17 123.082 11.2394  39
   0  -7 -17 125.114 12.2222   4
   0  -7 -17 133.561 12.4435  24
   0   7  17 140.136 14.0509  23
   0   7  17 122.325 12.4050  10
   0   7  17 128.932 12.7023   9
   0   8 -24 61.5623 10.0950  41
   0   8 -24 67.2971 9.71246  33
   0  -8  24 68.2788 11.0732  35
   0   8 -24 68.7335 10.1442   5
   0  -8  24 75.9166 10.9069   2
   0   8 -24 56.3984 9.94629  29
   0  -8  24 83.2976 11.9569  23
   0  -8  24 64.5045 11.3612   8
   0   8 -24 77.9199 10.2964   6
   0   8 -23-4.33742 8.32920  41
   0  -8  23 1.25999 8.81923  35
   0   8 -23 7.05366 7.84312  33
   0  -8  23-1.02899 8.35002   2
   0   8 -23 1.04446 7.69370   5
   0   8 -23-3.03201 7.83222  29
   0  -8  23 13.8758 8.76222  23
   0  -8  23-6.14465 9.81168   8
   0   8 -23-6.99974 8.46401   6
   0   8 -22 24.8590 8.56646  41
   0  -8  22 15.2370 8.99105  35
   0   8 -22 16.4072 7.85117  33
   0   8 -22 16.0239 8.72156   1
   0   8 -22 13.6786 7.87238   5
   0   8 -22 14.6060 6.49455   4
   0  -8  22 9.89068 7.90624  28
   0   8 -22 20.4748 7.90824  29
   0  -8  22 25.5807 9.59324  23
   0  -8  22 4.93265 9.26659   8
   0   8 -22 17.3897 8.04025   6
   0   8 -21-6.33365 7.62338  41
   0  -8  21 10.0267 9.36579  35
   0   8 -21-1.01920 7.32320  33
   0   8 -21-1.50616 6.27995   4
   0   8 -21 1.01536 7.40641  29
   0  -8  21-2.92622 7.55902  28
   0  -8  21-1.14314 8.37963  23
   0   8 -21-2.04341 7.63493   6
   0   8 -20 35.6079 8.77564  39
   0  -8  20 68.0848 10.6514  35
   0   8 -20 40.9352 8.24693  33
   0   8 -20 45.5279 7.46947   4
   0  -8  20 45.3668 8.67189  28
   0   8 -20 50.3584 8.91018  29
   0  -8  20 38.1946 7.28202  30
   0   8 -20 58.1754 9.33693   6
   0   8 -20 57.7407 9.13717  41
   0   8 -19 995.911 34.2560  41
   0   8 -19 971.154 34.1642  33
   0   8 -19 1018.20 34.8756  39
   0  -8  19 1010.93 36.3642  35
   0   8 -19 1055.13 32.1090   4
   0  -8  19 1036.07 34.1486  28
   0  -8  19 981.978 32.1665  30
   0   8 -19 997.295 34.4456   6
   0   8 -19 998.055 30.0061  18
   0   8 -18 223.784 13.3670  41
   0   8 -18 227.873 13.5022  33
   0   8 -18 222.969 13.6900  39
   0  -8  18 214.403 14.6771  35
   0   8 -18 245.209 14.1913   1
   0   8 -18 213.346 11.4739   4
   0  -8  18 239.367 13.7520  28
   0  -8  18 220.071 12.2758  30
   0   8 -18 219.130 13.4384   6
   0   8 -18 233.394 11.0003  18
   0   8 -17 47.1609 7.51068  41
   0   8 -17 74.9072 8.28891  39
   0  -8  17 65.9247 8.94492  35
   0   8 -17 73.2272 8.63985  33
   0   8 -17 77.8001 8.76936   1
   0   8 -17 64.9613 6.59026   4
   0  -8  17 59.9240 7.08461  30
   0  -8  17 62.0958 7.72930  28
   0   8 -17 56.5811 6.18410  18
   0   8 -17 61.9108 5.10184  21
   0   8 -17 57.3756 7.72301   6
   0   8 -16 1.04770 4.19961   4
   0   8 -16 5.07768 5.82718   1
   0   8 -16 2.27561 5.30936  41
   0  -8  16 5.74360 6.09680  35
   0   8 -16-3.95681 5.07278  39
   0  -8  16-0.73680 4.98807  28
   0  -8  16-0.63129 5.04020  30
   0   8 -16-0.48374 2.70829  24
   0   8 -16 0.55264 4.35722  18
   0   8 -16-2.63067 3.64937  21
   0   8 -15 1870.49 53.6930  41
   0   8 -15 1827.43 53.8842  39
   0  -8  15 1960.57 56.0081  35
   0  -8  15 1941.49 49.7585  14
   0  -8  15 1876.91 52.6883  30
   0  -8  15 1907.50 53.6375  28
   0   8 -15 1896.21 50.6656  21
   0   8 -15 1867.76 52.2116  18
   0   8 -15 1957.11 51.5690   4
   0   8 -15 1866.48 54.5266   1
   0   8 -14 108.343 8.43610   1
   0   8 -14 107.880 6.50026   4
   0   8 -14 119.731 8.28692  41
   0  -8  14 141.421 9.77923  35
   0   8 -14 125.561 8.46619  39
   0  -8  14 108.044 5.95467  14
   0  -8  14 106.658 7.77180  30
   0   8 -14 109.119 5.05232   7
   0   8 -14 112.602 7.68123  18
   0   8 -14 97.1969 6.46551  21
   0   8 -13 409.745 13.5468   4
   0   8 -13 423.022 16.2272   1
   0   8 -13 391.249 15.1993  41
   0   8 -13 416.853 15.9418  33
   0  -8  13 382.946 16.7326  35
   0   8 -13 427.192 15.8374  39
   0  -8  13 373.337 13.0900  14
   0  -8  13 416.819 15.1395  30
   0   8 -13 422.430 14.1414  21
   0   8 -13 405.779 15.0282  18
   0   8 -13 401.408 12.4075   7
   0   8 -13 369.871 15.6078   6
   0   8 -12 114.610 7.77003   6
   0   8 -12 117.404 5.50384   7
   0   8 -12 123.826 7.76966   1
   0   8 -12 99.8552 5.56441   4
   0   8 -12 111.418 6.98533  41
   0  -8  12 112.584 8.18722  35
   0   8 -12 94.1399 6.93354  39
   0   8 -12 110.535 7.57340  33
   0  -8  12 132.918 6.31229  14
   0  -8  12 116.474 7.03841  30
   0  -8  12 100.799 7.46861  23
   0   8 -12 111.617 6.43171  21
   0   8 -12 111.386 7.15453  18
   0  -8  11 64.6216 6.42417   8
   0   8 -11 55.6720 5.39767   6
   0   8 -11 61.7287 4.19796   7
   0   8 -11 68.8272 5.87490   1
   0   8 -11 63.3569 4.08703   4
   0   8 -11 65.4577 5.21628  41
   0  -8  11 71.5473 6.61600  35
   0   8 -11 73.7699 5.55187  39
   0   8 -11 65.1650 5.68924  33
   0  -8  11 76.3902 4.79832  14
   0  -8  11 70.2600 2.68774  11
   0  -8  11 70.1083 5.55132  28
   0  -8  11 74.6243 5.71163  30
   0  -8  11 66.9937 5.89280  23
   0   8 -11 58.0792 4.96949  21
   0  -8  11 68.1920 4.50767  22
   0   8 -11 66.5674 5.53470  18
   0   8 -10 151.132 8.00846   6
   0  -8  10 171.024 8.86406   8
   0   8 -10 152.107 6.71409   7
   0   8 -10 156.268 5.95655   4
   0   8 -10 143.883 7.77810   1
   0   8 -10 156.419 7.40431  41
   0  -8  10 149.520 8.57726  35
   0   8 -10 153.384 7.97496  33
   0   8 -10 142.811 7.39894  39
   0  -8  10 169.559 7.20494  14
   0  -8  10 158.455 5.30512  11
   0  -8  10 157.909 7.70043  28
   0  -8  10 163.358 7.87491  30
   0  -8  10 157.247 8.43445  23
   0  -8  10 163.262 6.47272  22
   0   8 -10 156.426 7.96109  18
   0   8 -10 164.937 7.66512  21
   0  -8   9 966.110 27.9064   8
   0   8  -9 941.060 25.9645   7
   0   8  -9 966.387 27.3488   6
   0   8  -9 919.578 24.2829   4
   0   8  -9 915.108 26.8416   1
   0   8  -9 907.635 26.0462  41
   0   8  -9 915.761 27.2075  33
   0  -8   9 893.649 26.1207  14
   0  -8   9 974.837 24.5388  11
   0  -8   9 907.598 26.7516  30
   0  -8   9 951.714 26.5536  28
   0  -8   9 908.427 27.3847  23
   0   8  -9 956.271 26.8314  21
   0  -8   9 908.753 24.9304  22
   0   8  -8 23.0600 3.52482   6
   0   8  -8 14.2132 2.75176   7
   0  -8   8 21.8374 3.82632   8
   0   8  -8 14.5269 1.58795   4
   0   8  -8 15.4277 3.03202   1
   0   8  -8 12.0572 2.61668  41
   0  -8   8 14.1444 1.04850  40
   0  -8   8 16.2225 1.58478  34
   0  -8   8 16.4040 2.99978  14
   0  -8   8 14.1032 2.14594  11
   0  -8   8 25.0240 3.51394  30
   0  -8   8 18.1340 3.04102  28
   0  -8   8 21.7986 3.71318  23
   0   8  -8 11.8198 3.12795  21
   0  -8   8 17.6614 2.21309  22
   0  -8   7 74.6730 5.26602   8
   0   8  -7 78.5863 4.85688   6
   0   8  -7 94.0305 5.00159   7
   0   8  -7 77.4779 2.39986   4
   0   8  -7 75.3767 4.54875   1
   0   8  -7 82.6661 4.20264  41
   0  -8   7 78.5636 3.02702  40
   0   8  -7 85.3052 5.12643  33
   0  -8   7 85.6941 4.99671  14
   0  -8   7 77.0843 3.99967  11
   0  -8   7 90.6128 5.18886  30
   0  -8   7 80.1204 4.50334  27
   0  -8   7 78.3739 4.39168  28
   0  -8   7 78.3704 5.25364  23
   0   8  -7 77.6732 5.16273  18
   0  -8   7 80.2856 3.63178  22
   0  -8   6 79.9327 5.14357   8
   0   8  -6 78.7958 4.68974   7
   0   8  -6 77.5495 4.55962   6
   0   8  -6 82.7940 4.30359   1
   0   8  -6 75.3882 3.66503  41
   0  -8   6 74.3419 3.26926  40
   0   8  -6 80.1971 4.70902  33
   0  -8   6 74.7680 4.10207  11
   0  -8   6 83.7857 4.42418  27
   0  -8   6 68.9724 3.85725  28
   0  -8   6 85.6124 4.93640  30
   0  -8   6 76.2605 3.45207  22
   0   8  -6 75.3508 4.82461  18
   0  -8   5 3416.68 79.2833   8
   0   8  -5 3111.23 78.1803   6
   0   8  -5 2993.08 77.4263   1
   0   8  -5 3112.76 76.8345  41
   0  -8   5 3118.18 77.2291  40
   0   8  -5 3183.20 78.5269  33
   0  -8   5 3144.52 79.4110  36
   0  -8   5 3101.76 78.1502  11
   0  -8   5 3025.75 77.7812  27
   0  -8   5 2923.90 78.8631  30
   0  -8   5 3139.74 77.2021  28
   0  -8   5 3118.59 77.1907  24
   0  -8   5 3044.49 76.9634  22
   0   8  -5 3045.32 78.9933  18
   0   8  -5 3048.03 79.0269  21
   0   8  -4 3973.35 98.4549   6
   0  -8   4 3693.13 99.2841   8
   0   8  -4 3969.75 97.6550   1
   0  -8   4 4065.92 98.3915  40
   0  -8   4 3985.20 99.8675  36
   0   8  -4 3990.63 98.8886  33
   0  -8   4 3931.70 99.1227  11
   0  -8   4 3928.60 97.4043  28
   0   8  -4 3990.53 98.2183  31
   0  -8   4 4058.60 99.8186  30
   0  -8   4 4071.61 98.5434  27
   0  -8   4 3966.11 99.2620  26
   0  -8   4 3647.24 98.0302  24
   0  -8   4 3968.28 97.8419  22
   0   8  -4 4098.61 99.8495  21
   0   8  -4 3929.10 99.5108  18
   0  -8   3 2487.73 65.2720   8
   0   8  -3 2552.16 63.9646   6
   0   8  -3 2602.36 65.6788   7
   0  -8   3 2526.19 62.3937   4
   0   8  -3 2544.77 63.0097   1
   0  -8   3 2495.37 62.8301   1
   0  -8   3 2595.58 62.7381  41
   0  -8   3 2545.07 64.6447  40
   0   8  -3 2547.50 64.5047  33
   0  -8   3 2571.92 65.6990  36
   0   8  -3 2527.44 64.1175  37
   0  -8   3 2569.43 62.8013  16
   0   8  -3 2580.42 62.5417  17
   0   8  -3 2517.10 62.8199  28
   0  -8   3 2822.71 66.1880  30
   0  -8   3 2512.55 64.4672  27
   0  -8   3 2535.34 62.8630  28
   0   8  -3 2560.84 63.8457  31
   0  -8   3 2508.50 63.7436  32
   0  -8   3 2607.44 64.0559  22
   0  -8   3 2478.39 65.2216  26
   0  -8   3 2434.78 64.3805  24
   0   8  -3 2577.02 65.2725  18
   0   8  -3 2582.70 65.5276  21
   0   8  -2 31.5071 3.41634   7
   0  -8   2 32.7451 3.36016   8
   0  -8   2 31.4187 1.90701   4
   0   8  -2 39.9552 3.32803   3
   0  -8   2 31.5923 3.11277  40
   0  -8   2 39.3166 3.40757  43
   0  -8   2 28.3015 1.57356  41
   0   8  -2 25.8342 2.33835  37
   0  -8   2 26.2822 3.54161  36
   0  -8   2 31.7669 1.68380  16
   0  -8   2 27.7152 2.33384  32
   0   8  -2 32.5557 2.31385  31
   0  -8   2 30.7005 3.61010  30
   0  -8   2 27.3907 2.89693  27
   0  -8   2 27.1424 2.90970  24
   0   8  -2 29.9558 3.12679  18
   0   8  -2 32.1870 3.37647  21
   0  -8   1 1097.74 29.9201   8
   0   8  -1 1104.56 30.3860   7
   0  -8   1 1157.06 29.7582  43
   0  -8   1 1134.65 30.0943  40
   0  -8   1 1085.33 29.0920  44
   0  -8   1 1061.08 27.3615  41
   0   8  -1 1083.73 28.1414  37
   0  -8   1 1113.27 28.2483  32
   0   8  -1 1109.30 30.0569   3
   0  -8   1 1068.46 28.2198   4
   0  -8   1 1088.74 30.1893  11
   0  -8   1 1077.17 27.5418  16
   0  -8   1 1099.34 29.8880  24
   0  -8   1 1138.57 29.6724  27
   0   8  -1 1080.91 29.8911  21
   0   8  -1 1112.71 29.4141  18
   0  -8   0 1036.07 27.9261   6
   0   8   0 1146.19 31.0638   7
   0  -8   0 1167.59 29.9137  44
   0  -8   0 1081.43 30.1107  43
   0   8   0 1125.45 28.4688  37
   0  -8   0 1124.31 28.9314  32
   0  -8   0 1113.76 29.3764   4
   0  -8   0 1114.94 31.0215  11
   0  -8   0 1133.70 28.4699  16
   0  -8   0 1160.98 30.6624  26
   0  -8   0 1033.95 30.6636  24
   0   8   0 1118.33 29.6508  18
   0   8   0 1110.87 30.3818  21
   0   8   1 791.095 22.9215   7
   0  -8  -1 901.896 23.1949   8
   0  -8  -1 762.618 19.4713   6
   0  -8  -1 712.636 21.5864  44
   0  -8  -1 779.955 22.1148  43
   0  -8  -1 784.673 21.0091  32
   0   8   1 784.826 20.0707  37
   0  -8  -1 766.785 21.7423   4
   0  -8  -1 818.249 23.1501  11
   0  -8  -1 779.865 20.7037  16
   0  -8  -1 803.306 22.5255  26
   0  -8  -1 791.763 23.1572  24
   0   8   1 773.115 21.2054  18
   0   8   1 767.665 22.0549  21
   0   8   2 26.2757 4.16828  10
   0   8   2 22.2123 3.64912   7
   0  -8  -2 27.2474 3.81523   8
   0  -8  -2 25.6901 3.53758  44
   0  -8  -2 34.1698 4.21336  40
   0  -8  -2 31.6166 3.61487  43
   0   8   2 31.3533 1.91461  37
   0  -8  -2 26.8284 2.85200  32
   0  -8  -2 23.9611 3.38119   4
   0  -8  -2 31.1018 2.91642  16
   0  -8  -2 31.8025 4.10380  11
   0  -8  -2 33.5354 3.84081  26
   0  -8  -2 25.8293 4.01425  24
   0   8   2 22.0419 2.49181  18
   0   8   2 27.1728 3.23438  21
   0   8   2 27.5975 2.75830  19
   0   8   3 1256.44 34.6972  10
   0  -8  -3 1232.38 34.5889  40
   0  -8  -3 1148.60 32.6815  44
   0  -8  -3 1272.24 33.0051  43
   0   8   3 1218.46 29.9676  38
   0  -8  -3 1241.61 32.1828  32
   0  -8  -3 1199.40 33.3633   4
   0  -8  -3 1191.68 31.9914  16
   0  -8  -3 1187.95 33.9489  11
   0  -8  -3 1213.39 33.2098  26
   0  -8  -3 1230.26 34.7559  24
   0   8   3 1198.74 30.7551  18
   0   8   3 1158.91 31.5883  19
   0   8   3 1144.48 32.0200  21
   0   8   4 53.1160 5.62350  10
   0  -8  -4 62.0024 5.69130  40
   0  -8  -4 58.5878 4.83963  44
   0  -8  -4 57.9901 4.85117  43
   0  -8  -4 53.3781 4.21386  32
   0  -8  -4 70.5373 5.36297   4
   0  -8  -4 58.2406 5.39831  11
   0  -8  -4 54.0648 5.53853  24
   0  -8  -4 49.4363 4.57970  26
   0   8   4 46.1432 3.62971  21
   0   8   4 53.2691 3.74189  19
   0   8   5 2084.19 55.3437  10
   0  -8  -5 2078.80 55.3286  40
   0  -8  -5 1972.30 52.6731  43
   0  -8  -5 2027.63 53.2102  44
   0  -8  -5 2024.42 52.6207  32
   0  -8  -5 2146.42 54.4402  11
   0   8   5 2005.84 51.5768  19
   0   8   5 2034.36 51.0518  21
   0  -8  -5 1957.62 52.9260  26
   0  -8  -5 2123.97 55.7635  24
   0  -8  -5 2098.62 54.5543   4
   0   8   5 1926.38 49.6567   2
   0  -8  -5 2026.44 49.6739   5
   0   8   6 186.419 10.3345  10
   0  -8  -6 208.443 6.22024   5
   0  -8  -6 208.867 10.0519   4
   0  -8  -6 196.411 9.15669  44
   0  -8  -6 188.773 10.1368  40
   0  -8  -6 201.523 9.68573  11
   0  -8  -6 194.273 10.5571  24
   0  -8  -6 194.052 8.72155  26
   0   8   6 188.185 6.38355  21
   0  -8  -7 7.54839 4.38145   4
   0  -8  -7 6.90032 1.99292   5
   0  -8  -7 0.67816 4.26509  40
   0  -8  -7 4.24619 4.01063  44
   0  -8  -7 5.71946 3.88802  11
   0  -8  -7 5.71867 3.78782  26
   0   8   7 9.85023 5.40631  23
   0  -8  -7 2.18212 4.69453  24
   0   8   7 6.95904 5.53485  10
   0   8   7 7.37865 4.46444   9
   0  -8  -8 324.161 9.77407   5
   0  -8  -8 317.709 14.2290   4
   0  -8  -8 324.985 10.9839  33
   0  -8  -8 283.024 12.7234  44
   0  -8  -8 328.214 14.6272  40
   0  -8  -8 320.212 13.0542  11
   0   8   8 327.257 15.2114  23
   0  -8  -8 308.250 14.7258  24
   0  -8  -8 304.513 11.9944  26
   0   8   8 324.333 14.6669   9
   0   8   8 322.574 14.8862  10
   0  -8  -9 202.228 11.2512   4
   0  -8  -9 167.762 7.52959  33
   0  -8  -9 178.137 9.92730  39
   0  -8  -9 175.342 10.9285  40
   0  -8  -9 161.344 9.51990  44
   0  -8  -9 171.106 9.38380  11
   0   8   9 171.113 11.6011  23
   0  -8  -9 151.380 8.25299  26
   0   8   9 162.326 11.3767  10
   0   8   9 183.029 11.2865   9
   0  -8 -10 42.1443 7.19349   4
   0  -8 -10 49.2605 4.71237  33
   0  -8 -10 34.1611 6.64071  39
   0  -8 -10 35.0117 6.43038  44
   0  -8 -10 30.5771 5.73622  41
   0  -8 -10 37.1083 6.88590  40
   0  -8 -10 32.9736 5.41526  11
   0   8  10 32.8936 7.64597  23
   0   8  10 41.9749 7.12735   9
   0   8  10 34.7566 7.62669  10
   0  -8 -11 2.73303 6.54575   4
   0  -8 -11-2.88907 5.49816  39
   0  -8 -11 5.15970 5.99487  44
   0  -8 -11-8.63774 6.63487  40
   0  -8 -11-3.81661 5.74798  41
   0  -8 -11 13.0731 5.18507  11
   0   8  11-0.98674 8.22832  23
   0   8  11-0.94203 6.45037   9
   0   8  11-5.69944 7.39356  10
   0  -8 -12 36.0082 7.95487   4
   0  -8 -12 33.2529 7.23416  44
   0  -8 -12 20.3083 6.17040  41
   0  -8 -12 13.4045 7.04524  40
   0  -8 -12 27.7405 8.26180  24
   0   8  12 24.1283 9.09610  23
   0   8  12 30.1218 8.00902   9
   0   8  12 38.0654 8.98685  10
   0  -8 -12 24.5883 6.46383  39
   0  -8 -13 593.478 24.3022   4
   0  -8 -13 543.057 22.8853  40
   0  -8 -13 565.099 21.2991  41
   0  -8 -13 562.604 21.4554  44
   0   8  13 580.020 24.8329  23
   0  -8 -13 578.467 24.4785  24
   0   8  13 590.906 24.6028   9
   0   8  13 564.593 24.2415  10
   0  -8 -13 573.227 22.2872  39
   0  -8 -14 274.290 16.4110   4
   0  -8 -14 286.077 14.8396  39
   0  -8 -14 270.394 14.1913  44
   0  -8 -14 220.247 13.1397  41
   0  -8 -14 264.122 15.1386  40
   0   8  14 284.302 17.0688  23
   0  -8 -14 263.666 16.5132  24
   0   8  14 268.290 16.3579  10
   0   8  14 272.729 16.6436   9
   0  -8 -15 29.2095 8.74504   4
   0  -8 -15 31.7587 7.78579  39
   0  -8 -15 31.3087 7.03664  41
   0  -8 -15 32.8930 8.09875  40
   0   8  15 38.0568 8.05505  13
   0   8  15 20.6232 9.69521  23
   0  -8 -15 42.5734 9.50843  24
   0   8  15 38.9521 9.59108   9
   0   8  15 31.0949 9.40539  10
   0  -8 -16 0.84431 7.06846  40
   0  -8 -16 7.38509 6.86971  39
   0  -8 -16 3.22528 8.79464   4
   0   8  16 6.80122 8.97587  23
   0  -8 -16 8.56237 8.36772  24
   0   8  16 2.09973 8.31348  10
   0   8  16 8.85780 8.07745   9
   0   9 -24 31.5644 8.64308  41
   0   9 -24 43.1651 9.07694  33
   0  -9  24 34.8254 9.75562  35
   0  -9  24 25.5704 8.97503   2
   0   9 -24 34.0901 9.36896   5
   0   9 -24 26.0299 8.32354  29
   0  -9  24 44.0778 10.1118  23
   0   9 -24 21.9404 8.47919   6
   0  -9  24 43.3510 10.6270   8
   0   9 -23 11.7588 7.64156  41
   0   9 -23 1.04180 8.10879  33
   0  -9  23 2.55667 9.32458  35
   0  -9  23 1.04672 8.42572   2
   0   9 -23-9.54947 7.96623   5
   0   9 -23 13.4348 8.25098  29
   0  -9  23-5.78409 9.34976  23
   0   9 -23-7.28500 8.41137   6
   0  -9  23 2.47070 9.44661   8
   0   9 -22 213.346 14.6927  41
   0  -9  22 227.207 16.3776  35
   0   9 -22 238.273 15.3695  33
   0  -9  22 229.204 14.7083  28
   0   9 -22 221.847 14.7682  29
   0  -9  22 230.828 16.1205  23
   0   9 -22 207.137 14.6778   6
   0   9 -21-3.09909 7.19180  41
   0   9 -21 1.04702 7.59949  33
   0  -9  21 6.32153 8.70565  35
   0   9 -21 1.37883 5.77088   4
   0  -9  21 4.91348 7.37804  28
   0  -9  21-1.13795 8.66263  23
   0   9 -21 4.20390 7.96407   6
   0   9 -20 50.2656 9.23393   1
   0   9 -20 65.2379 7.63406   4
   0  -9  20 63.6727 10.5092  35
   0   9 -20 63.2406 9.24897  33
   0   9 -20 65.2865 9.45241  41
   0  -9  20 47.7122 7.56745  30
   0  -9  20 60.7605 9.28851  28
   0   9 -20 56.5272 9.37702   6
   0  -9  20 70.1933 7.33957  22
   0   9 -20 67.2944 6.90884  18
   0   9 -19 424.789 19.6123   1
   0   9 -19 419.030 16.5720   4
   0   9 -19 478.185 20.0741  33
   0  -9  19 389.993 20.3788  35
   0   9 -19 468.833 19.7651  41
   0  -9  19 359.455 16.8980  30
   0  -9  19 461.122 19.4322  28
   0   9 -19 394.697 19.2587   6
   0   9 -19 395.573 15.9935  18
   0  -9  19 388.145 15.8068  22
   0   9 -18 9.16447 5.09678   4
   0   9 -18 6.86584 6.37155   1
   0  -9  18 1.10800 6.73229  35
   0   9 -18 21.8890 7.00938  39
   0   9 -18 15.8540 7.07059  33
   0   9 -18 15.6843 6.84467  41
   0  -9  18 5.49530 6.09012  30
   0  -9  18 8.52520 6.37473  28
   0   9 -18 8.47801 6.87506   6
   0  -9  18 20.9574 8.08807   8
   0   9 -18 5.97316 3.91457  21
   0   9 -18 7.86083 5.08560  18
   0   9 -17 288.098 15.0748   1
   0   9 -17 286.787 12.1930   4
   0   9 -17 243.522 13.9431  39
   0  -9  17 283.650 15.9899  35
   0   9 -17 271.961 14.1455  41
   0  -9  17 300.112 14.6916  28
   0  -9  17 259.007 12.9196  30
   0  -9  17 288.206 15.6272   8
   0   9 -17 279.166 11.2621  21
   0   9 -17 274.343 12.6738  18
   0   9 -16 1101.68 36.2038   1
   0   9 -16 1175.53 32.9243   4
   0   9 -16 1161.52 35.6494  41
   0   9 -16 1135.27 35.7673  39
   0  -9  16 1085.16 37.1774  35
   0  -9  16 1116.54 34.2694  30
   0   9 -16 1129.51 34.1810  18
   0  -9  16 1123.05 32.6139  22
   0   9 -16 1159.80 32.5991  21
   0  -9  16 1144.03 37.0523   8
   0  -9  15 558.865 22.5851   8
   0   9 -15 566.383 22.0604   6
   0   9 -15 616.211 19.2598   4
   0   9 -15 612.689 22.6794   1
   0   9 -15 626.737 21.6732  41
   0  -9  15 606.203 23.4545  35
   0   9 -15 610.895 21.9199  39
   0  -9  15 618.046 18.5652  14
   0  -9  15 590.066 20.7946  30
   0   9 -15 622.990 16.6769  24
   0  -9  15 597.728 19.2239  22
   0   9 -15 593.792 20.8358  18
   0   9 -15 594.988 19.5695  21
   0   9 -14 1290.42 33.9480   4
   0   9 -14 1226.78 37.1963   1
   0   9 -14 1236.33 36.3688  41
   0   9 -14 1159.91 36.9594  33
   0  -9  14 1283.75 38.8148  35
   0   9 -14 1270.08 36.8446  39
   0  -9  14 1211.27 33.7504  14
   0  -9  14 1183.99 35.6789  30
   0   9 -14 1234.09 34.8775  21
   0  -9  14 1163.14 33.7052  22
   0   9 -14 1266.29 36.2152  18
   0  -9  14 1204.56 37.6592   8
   0   9 -14 1195.07 37.1785   6
   0   9 -14 1227.30 32.7838   7
   0   9 -13 1116.85 30.0313   7
   0  -9  13 1142.61 34.4237   8
   0   9 -13 1117.39 33.6490   6
   0   9 -13 1094.67 30.0770   4
   0   9 -13 1063.66 33.3043   1
   0   9 -13 1074.31 32.4230  41
   0   9 -13 1139.48 33.6753  33
   0  -9  13 1067.63 34.3974  35
   0   9 -13 1075.53 32.8090  39
   0  -9  13 1074.57 30.6728  14
   0  -9  13 1154.88 32.6071  30
   0  -9  13 1088.36 32.6757  28
   0  -9  13 1082.67 33.7273  23
   0   9 -13 1137.25 31.8830  21
   0  -9  13 1090.96 30.3526  22
   0   9 -13 1055.14 32.5912  18
   0   9 -12 139.700 6.51713   7
   0  -9  12 132.095 8.82504   8
   0   9 -12 138.484 8.24968   6
   0   9 -12 117.200 7.82072   1
   0   9 -12 129.750 5.99818   4
   0   9 -12 131.911 7.51815  41
   0   9 -12 145.268 8.55021  33
   0  -9  12 145.057 9.15202  35
   0  -9  12 142.518 4.31707  11
   0  -9  12 138.512 6.86377  14
   0  -9  12 112.104 7.35102  30
   0  -9  12 123.063 7.59218  28
   0  -9  12 144.829 8.77519  23
   0   9 -12 115.361 7.68809  18
   0  -9  12 139.516 6.41559  22
   0   9 -12 130.757 7.38684  21
   0   9 -11 72.4034 5.96750   6
   0   9 -11 74.5292 4.98692   7
   0  -9  11 80.8339 6.59202   8
   0   9 -11 71.0560 3.91138   4
   0   9 -11 61.9721 5.59489   1
   0   9 -11 61.4425 5.12881  41
   0   9 -11 64.1890 5.86025  33
   0  -9  11 68.7570 5.16515  14
   0  -9  11 65.1226 3.28554  11
   0  -9  11 70.1103 5.77431  28
   0  -9  11 72.1066 5.77633  30
   0  -9  11 76.4688 6.31174  23
   0  -9  11 66.2743 4.21655  22
   0   9 -11 59.4803 5.68268  18
   0   9 -11 57.9229 5.38871  21
   0  -9  10 2028.16 56.6353   8
   0   9 -10 2005.76 54.4851   7
   0   9 -10 2031.51 56.0622   6
   0   9 -10 2068.10 55.8113   1
   0   9 -10 2141.10 52.5742   4
   0   9 -10 2116.84 54.8550  41
   0   9 -10 2051.15 56.2237  33
   0  -9  10 2043.36 54.9460  14
   0  -9  10 2158.48 52.8958  11
   0  -9  10 2132.75 55.8039  30
   0  -9  10 2059.18 55.2460  28
   0  -9  10 2116.87 56.5928  23
   0  -9  10 2102.19 53.3266  22
   0   9 -10 2035.56 55.6267  21
   0   9  -9 2841.71 73.0421   6
   0   9  -9 2819.66 72.1271   7
   0  -9   9 2772.64 73.5275   8
   0   9  -9 2821.41 72.5729   1
   0   9  -9 2749.35 69.2309   4
   0   9  -9 2858.05 71.5817  41
   0   9  -9 2809.53 73.1787  33
   0  -9   9 2863.68 70.5211  11
   0  -9   9 2741.68 72.2804  14
   0  -9   9 2873.91 72.1822  27
   0  -9   9 2732.07 72.6709  30
   0  -9   9 2776.23 72.0170  28
   0  -9   9 2796.12 73.4131  23
   0  -9   9 2824.77 70.3117  22
   0   9  -9 2806.38 72.9350  21
   0  -9   8 694.139 22.6644   8
   0   9  -8 735.125 22.2486   6
   0   9  -8 771.418 22.0949   7
   0   9  -8 730.528 21.7524   1
   0   9  -8 778.633 21.0208  41
   0  -9   8 746.553 19.1743  40
   0   9  -8 769.767 22.6059  33
   0  -9   8 739.638 20.7460  11
   0  -9   8 717.681 21.2998  28
   0  -9   8 728.465 21.4990  27
   0  -9   8 781.381 22.5436  30
   0  -9   8 722.777 22.6881  23
   0  -9   8 754.535 20.0431  22
   0   9  -8 742.610 22.7823  18
   0   9  -7 1490.59 41.3083   6
   0   9  -7 1588.45 41.7147   7
   0  -9   7 1564.17 42.2403   8
   0   9  -7 1600.23 40.9308   1
   0   9  -7 1523.13 39.9235  41
   0  -9   7 1550.36 39.1681  40
   0   9  -7 1531.25 41.6428  33
   0  -9   7 1570.41 40.5792  11
   0  -9   7 1568.64 40.4543  28
   0  -9   7 1492.07 40.6877  27
   0  -9   7 1497.82 41.7276  30
   0  -9   7 1569.80 39.4649  22
   0   9  -7 1532.22 42.1175  18
   0   9  -6 604.234 18.0746   6
   0  -9   6 619.896 18.9897   8
   0   9  -6 607.148 17.4054   1
   0   9  -6 606.509 16.6308  41
   0  -9   6 603.761 16.7197  40
   0   9  -6 618.485 18.4554  33
   0  -9   6 651.079 19.5234  35
   0  -9   6 606.739 19.2807  36
   0  -9   6 622.623 17.9194  11
   0   9  -6 566.496 15.6117  12
   0  -9   6 605.717 17.0524  28
   0  -9   6 672.031 19.0951  30
   0  -9   6 600.535 17.6465  27
   0  -9   6 597.819 16.7030  24
   0  -9   6 636.429 16.6236  22
   0   9  -6 631.059 19.0320  21
   0   9  -6 634.735 19.0511  18
   0   9  -5 2710.30 67.8729   6
   0  -9   5 2748.35 68.9696   8
   0   9  -5 2590.39 66.8755   1
   0  -9   5 2725.05 67.2978  40
   0  -9   5 2685.99 69.2813  36
   0   9  -5 2602.48 68.1824  33
   0  -9   5 2656.66 68.2267  11
   0  -9   5 2699.15 66.6613  28
   0  -9   5 2625.90 68.9417  30
   0  -9   5 2669.54 67.5969  27
   0   9  -5 2691.19 67.4635  31
   0  -9   5 2643.40 68.5471  26
   0  -9   5 2680.39 66.7566  22
   0  -9   5 2558.99 67.0177  24
   0   9  -5 2710.81 69.0647  18
   0   9  -5 2693.32 69.1007  21
   0   9  -4 428.150 12.9747   6
   0   9  -4 431.837 14.3944   7
   0  -9   4 403.422 14.0222   8
   0   9  -4 426.232 12.0260   1
   0  -9   4 421.318 13.2066  40
   0  -9   4 426.879 14.4526  36
   0   9  -4 432.728 13.5295  33
   0  -9   4 444.429 14.0357  11
   0   9  -4 446.478 12.8450  31
   0  -9   4 445.853 11.8611  28
   0  -9   4 437.172 13.2498  27
   0  -9   4 454.756 14.6590  30
   0  -9   4 401.112 12.9285  24
   0  -9   4 439.022 12.6762  22
   0  -9   4 425.756 14.0410  26
   0   9  -4 423.080 14.1594  18
   0   9  -4 446.344 14.4246  21
   0  -9   3 2126.54 52.8864   8
   0   9  -3 2011.84 53.0546   7
   0  -9   3 2055.72 49.5926   2
   0  -9   3 1987.76 49.4716   4
   0   9  -3 1978.21 49.5594   5
   0  -9   3 1991.31 49.5380  41
   0  -9   3 2010.99 52.0809  40
   0  -9   3 2028.51 52.4766  43
   0   9  -3 2016.60 51.6369  33
   0  -9   3 1953.63 52.8559  36
   0   9  -3 2002.43 49.3597  17
   0  -9   3 2030.91 49.6118  16
   0  -9   3 2195.93 53.6249  30
   0  -9   3 1963.15 50.7471  32
   0  -9   3 1922.94 51.6033  27
   0   9  -3 2094.15 50.9004  31
   0  -9   3 1982.83 51.7813  24
   0  -9   3 1949.65 52.5010  26
   0   9  -3 1986.25 52.8187  21
   0   9  -3 1928.73 52.3882  18
   0   9  -2 2755.29 71.0722   7
   0  -9   2 2691.62 70.4366   8
   0  -9   2 2743.40 68.0188   4
   0   9  -2 2851.23 70.6425   3
   0  -9   2 2855.09 70.4639  40
   0  -9   2 2730.16 67.3345  41
   0  -9   2 2868.25 70.3905  43
   0   9  -2 2715.37 68.6857  37
   0  -9   2 2744.29 67.4878  16
   0  -9   2 2607.50 69.6991  27
   0  -9   2 2809.62 68.5215  32
   0  -9   2 2678.64 70.0520  24
   0   9  -2 2727.92 70.6689  21
   0   9  -2 2637.90 70.0482  18
   0   9  -1 1951.73 51.4491   7
   0  -9   1 1924.10 50.9109   8
   0  -9   1 1887.57 47.8302  41
   0  -9   1 1975.03 50.0048  44
   0  -9   1 1981.12 50.6402  43
   0  -9   1 1990.88 51.1934  40
   0  -9   1 1973.41 48.9077  32
   0   9  -1 1887.78 48.7084  37
   0  -9   1 1968.75 49.0007   4
   0   9  -1 1921.42 51.0319   3
   0  -9   1 1927.54 48.0870  16
   0  -9   1 1950.62 51.3504  11
   0  -9   1 1893.82 50.8555  24
   0   9  -1 1913.48 50.8781  21
   0   9  -1 1985.10 50.2930  18
   0   9   0 14.4291 3.76449   7
   0  -9   0 21.0795 3.56935   8
   0  -9   0 14.8140 1.42526   6
   0  -9   0 20.2958 3.22307  44
   0  -9   0 31.9885 3.71989  43
   0   9   0 17.6895 1.94387  37
   0  -9   0 29.9410 2.58314  32
   0  -9   0 16.1855 2.66000   4
   0   9   0 18.8462 3.40197   3
   0  -9   0 16.9760 1.94144  16
   0  -9   0 13.0114 3.39504  11
   0  -9   0 35.5058 3.85537  26
   0  -9   0 13.0466 3.33994  24
   0   9   0 15.2806 3.16931  21
   0   9   0 22.8320 3.08096  18
   0   9   1 28.1180 4.32075   7
   0  -9  -1 25.9790 4.16882   8
   0  -9  -1 34.1630 4.14222  43
   0  -9  -1 31.9172 3.89403  44
   0   9   1 29.2101 2.08842  37
   0  -9  -1 27.2488 2.85505  32
   0  -9  -1 26.0369 3.39680   4
   0   9   1 30.3138 4.23805   3
   0  -9  -1 25.0532 2.51135  16
   0  -9  -1 31.0648 4.30535  11
   0  -9  -1 26.1671 4.20533  24
   0  -9  -1 26.6873 4.03253  26
   0   9   1 31.9600 3.11690  18
   0   9   1 30.4963 3.68360  21
   0   9   2 5253.59 134.573   7
   0   9   2 5297.47 135.348  10
   0  -9  -2 5647.95 134.938   8
   0  -9  -2 5496.87 133.719  43
   0  -9  -2 5376.30 133.454  44
   0  -9  -2 5347.11 132.475  32
   0   9   2 5267.98 130.749  37
   0  -9  -2 5535.68 133.777   4
   0  -9  -2 5397.57 135.128  11
   0  -9  -2 5344.35 132.187  16
   0  -9  -2 5362.56 134.214  26
   0  -9  -2 5264.07 135.367  24
   0   9   2 5327.67 132.294  19
   0   9   2 5169.69 132.009  18
   0   9   2 5417.85 133.418  21
   0   9   3 235.514 11.0621  10
   0  -9  -3 265.869 11.5707  40
   0  -9  -3 256.115 9.93272  44
   0  -9  -3 244.585 9.82794  43
   0  -9  -3 264.053 9.19965  32
   0   9   3 256.328 6.93456  38
   0   9   3 252.589 6.97568  37
   0  -9  -3 276.551 10.4200   4
   0  -9  -3 256.037 10.9558  11
   0  -9  -3 260.190 11.6443  24
   0  -9  -3 263.675 10.3366  26
   0   9   3 260.803 9.36132  21
   0   9   3 266.389 8.82137  19
   0   9   3 261.394 7.93882  18
   0   9   4 69.3535 6.44758  10
   0  -9  -4 81.4928 5.67775  44
   0  -9  -4 77.8390 5.49640  43
   0  -9  -4 84.1631 6.59759  40
   0  -9  -4 70.5195 4.77152  32
   0  -9  -4 67.3189 6.08913  11
   0   9   4 76.1165 4.59043  21
   0   9   4 66.8939 4.21715  19
   0  -9  -4 79.3694 6.69354  24
   0  -9  -4 66.0302 5.47928  26
   0  -9  -4 76.3631 5.85803   4
   0   9   5 1.92316 4.79104  10
   0  -9  -5 1.58386 3.88980   4
   0  -9  -5 3.23249 4.09146  40
   0  -9  -5 6.18788 3.59561  43
   0  -9  -5 5.82572 3.97332  44
   0  -9  -5 3.79563 4.38320  11
   0  -9  -5-0.67102 4.43780  24
   0  -9  -5 3.83663 3.51508  26
   0   9   5 3.92941 2.52643  21
   0   9   5 2.03693 2.71719  19
   0  -9  -6 38.6737 5.79396   4
   0  -9  -6 35.4747 5.03011  11
   0  -9  -6 26.9121 4.71498  44
   0  -9  -6 38.4207 5.68926  40
   0  -9  -6 44.7323 6.28956  24
   0  -9  -6 37.6111 4.85209  26
   0   9   6 32.1174 5.88618  10
   0  -9  -7 39.8860 6.23237   4
   0  -9  -7 28.2738 5.33177  44
   0  -9  -7 24.7893 5.95885  40
   0  -9  -7 22.6770 5.36189  11
   0  -9  -7 20.8613 4.67792  26
   0   9   7 36.0561 6.13467  23
   0  -9  -7 18.3234 5.87656  24
   0   9   7 33.5407 6.60246  10
   0   9   7 26.2246 5.58398   9
   0  -9  -8 1464.40 43.0727   4
   0  -9  -8 1444.06 38.1710  33
   0  -9  -8 1409.48 43.5153  40
   0  -9  -8 1521.82 41.3004  44
   0  -9  -8 1380.95 41.2656  11
   0  -9  -8 1447.04 44.1981  24
   0   9   8 1466.46 44.1578  23
   0  -9  -8 1386.00 39.9392  26
   0   9   8 1437.73 43.4616   9
   0   9   8 1468.46 44.0062  10
   0  -9  -9 20.9284 6.32181   4
   0  -9  -9 16.2885 5.56522  39
   0  -9  -9 34.1159 6.28286  44
   0  -9  -9 36.6384 7.02324  40
   0  -9  -9 28.0154 5.25377  41
   0  -9  -9 19.8988 5.48278  11
   0  -9  -9 25.7791 5.06562  26
   0   9   9 23.4732 7.35147  23
   0   9   9 23.9479 7.04904  10
   0   9   9 25.6939 7.00435   9
   0  -9 -10 1.74427 6.45605   4
   0  -9 -10 4.05960 5.55673  39
   0  -9 -10 5.53755 5.73715  44
   0  -9 -10 8.03829 5.00165  41
   0  -9 -10 15.1541 6.78642  40
   0  -9 -10 5.45330 5.51125  11
   0   9  10-11.6338 7.93038  23
   0   9  10 5.70607 7.17392  10
   0   9  10-2.77330 6.33053   9
   0  -9 -11 127.089 10.6951   4
   0  -9 -11 121.126 9.67769  39
   0  -9 -11 124.882 9.64748  44
   0  -9 -11 113.483 8.58269  41
   0  -9 -11 136.043 11.2004  40
   0  -9 -11 111.664 8.59952  11
   0   9  11 129.928 11.8134  23
   0   9  11 134.392 11.6710  10
   0   9  11 133.945 11.2503   9
   0  -9 -12 13.2744 7.54875  40
   0  -9 -12 18.6763 6.35237  41
   0  -9 -12 14.7764 6.42370  44
   0  -9 -12 15.8044 7.86323   4
   0  -9 -12 22.7378 6.81554  39
   0  -9 -12 10.8239 8.24868  24
   0   9  12 20.6758 9.35341  23
   0   9  12 13.5921 8.21758  10
   0   9  12 10.3805 8.33091   9
   0  -9 -13 273.672 13.7188  41
   0  -9 -13 250.079 15.2469  40
   0  -9 -13 280.235 14.0588  44
   0  -9 -13 282.950 16.3355   4
   0  -9 -13 267.506 14.2781  39
   0   9  13 281.101 17.2264  23
   0  -9 -13 290.678 17.1253  24
   0   9  13 261.840 16.5787  10
   0   9  13 283.584 16.9734   9
   0  -9 -14 139.238 11.5472  40
   0  -9 -14 135.868 12.5870   4
   0  -9 -14 166.001 11.3888  39
   0  -9 -14 156.611 13.5494  24
   0   9  14 143.763 13.3196  23
   0   9  14 157.376 13.0562   9
   0   9  14 159.448 13.3556  10
   0  -9 -15-5.42677 7.79512  40
   0  -9 -15 6.23940 6.42941  39
   0  -9 -15 1.05234 7.93766   4
   0   9  15 1.13396 8.90258  23
   0  -9 -15-1.10496 8.41139  24
   0   9  15-7.47453 9.10434  10
   0   9  15 3.29548 8.13087   9
   0  10 -24 8.27915 8.16074  41
   0 -10  24 10.1070 9.03226  35
   0  10 -24 8.30118 8.07781  33
   0 -10  24 7.26772 8.56016   2
   0  10 -24 5.10771 8.19085  29
   0 -10  24 3.39703 9.00430  23
   0 -10  24 3.62443 9.44546   8
   0  10 -24 2.07273 8.57771   6
   0  10 -23 5.23691 7.71839  41
   0  10 -23 7.49772 8.48353  33
   0 -10  23 5.17326 8.95739  35
   0 -10  23 14.8001 8.68372   2
   0  10 -23 17.8402 8.85274  29
   0 -10  23 6.93511 9.38215  23
   0  10 -23 7.51919 8.57895   6
   0  10 -22 51.8481 9.08458  41
   0  10 -22 47.4706 9.76434  33
   0 -10  22 51.8514 10.6331  35
   0  10 -22 48.6192 9.98248   1
   0 -10  22 64.4463 9.88316  28
   0 -10  22 47.4178 10.6234  23
   0  10 -22 44.5386 9.14244   6
   0  10 -21 47.0604 9.53874  33
   0 -10  21 63.7082 10.9348  35
   0  10 -21 61.2465 9.82841   1
   0 -10  21 72.9470 9.74973  28
   0  10 -21 80.6855 10.6187   6
   0  10 -21 60.4366 9.37657  41
   0  10 -20 32.7200 7.96215  41
   0 -10  20 30.8619 8.80503  35
   0  10 -20 29.1841 8.10562  33
   0  10 -20 31.7125 8.04454   1
   0 -10  20 21.8559 6.54822  30
   0 -10  20 22.8020 7.86137  28
   0  10 -20 41.9773 8.81029   6
   0  10 -20 22.3384 6.01314  18
   0  10 -19 432.116 19.4698  41
   0 -10  19 452.369 21.7796  35
   0  10 -19 483.594 20.9528   1
   0  10 -19 449.225 16.6824   4
   0  10 -19 418.633 19.5032  29
   0 -10  19 412.608 17.6668  30
   0 -10  19 444.898 21.2869   8
   0  10 -19 417.003 17.2268  18
   0 -10  19 458.417 16.3437  22
   0  10 -18 1290.31 40.8880  41
   0 -10  18 1390.68 43.8528  35
   0  10 -18 1319.13 42.2439   1
   0  10 -18 1306.42 37.5061   4
   0 -10  18 1277.08 39.1745  30
   0 -10  18 1395.50 43.4545   8
   0  10 -18 1315.73 39.2330  18
   0  10 -18 1278.55 36.8550  21
   0 -10  18 1309.86 37.2387  22
   0  10 -17 921.709 30.9716  41
   0 -10  17 893.942 33.2921  35
   0  10 -17 909.255 32.1571   1
   0  10 -17 955.916 28.1205   4
   0 -10  17 982.060 30.3807  30
   0 -10  17 938.352 28.0109  22
   0  10 -17 965.035 30.3796  18
   0  10 -17 966.515 28.5586  21
   0 -10  17 977.485 33.5235   8
   0  10 -16 65.6431 7.87574   6
   0 -10  16 51.4331 7.87525   8
   0  10 -16 46.3559 6.58648  41
   0 -10  16 59.9234 8.40964  35
   0  10 -16 55.1834 7.48925  33
   0  10 -16 58.8887 5.32604   4
   0  10 -16 51.3741 7.39212   1
   0 -10  16 41.8732 6.33847  30
   0 -10  16 46.3318 4.59850  26
   0  10 -16 35.5806 5.41750  21
   0  10 -16 57.4096 6.72671  18
   0 -10  16 65.1430 5.57992  22
   0  10 -15 884.043 25.6290   4
   0  10 -15 873.164 29.5838   1
   0  10 -15 904.366 28.6350  41
   0 -10  15 900.251 30.9421  35
   0  10 -15 902.410 29.7374  33
   0 -10  15 905.410 28.8822  28
   0 -10  15 864.105 27.9399  30
   0  10 -15 921.764 28.8544  18
   0 -10  15 877.719 25.7737  22
   0  10 -15 922.457 27.4371  21
   0  10 -15 918.752 25.1323   7
   0 -10  15 831.105 30.1044   8
   0  10 -15 897.955 29.9149   6
   0  10 -14 430.695 17.0579   6
   0 -10  14 408.409 17.0946   8
   0  10 -14 388.075 13.1434   7
   0  10 -14 421.729 16.7120   1
   0  10 -14 388.558 12.9228   4
   0  10 -14 379.010 15.2849  41
   0 -10  14 398.332 17.4394  35
   0  10 -14 374.263 16.3192  33
   0 -10  14 401.402 13.9881  14
   0 -10  14 415.400 15.7715  30
   0 -10  14 404.432 15.9208  28
   0 -10  14 396.990 17.0580  23
   0  10 -14 411.209 16.1045  18
   0  10 -14 392.460 14.9663  21
   0 -10  14 399.949 13.3051  22
   0  10 -13 25.2695 5.05974   6
   0 -10  13 17.4340 5.44750   8
   0  10 -13 21.6478 3.66220   7
   0  10 -13 21.4142 3.05016   4
   0  10 -13 22.9306 4.89217   1
   0  10 -13 16.5702 4.21003  41
   0 -10  13 17.1932 5.31044  35
   0  10 -13 22.0163 4.88788  33
   0 -10  13 15.2822 3.93532  14
   0 -10  13 17.8266 1.54195  11
   0 -10  13 17.4296 4.59905  30
   0 -10  13 19.5170 4.45712  28
   0 -10  13 13.7091 5.14254  23
   0 -10  13 17.7926 3.30306  22
   0  10 -13 20.2048 4.61946  18
   0  10 -13 20.6551 4.48948  21
   0  10 -12 13.9996 4.42677   6
   0 -10  12 12.6831 5.13519   8
   0  10 -12 9.30016 3.22975   7
   0  10 -12 8.58570 4.24598   1
   0  10 -12 10.9748 2.45256   4
   0  10 -12 12.3416 3.69018  41
   0  10 -12 22.1393 4.77410  33
   0 -10  12 11.1866 2.07961  11
   0 -10  12 12.1423 3.70772  14
   0 -10  12 11.0319 3.77529  28
   0 -10  12 3.09640 3.83017  30
   0 -10  12 9.49731 4.39283  23
   0  10 -12 17.0952 4.53674  18
   0  10 -12 7.67339 3.86883  21
   0 -10  12 16.9343 3.00896  22
   0  10 -11 41.0837 5.24124   6
   0 -10  11 45.4361 5.73953   8
   0  10 -11 45.7850 4.59667   7
   0  10 -11 45.9004 2.82053   4
   0  10 -11 44.3522 5.43197   1
   0  10 -11 42.6842 4.53113  41
   0  10 -11 45.1316 5.41596  33
   0 -10  11 48.6056 3.29295  11
   0 -10  11 44.7742 4.77325  14
   0 -10  11 48.1898 5.09101  28
   0 -10  11 33.8719 4.74269  30
   0 -10  11 55.1691 5.81625  23
   0 -10  11 43.0750 3.53617  22
   0  10 -11 40.5776 5.20583  18
   0  10 -11 37.6348 4.84260  21
   0  10 -10 561.258 18.5886   7
   0  10 -10 568.243 19.5806   6
   0 -10  10 576.358 20.2923   8
   0  10 -10 600.679 15.5860   4
   0  10 -10 607.391 19.4330   1
   0  10 -10 558.046 18.0800  41
   0  10 -10 605.526 19.9298  33
   0 -10  10 620.079 17.1806  11
   0 -10  10 634.906 19.7715  30
   0 -10  10 606.405 18.7918  28
   0 -10  10 594.596 18.8131  27
   0 -10  10 651.515 20.6643  23
   0 -10  10 607.366 16.8949  22
   0  10 -10 599.535 19.7143  21
   0  10  -9 7.06218 3.52420   1
   0 -10   9 2.36814 1.30891  40
   0  10  -9 6.70691 2.78613  41
   0  10  -9 1.89384 3.38639  33
   0 -10   9 1.82789 2.52406  11
   0 -10   9 5.43511 3.35441  30
   0 -10   9-1.02682 2.97291  28
   0 -10   9 9.30865 3.39004  27
   0 -10   9 18.7956 2.52960  22
   0  10  -9 5.63094 3.77248  18
   0  10  -9 4.32615 3.57681  21
   0 -10   9 2.09547 3.70774   8
   0  10  -9 3.17032 3.38630   6
   0  10  -9 5.25400 3.22872   7
   0 -10   8 1243.35 36.2160   8
   0  10  -8 1259.53 35.4946   7
   0  10  -8 1291.88 35.5527   6
   0  10  -8 1221.01 34.6073   1
   0 -10   8 1282.31 32.5888  40
   0  10  -8 1264.47 33.7050  41
   0  10  -8 1286.50 35.7385  33
   0 -10   8 1325.45 34.3577  11
   0 -10   8 1320.48 34.7310  27
   0 -10   8 1257.81 35.7741  30
   0 -10   8 1289.98 34.3855  28
   0 -10   8 1274.81 32.9974  22
   0  10  -8 1241.66 36.1225  18
   0  10  -7 5161.39 133.180   6
   0 -10   7 5520.05 134.473   8
   0  10  -7 5369.55 133.929   7
   0  10  -7 5363.03 132.411   1
   0  10  -7 5359.67 131.409  41
   0 -10   7 5338.41 131.223  40
   0 -10   7 5363.22 134.811  36
   0 -10   7 5366.84 134.839  35
   0  10  -7 5274.31 133.626  33
   0 -10   7 5338.55 132.770  11
   0 -10   7 5211.66 132.491  27
   0 -10   7 5337.18 131.970  28
   0 -10   7 5013.60 133.783  30
   0 -10   7 5456.89 131.175  22
   0  10  -7 5014.39 134.087  21
   0  10  -7 5289.21 134.359  18
   0 -10   6 2155.89 59.8531   8
   0  10  -6 2286.07 59.0454   6
   0  10  -6 2215.02 57.9801   1
   0 -10   6 2270.27 57.8827  40
   0 -10   6 2292.09 60.5890  36
   0  10  -6 2297.55 59.4688  33
   0 -10   6 2296.10 59.2170  11
   0 -10   6 2423.96 60.4599  30
   0 -10   6 2228.43 58.5493  27
   0 -10   6 2330.64 57.6603  28
   0 -10   6 2285.25 59.7518  26
   0 -10   6 2125.68 57.6977  24
   0 -10   6 2351.68 57.5243  22
   0  10  -6 2388.50 60.5498  21
   0  10  -6 2351.65 60.3680  18
   0 -10   5 3489.07 87.8349   8
   0  10  -5 3435.46 86.3189   6
   0  10  -5 3393.48 85.2101   1
   0 -10   5 3460.21 86.2222  40
   0  10  -5 3424.60 86.8676  33
   0 -10   5 3390.82 88.1070  36
   0 -10   5 3417.16 87.2871  11
   0 -10   5 3546.32 86.5095  27
   0 -10   5 3205.30 87.7610  30
   0 -10   5 3383.16 84.9091  28
   0  10  -5 3462.35 86.0257  31
   0 -10   5 3440.27 85.4939  22
   0 -10   5 3524.06 86.0746  24
   0 -10   5 3236.71 87.4226  26
   0  10  -5 3395.62 87.8465  18
   0  10  -5 3496.39 88.1221  21
   0 -10   4 987.828 27.2800   8
   0  10  -4 921.250 27.4138   7
   0  10  -4 894.006 25.3080   6
   0  10  -4 934.868 23.9510   5
   0 -10   4 939.653 23.9637   2
   0 -10   4 940.640 26.1758  40
   0  10  -4 919.550 26.0466  33
   0 -10   4 964.869 27.5522  36
   0 -10   4 928.204 23.6391  16
   0 -10   4 923.527 26.8770  11
   0 -10   4 1035.17 26.1612  27
   0 -10   4 974.348 27.6920  30
   0  10  -4 960.230 25.2537  31
   0 -10   4 901.264 24.9869  32
   0 -10   4 880.772 26.9328  26
   0 -10   4 962.371 25.9513  24
   0 -10   4 921.174 25.2564  22
   0  10  -4 937.796 27.3239  21
   0  10  -4 916.732 26.9627  18
   0  10  -3 1642.59 44.5328   7
   0  10  -3 1607.35 43.6245   3
   0 -10   3 1626.47 40.5142   4
   0 -10   3 1669.68 43.5349  40
   0 -10   3 1704.91 43.9517  43
   0 -10   3 1611.89 44.3449  36
   0 -10   3 1632.58 40.3899  16
   0  10  -3 1617.91 40.1051  17
   0  10  -3 1686.57 41.9124  31
   0 -10   3 1625.54 41.7265  32
   0 -10   3 1578.93 42.9409  27
   0 -10   3 1577.27 44.5472  30
   0 -10   3 1580.05 43.1379  24
   0 -10   3 1566.93 43.8377  26
   0  10  -3 1622.16 43.7607  18
   0  10  -3 1622.27 44.2393  21
   0  10  -2 1726.25 45.6660   7
   0 -10   2 1710.62 45.0413   8
   0  10  -2 1720.38 44.9540   3
   0 -10   2 1645.21 42.1364   4
   0 -10   2 1658.80 44.6499  43
   0 -10   2 1628.84 41.1888  41
   0 -10   2 1729.45 44.9904  40
   0 -10   2 1715.06 42.6185  32
   0 -10   2 1681.99 41.4354  16
   0 -10   2 1703.07 44.3085  27
   0 -10   2 1682.65 44.5843  24
   0  10  -2 1664.04 44.4374  18
   0  10  -2 1619.77 44.9688  21
   0 -10   1 26.6790 4.22594   8
   0  10  -1 22.2537 3.85370   7
   0  10  -1 30.7883 4.04493   3
   0 -10   1 28.5188 2.73964   4
   0 -10   1 30.3237 3.65331  44
   0 -10   1 30.1532 4.19247  43
   0 -10   1 29.4753 1.78351  41
   0 -10   1 34.1220 4.19827  40
   0  10  -1 23.2728 2.41527  37
   0 -10   1 28.0607 2.00724  16
   0 -10   1 20.9708 3.84880  11
   0 -10   1 28.7012 2.77747  32
   0 -10   1 25.1796 4.06754  26
   0 -10   1 29.9572 3.96885  24
   0  10  -1 29.8367 3.85928  21
   0  10  -1 35.6866 3.67953  18
   0 -10   0 66.8448 2.46531   6
   0  10   0 80.6046 5.90610   7
   0 -10   0 80.6918 5.81539   8
   0 -10   0 70.8342 5.31483  43
   0 -10   0 78.3142 5.77016  40
   0 -10   0 81.4834 5.11007  44
   0 -10   0 67.7586 3.81102  32
   0  10   0 65.9662 3.26371  37
   0 -10   0 71.4911 4.18511   4
   0  10   0 77.7509 5.56723   3
   0 -10   0 70.5944 3.34758  16
   0 -10   0 78.8627 5.78816  11
   0 -10   0 67.4334 5.69069  24
   0 -10   0 71.1916 5.50208  26
   0  10   0 69.0321 4.57785  18
   0  10   0 70.5524 5.17017  21
   0 -10  -1 255.378 10.6496   8
   0  10   1 245.225 10.8928  10
   0  10   1 261.542 10.9439   7
   0 -10  -1 263.736 9.78579  44
   0 -10  -1 270.122 10.2361  43
   0  10   1 242.649 7.37942  37
   0 -10  -1 262.486 8.67222  32
   0  10   1 276.444 11.1292   3
   0 -10  -1 264.831 9.47672   4
   0 -10  -1 257.405 8.20786  16
   0 -10  -1 245.723 10.8366  11
   0 -10  -1 259.560 11.1373  24
   0 -10  -1 265.843 10.5960  26
   0  10   1 246.372 9.94675  21
   0  10   1 251.853 8.98458  18
   0 -10  -2 16.1924 4.46223   8
   0  10   2 24.5516 4.97995  10
   0 -10  -2 15.7146 3.93954  43
   0 -10  -2 19.5733 3.73754  44
   0  10   2 15.1376 2.05769  38
   0 -10  -2 17.6653 3.01454  32
   0  10   2 24.8643 4.30964   3
   0 -10  -2 19.1616 3.49487   4
   0 -10  -2 20.7691 4.30964  11
   0 -10  -2 20.8958 4.11933  26
   0 -10  -2 13.9554 4.51527  24
   0  10   2 19.9870 3.43380  21
   0  10   2 20.2268 2.96445  19
   0  10   2 17.1696 2.70304  18
   0  10   3 1.80851 4.12786  10
   0 -10  -3-1.98950 3.48966  43
   0 -10  -3 1.84419 4.06492  40
   0 -10  -3 6.03909 3.43268  44
   0 -10  -3-1.15327 2.77629  32
   0 -10  -3-0.43021 3.44898   4
   0 -10  -3 1.11497 3.81732  11
   0 -10  -3 3.69739 3.84760  24
   0 -10  -3 4.93651 3.71390  26
   0  10   3-1.46033 2.57221  19
   0  10   3-0.76794 1.96284  18
   0  10   3 6.84510 3.13870  21
   0  10   4 1785.98 50.2082  10
   0 -10  -4 1734.16 50.2336  40
   0 -10  -4 1816.40 47.8298  43
   0 -10  -4 1799.51 47.7309  44
   0 -10  -4 1744.46 46.6449  32
   0 -10  -4 1862.04 49.7701  11
   0  10   4 1735.44 45.8907  19
   0  10   4 1697.73 46.2086  21
   0 -10  -4 1755.36 50.3190  24
   0 -10  -4 1851.47 48.4480  26
   0 -10  -4 1810.11 48.6192   4
   0  10   5 348.943 15.4155  10
   0 -10  -5 369.609 14.4419   4
   0 -10  -5 347.343 13.1996  43
   0 -10  -5 370.599 15.7980  40
   0 -10  -5 340.450 13.4101  44
   0 -10  -5 384.600 15.0559  11
   0 -10  -5 397.725 14.0914  26
   0 -10  -5 362.129 15.8435  24
   0  10   5 365.207 11.6616  21
   0 -10  -6 1326.86 37.7210   4
   0 -10  -6 1220.36 37.2061  11
   0 -10  -6 1296.61 36.1185  44
   0 -10  -6 1279.17 38.9115  40
   0 -10  -6 1221.28 35.9051  26
   0 -10  -6 1260.78 39.1412  24
   0  10   6 1221.80 38.7004  10
   0 -10  -7 617.932 21.8847   4
   0 -10  -7 598.773 20.1862  44
   0 -10  -7 615.645 22.9364  40
   0 -10  -7 565.880 20.9479  11
   0  10   7 634.081 23.2565  23
   0 -10  -7 657.551 23.7865  24
   0 -10  -7 557.878 19.6857  26
   0  10   7 562.096 22.5505  10
   0  10   7 612.049 22.7064   9
   0 -10  -8 169.691 10.9702   4
   0 -10  -8 174.625 9.79611  39
   0 -10  -8 161.587 8.90418  41
   0 -10  -8 189.122 10.2238  44
   0 -10  -8 193.886 12.1303  40
   0 -10  -8 182.310 10.4634  11
   0 -10  -8 165.896 9.26577  26
   0 -10  -8 172.648 12.1456  24
   0  10   8 192.263 12.6563  23
   0  10   8 178.129 12.1705  10
   0  10   8 166.095 11.7025   9
   0 -10  -9 29.0942 7.18769   4
   0 -10  -9 19.5550 5.50568  39
   0 -10  -9 34.9296 7.77343  40
   0 -10  -9 18.2568 6.23610  44
   0 -10  -9 27.0198 5.22581  41
   0 -10  -9 27.1181 5.94697  11
   0 -10  -9 28.7797 7.94446  24
   0  10   9 12.4869 7.46621  23
   0 -10  -9 19.5179 5.18068  26
   0  10   9 22.9085 7.79828  10
   0  10   9 29.0515 7.30123   9
   0 -10 -10 8.92936 6.85958   4
   0 -10 -10 2.69153 5.75882  39
   0 -10 -10 6.69625 6.97848  40
   0 -10 -10 5.47074 4.94449  41
   0 -10 -10 3.09112 5.79949  44
   0 -10 -10 0.65404 5.67759  11
   0  10  10-1.02077 7.66442  23
   0  10  10 4.02699 7.23432  10
   0  10  10 7.75983 7.51753   9
   0 -10 -11 563.829 23.0020   4
   0 -10 -11 576.019 21.1086  39
   0 -10 -11 551.231 19.6200  41
   0 -10 -11 538.211 20.4345  44
   0 -10 -11 604.209 23.8253  40
   0 -10 -11 539.541 20.2065  11
   0  10  11 526.428 23.8613  23
   0  10  11 534.242 23.5074   9
   0  10  11 546.818 23.8470  10
   0 -10 -12 0.59449 5.40664  41
   0 -10 -12-8.96358 7.47756  40
   0 -10 -12 1.97766 7.42407   4
   0 -10 -12 0.73277 6.08742  39
   0  10  12 5.58415 8.87985  23
   0  10  12 1.06216 8.37450   9
   0  10  12 20.5179 8.51428  10
   0 -10 -13 146.415 12.1237  40
   0 -10 -13 153.454 12.7687   4
   0 -10 -13 152.898 10.8831  39
   0 -10 -13 156.865 13.3544  24
   0  10  13 166.927 14.2412  23
   0  10  13 154.965 13.7480  10
   0  10  13 148.819 12.8701   9
   0 -10 -14 66.2229 9.68637  40
   0 -10 -14 83.7254 10.7654  24
   0  10  14 70.2512 11.3909  23
   0  10  14 61.7474 10.6423  10
   0  10  14 72.9876 10.3139   9
   0 -10 -14 47.9986 9.54233   4
   0 -10 -15 94.2087 10.5821  40
   0 -10 -15 88.3556 10.9129   4
   0 -10 -15 107.540 12.2938  24
   0  10  15 112.543 12.5897  23
   0  10  15 119.295 12.0157  10
   0  10  15 114.607 11.6290   9
   0  11 -24-1.01098 8.00462  41
   0  11 -24 5.25013 8.17285   5
   0 -11  24-4.17948 9.00526   2
   0  11 -24-8.52722 8.64961  33
   0 -11  24 1.27821 9.32367  35
   0 -11  24 7.92743 9.15312  23
   0 -11  24-1.14264 8.73763   9
   0  11 -24 9.61633 8.09663   6
   0  11 -23 350.901 18.1180  41
   0  11 -23 305.456 17.8427  33
   0 -11  23 340.862 19.8722  35
   0 -11  23 339.786 18.3464   2
   0  11 -23 382.243 18.6874   5
   0 -11  23 312.199 18.7756  23
   0  11 -23 312.740 18.0850   6
   0 -11  23 316.654 18.2498   9
   0 -11  22 370.993 20.7787  35
   0  11 -22 393.934 19.5150  33
   0  11 -22 368.088 19.4699   1
   0 -11  22 334.530 18.1216  28
   0 -11  22 363.483 19.4755   9
   0  11 -22 332.754 18.6473   6
   0  11 -22 339.671 18.2582  41
   0  11 -21 429.120 19.6205  41
   0  11 -21 402.591 19.8348  33
   0 -11  21 386.718 21.1829  35
   0  11 -21 407.397 20.5194   1
   0  11 -21 444.346 20.3736  29
   0 -11  21 399.365 20.3884   9
   0  11 -21 376.494 19.6784   6
   0  11 -21 394.086 16.4035  18
   0  11 -20 23.3178 7.45651  41
   0 -11  20 14.9319 8.81105  35
   0  11 -20 10.8904 7.29748   1
   0  11 -20 19.0836 7.22690  29
   0 -11  20 14.7527 6.44081  30
   0 -11  20 10.4952 9.08463   8
   0  11 -20 15.3001 6.13199  18
   0  11 -19 22.8383 6.98356  41
   0 -11  19 20.2772 8.68037  35
   0  11 -19 38.2926 8.28704   1
   0 -11  19 26.5987 6.99461  30
   0 -11  19 24.5130 8.84474   8
   0  11 -19 20.9492 6.32353  18
   0  11 -19 28.5634 5.11915  21
   0  11 -18 123.522 9.96322  41
   0 -11  18 100.732 11.4862  35
   0  11 -18 160.648 12.1230   1
   0 -11  18 122.460 9.50935  30
   0  11 -18 137.306 9.94475  18
   0 -11  18 134.888 7.67531  22
   0  11 -18 155.264 9.03662  21
   0  11 -18 138.902 11.5718   6
   0 -11  18 177.364 13.0258   8
   0 -11  17 33.7591 7.73160   8
   0  11 -17 47.6514 7.79811   6
   0  11 -17 43.7424 6.74063  41
   0  11 -17 38.2726 7.04600  33
   0 -11  17 49.0606 8.78593  35
   0  11 -17 51.7073 8.05083   1
   0 -11  17 40.1343 6.43395  30
   0 -11  17 36.4424 6.73753  28
   0 -11  17 41.8160 4.82791  26
   0  11 -17 42.5519 6.69000  18
   0  11 -17 53.4256 6.26643  21
   0 -11  17 41.4887 4.91300  22
   0 -11  16 1.71750 5.72182   9
   0 -11  16 10.2237 6.19125   8
   0  11 -16 8.58158 6.23710   6
   0  11 -16 22.0427 5.57687  41
   0 -11  16 9.99908 6.53980  35
   0  11 -16 12.8300 6.24757  33
   0  11 -16 18.4417 6.64502   1
   0  11 -16 13.7352 3.53085   4
   0 -11  16 17.4477 5.59856  30
   0 -11  16 10.2585 5.19394  28
   0 -11  16 15.4352 4.12575  26
   0  11 -16 8.59502 4.69814  21
   0 -11  16 15.7378 3.97607  22
   0  11 -16 19.5609 5.74540  18
   0 -11  15 450.459 19.5407   8
   0 -11  15 502.537 19.6438   9
   0  11 -15 472.972 19.2863   6
   0  11 -15 459.262 15.4470   7
   0  11 -15 488.426 18.1727  41
   0  11 -15 486.419 19.5372  33
   0 -11  15 473.923 20.2092  35
   0  11 -15 458.734 18.9050   1
   0  11 -15 501.807 14.9909   4
   0 -11  15 492.452 18.4361  28
   0 -11  15 471.674 17.8033  30
   0 -11  15 443.745 19.2374  23
   0 -11  15 482.060 16.0638  26
   0  11 -15 475.490 17.5258  21
   0  11 -15 482.123 18.6061  18
   0 -11  15 475.583 15.1722  22
   0 -11  14 387.741 16.5528   8
   0 -11  14 332.285 15.4470   9
   0  11 -14 357.219 12.9069   7
   0  11 -14 354.479 15.7706   6
   0  11 -14 349.322 15.3293   1
   0  11 -14 376.262 11.6056   4
   0  11 -14 368.977 14.4474  41
   0  11 -14 376.443 15.8109  33
   0 -11  14 362.423 14.8697  28
   0 -11  14 385.136 14.8867  30
   0 -11  14 360.753 16.0705  23
   0  11 -14 361.264 15.3885  18
   0 -11  14 347.275 11.9236  22
   0  11 -14 362.218 14.5416  21
   0  11 -13 5.44196 4.71754   6
   0 -11  13 11.8924 5.56076   8
   0  11 -13 11.5833 3.85460   7
   0  11 -13 13.0869 2.53470   4
   0  11 -13 10.7635 4.67160   1
   0  11 -13 7.46918 3.90183  41
   0  11 -13 15.1721 5.01270  33
   0 -11  13 11.0508 2.08011  11
   0 -11  13 6.63858 4.44318  28
   0 -11  13 11.9336 4.63760  30
   0 -11  13 20.5262 5.32086  23
   0  11 -13 10.6313 4.97253  18
   0 -11  13 8.56210 2.89934  22
   0  11 -13 13.7666 4.66249  21
   0  11 -12 325.169 12.4042   7
   0  11 -12 327.429 13.8496   6
   0 -11  12 352.407 14.8126   8
   0  11 -12 339.708 13.8747   1
   0  11 -12 335.153 9.59560   4
   0  11 -12 343.188 12.6492  41
   0  11 -12 308.113 13.8406  33
   0 -11  12 346.725 10.4651  11
   0 -11  12 317.007 13.0360  28
   0 -11  12 304.472 13.1831  30
   0 -11  12 345.574 13.1361  27
   0 -11  12 355.117 14.6681  23
   0 -11  12 313.278 10.5980  22
   0  11 -12 337.613 13.7227  21
   0  11 -12 334.608 14.1373  18
   0  11 -11 1395.81 38.8682   7
   0  11 -11 1374.65 40.1439   6
   0 -11  11 1445.74 41.0086   8
   0  11 -11 1383.51 39.4746   1
   0  11 -11 1402.78 38.2310  41
   0  11 -11 1372.56 40.2326  33
   0 -11  11 1398.19 36.7922  11
   0 -11  11 1416.76 38.9434  28
   0 -11  11 1358.25 38.7756  27
   0 -11  11 1254.78 39.2509  30
   0 -11  11 1491.82 41.0554  23
   0 -11  11 1432.46 36.4120  22
   0  11 -11 1458.40 40.3403  21
   0  11 -10 338.733 12.9733   6
   0  11 -10 334.223 12.3332   7
   0 -11  10 361.984 13.9625   8
   0  11 -10 350.288 12.4181   1
   0  11 -10 327.576 11.1172  41
   0  11 -10 337.431 13.1252  33
   0 -11  10 347.425 10.8735  11
   0 -11  10 351.473 13.0482  30
   0 -11  10 353.553 12.1233  27
   0 -11  10 354.610 11.9975  28
   0 -11  10 331.163 9.84527  22
   0  11 -10 310.694 12.7740  21
   0  11  -9 11.5917 3.50509   1
   0 -11   9 11.0430 1.86130  40
   0  11  -9 12.6371 3.01333  41
   0 -11   9 15.8547 4.99730  35
   0 -11   9 19.3956 4.70717  36
   0  11  -9 17.8605 4.28693  33
   0 -11   9 12.5612 2.84522  11
   0 -11   9 10.0602 3.09406  28
   0 -11   9 13.4962 3.53568  27
   0 -11   9 9.37750 3.82043  30
   0 -11   9 12.7942 2.37081  22
   0  11  -9 13.9391 4.27473  18
   0  11  -9 14.3249 3.71730   7
   0 -11   9 18.2269 4.49262   8
   0  11  -9 10.2761 3.61700   6
   0  11  -8 28.8726 4.20460   6
   0  11  -8 36.6687 4.57870   7
   0 -11   8 40.6403 4.99645   8
   0  11  -8 41.5143 4.11677   1
   0 -11   8 31.7757 2.78333  40
   0  11  -8 40.3432 3.21974  41
   0  11  -8 33.1755 4.48032  33
   0 -11   8 32.7068 5.25273  35
   0 -11   8 39.0724 5.68288  36
   0 -11   8 42.7881 4.16806  11
   0 -11   8 32.5768 4.59688  30
   0 -11   8 31.0451 3.77672  27
   0 -11   8 33.3228 3.57170  28
   0 -11   8 29.6087 2.72559  22
   0 -11   8 30.9851 4.41230  26
   0  11  -8 40.9841 5.10666  18
   0  11  -7 32.9578 4.69725   7
   0  11  -7 40.5727 4.17211   6
   0 -11   7 48.7654 5.20516   8
   0  11  -7 38.2999 3.59116   1
   0 -11   7 35.2948 3.20439  40
   0 -11   7 38.6455 4.87534  43
   0  11  -7 38.7493 4.44417  33
   0 -11   7 43.0044 5.24318  36
   0 -11   7 38.3511 4.28002  11
   0 -11   7 35.2069 3.92163  27
   0 -11   7 40.0396 4.91973  30
   0 -11   7 45.7055 3.55885  28
   0 -11   7 36.3823 3.27216  24
   0 -11   7 31.4807 4.28177  26
   0 -11   7 42.4701 3.10268  22
   0  11  -7 39.0577 4.90803  18
   0  11  -7 49.6295 5.19375  21
   0  11  -6 573.381 18.1532   6
   0 -11   6 599.428 19.6875   8
   0  11  -6 586.380 17.0816   1
   0 -11   6 608.914 17.7267  40
   0 -11   6 582.736 19.8732  36
   0  11  -6 617.035 18.9188  33
   0 -11   6 584.359 18.8761  11
   0  11  -6 617.961 17.9367  31
   0 -11   6 621.264 16.8597  28
   0 -11   6 630.285 18.2361  27
   0 -11   6 646.100 20.0634  30
   0 -11   6 616.522 17.1136  22
   0 -11   6 571.104 19.2328  26
   0 -11   6 615.234 17.5453  24
   0  11  -6 631.542 19.9600  21
   0  11  -6 590.596 19.6448  18
   0  11  -5 1053.76 28.7504   6
   0 -11   5 1003.02 30.2169   8
   0  11  -5 1076.28 30.9199   7
   0  11  -5 1072.57 27.1943   5
   0 -11   5 1059.34 27.1793   2
   0 -11   5 1080.38 29.1483  40
   0 -11   5 1034.89 30.7960  36
   0  11  -5 1095.50 29.5357  33
   0 -11   5 1057.30 26.5543  16
   0 -11   5 1060.00 30.1778  11
   0 -11   5 1048.36 28.9746  27
   0 -11   5 1095.63 31.1010  30
   0  11  -5 1031.19 28.3240  31
   0 -11   5 995.368 28.0482  32
   0 -11   5 1059.04 28.2081  22
   0 -11   5 993.975 30.1988  26
   0 -11   5 1062.04 28.8431  24
   0  11  -5 1064.99 30.8558  21
   0  11  -5 1000.79 30.2716  18
   0  11  -4 3417.97 86.6833   7
   0 -11   4 3276.50 85.8781   8
   0 -11   4 3117.53 81.9390   2
   0  11  -4 3351.70 85.3718   3
   0 -11   4 3320.41 81.9096   2
   0  11  -4 3348.02 81.8262   5
   0 -11   4 3343.05 85.0001  40
   0 -11   4 3454.83 85.9216  43
   0 -11   4 3501.12 86.6160  36
   0  11  -4 3259.27 84.5658  33
   0 -11   4 3255.95 85.8582  11
   0 -11   4 3405.00 81.6299  16
   0  11  -4 3369.50 83.5421  31
   0 -11   4 3228.50 86.4648  30
   0 -11   4 3378.92 83.4054  32
   0 -11   4 3385.88 84.6472  27
   0 -11   4 3377.90 85.9901  26
   0 -11   4 3401.02 84.7658  24
   0  11  -4 3424.07 86.4384  21
   0  11  -4 3309.71 85.8543  18
   0  11  -3 2464.44 65.7108   7
   0 -11   3 2248.22 64.6148   8
   0  11  -3 2605.30 64.9431   3
   0 -11   3 2482.68 61.1180   4
   0 -11   3 2525.53 64.8897  43
   0 -11   3 2562.69 64.7712  40
   0 -11   3 2426.94 60.6920  16
   0 -11   3 2529.36 62.3405  32
   0 -11   3 2550.84 64.4620  24
   0 -11   3 2684.25 64.2531  27
   0  11  -3 2464.17 65.3362  21
   0  11  -3 2360.29 64.5912  18
   0 -11   2 195.385 8.94357   8
   0  11  -2 187.880 9.42253   7
   0 -11   2 178.807 8.61402  43
   0 -11   2 192.892 8.86712  40
   0 -11   2 197.742 6.77486  32
   0  11  -2 202.743 8.79275   3
   0 -11   2 176.529 6.27724   4
   0 -11   2 190.131 5.42195  16
   0 -11   2 184.549 8.57440  24
   0  11  -2 191.769 8.48283  18
   0  11  -2 183.167 8.88801  21
   0  11  -1 129.306 7.80832   7
   0 -11   1 146.728 7.63319   8
   0 -11   1 127.205 3.99921  41
   0 -11   1 132.205 7.21486  43
   0 -11   1 132.464 7.56251  40
   0 -11   1 140.037 5.46596  32
   0 -11   1 132.985 5.53651   4
   0  11  -1 137.061 7.38878   3
   0 -11   1 138.082 7.77383  11
   0 -11   1 132.367 4.39864  16
   0 -11   1 137.473 7.58015  26
   0 -11   1 133.109 7.52556  24
   0  11  -1 140.394 7.47357  21
   0  11  -1 138.534 6.77571  18
   0 -11   0 323.596 12.4936   8
   0  11   0 327.396 12.8601   7
   0 -11   0 321.671 11.9556  43
   0 -11   0 322.024 12.8225  40
   0 -11   0 314.185 11.2873  44
   0 -11   0 318.547 9.91562  32
   0 -11   0 301.928 10.4259   4
   0  11   0 311.186 12.3792   3
   0 -11   0 286.034 12.5043  11
   0 -11   0 296.316 12.3502  24
   0 -11   0 302.625 12.2335  26
   0  11   0 318.384 12.0001  21
   0  11   0 297.024 10.8435  18
   0  11   1 124.915 8.36905  10
   0  11   1 146.956 8.23577   7
   0 -11  -1 130.415 7.86509   8
   0 -11  -1 143.857 7.48705  43
   0 -11  -1 131.836 6.89544  44
   0 -11  -1 129.425 5.71945  32
   0  11   1 126.471 7.91526   3
   0 -11  -1 149.141 6.69473   4
   0 -11  -1 139.585 8.24707  11
   0 -11  -1 119.790 7.91031  24
   0 -11  -1 116.750 7.21401  26
   0  11   1 137.979 7.25856  21
   0  11   1 133.471 6.18199  18
   0  11   1 130.249 5.97955  19
   0  11   2 629.825 21.4145  10
   0 -11  -2 600.429 20.3042   8
   0 -11  -2 616.354 19.0382  44
   0 -11  -2 597.021 19.3662  43
   0  11   2 614.552 16.2382  38
   0 -11  -2 602.890 17.7744  32
   0  11   2 616.990 20.7974   3
   0 -11  -2 607.276 19.0340   4
   0 -11  -2 630.737 21.1217  11
   0 -11  -2 586.786 20.9818  24
   0 -11  -2 605.128 20.0816  26
   0  11   2 604.750 18.9277  21
   0  11   2 619.337 17.6970  19
   0  11   2 604.185 17.3629  18
   0  11   3 442.062 17.3047  10
   0 -11  -3 441.632 15.1178  44
   0 -11  -3 433.987 17.2556  40
   0 -11  -3 478.713 15.6567  43
   0 -11  -3 426.672 13.9452  32
   0 -11  -3 439.544 16.8280  11
   0  11   3 453.242 17.4537  15
   0  11   3 433.120 14.5610  21
   0  11   3 434.062 13.5807  19
   0 -11  -3 447.510 16.0375  26
   0 -11  -3 438.599 17.2870  24
   0  11   3 435.706 16.7031   3
   0 -11  -3 445.547 15.5205   4
   0  11   4 6.52880 5.24047  10
   0  11   4 9.17999 4.87855   3
   0 -11  -4 4.17274 3.91826   4
   0 -11  -4-0.43672 4.18327  44
   0 -11  -4 3.17503 4.07424  43
   0 -11  -4 11.7950 5.45815  40
   0 -11  -4 3.90703 4.48568  11
   0  11   4 12.1357 5.33610  15
   0 -11  -4 11.8838 4.43921  26
   0 -11  -4 9.64492 5.30517  24
   0  11   4 5.71296 3.11908  21
   0  11   4 1.81828 2.92371  19
   0 -11  -5 30.5609 5.82591   4
   0 -11  -5 22.8776 5.37064  11
   0 -11  -5 34.2540 5.37388  44
   0 -11  -5 27.6269 6.04698  40
   0 -11  -5 25.5435 4.84541  43
   0 -11  -5 27.0931 5.44061  26
   0 -11  -5 33.0108 6.35739  24
   0  11   5 23.3810 6.41085  10
   0 -11  -6 612.050 21.7726   4
   0 -11  -6 653.719 22.3154  11
   0 -11  -6 592.434 18.7179  41
   0 -11  -6 605.453 23.2183  40
   0 -11  -6 622.602 20.3402  44
   0 -11  -6 586.551 20.4567  26
   0 -11  -6 598.855 23.2990  24
   0  11   6 603.474 23.1088  10
   0 -11  -7 1513.67 44.2016   4
   0 -11  -7 1484.26 42.2216  44
   0 -11  -7 1498.03 45.6898  40
   0 -11  -7 1440.24 40.6309  41
   0 -11  -7 1425.13 43.5748  11
   0  11   7 1533.57 46.0839  23
   0 -11  -7 1533.93 46.4298  24
   0 -11  -7 1456.96 42.1369  26
   0  11   7 1462.81 45.1417   9
   0  11   7 1652.24 46.7660  10
   0 -11  -8 170.716 11.3555   4
   0 -11  -8 167.517 9.95468  39
   0 -11  -8 177.898 8.94864  41
   0 -11  -8 155.783 9.89050  44
   0 -11  -8 198.270 12.7805  40
   0 -11  -8 187.088 11.2974  11
   0 -11  -8 181.063 12.8171  24
   0  11   8 177.355 12.9185  23
   0 -11  -8 172.042 9.71505  26
   0  11   8 150.715 12.2501  10
   0  11   8 180.900 12.3015   9
   0 -11  -9 0.84667 6.56545   4
   0 -11  -9 5.62289 5.61386  39
   0 -11  -9 14.7136 7.63841  40
   0 -11  -9 12.9939 5.99083  44
   0 -11  -9 9.51646 4.84063  41
   0 -11  -9 12.8002 6.19808  11
   0  11   9 6.08633 8.00117  23
   0 -11  -9 9.43880 7.18491  24
   0 -11  -9 8.52097 5.33946  26
   0  11   9 13.4174 7.33237   9
   0  11   9 18.2080 7.63357  10
   0 -11 -10 2.70358 6.76603   4
   0 -11 -10-3.94296 5.35401  39
   0 -11 -10 4.87882 6.00423  44
   0 -11 -10 5.05442 7.26336  40
   0 -11 -10-2.08601 6.13972  11
   0  11  10 3.19287 8.70532  23
   0 -11 -10-5.49675 7.65338  24
   0  11  10-5.03595 7.97460   9
   0  11  10 4.22034 8.24782  10
   0 -11 -11 185.041 12.9171  40
   0 -11 -11 174.857 12.5331   4
   0 -11 -11 155.040 10.5199  39
   0  11  11 157.305 13.5941  23
   0  11  11 155.957 12.8863   9
   0  11  11 143.298 12.9673  10
   0 -11 -12 1.02652 7.74290  40
   0 -11 -12 0.97350 7.86813   4
   0 -11 -12 2.06966 6.21389  39
   0  11  12-1.13157 8.84579  23
   0  11  12-10.7220 9.00854   9
   0  11  12 5.50078 8.89180  10
   0 -11 -13 231.724 14.9286  40
   0  11  13 239.583 16.6092  23
   0 -11 -13 243.790 16.2371  24
   0  11  13 192.836 14.5999   9
   0  11  13 219.207 15.8091  10
   0 -11 -13 252.811 15.2254   4
   0 -11 -14 10.5094 7.79023  40
   0 -11 -14 6.79264 8.00561   4
   0  11  14 18.7897 9.29171  23
   0 -11 -14 16.8545 8.97650  24
   0  11  14 17.0053 9.00167   9
   0  11  14 11.6943 8.73558  10
   0  12 -24 48.9469 9.81666  41
   0  12 -24 34.7941 9.35535  33
   0 -12  24 37.3941 10.6333  35
   0  12 -24 24.1364 8.46930   5
   0 -12  24 60.6336 10.2266   2
   0 -12  24 39.6463 10.4129  23
   0  12 -24 42.6014 9.91879   6
   0  12 -23 89.8221 10.7052  41
   0 -12  23 67.1157 11.9933  35
   0  12 -23 64.8017 10.2403  33
   0  12 -23 98.9532 11.3007   5
   0  12 -23 84.8293 10.8071  29
   0 -12  23 105.020 12.5661  23
   0 -12  23 101.510 12.0767   9
   0  12 -23 75.1917 10.8799   6
   0  12 -22 491.035 23.0398  33
   0 -12  22 493.632 24.2616  35
   0  12 -22 469.643 22.2123   5
   0  12 -22 541.075 23.8142   1
   0  12 -22 494.600 22.4306  29
   0 -12  22 457.270 23.3514   8
   0 -12  22 512.116 23.5778   9
   0  12 -22 500.314 23.0760   6
   0  12 -22 528.429 22.2833  41
   0  12 -21-2.82860 7.11288  41
   0 -12  21 1.29415 8.40223  35
   0  12 -21 15.7426 8.48254   1
   0  12 -21 12.4804 7.88193  29
   0 -12  21 10.1162 8.43981   9
   0 -12  21-1.20406 8.99831   8
   0  12 -21 2.89846 6.15703  18
   0  12 -20 451.638 20.0976  41
   0 -12  20 481.275 23.2874  35
   0  12 -20 502.840 21.9094   1
   0 -12  20 465.807 18.6187  30
   0  12 -20 513.154 21.7827  29
   0 -12  20 459.371 20.6593  28
   0 -12  20 475.624 22.5299   8
   0 -12  20 405.962 20.6595   9
   0  12 -20 466.349 19.0496  18
   0  12 -19 51.6699 8.06001  41
   0  12 -19 58.8049 9.09750  33
   0 -12  19 47.0211 9.54256  35
   0  12 -19 34.9301 8.55514   1
   0 -12  19 61.9089 8.67498  28
   0 -12  19 66.9309 7.71458  30
   0  12 -19 32.1386 8.36515   6
   0 -12  19 54.7395 10.0695   8
   0 -12  19 37.3857 8.77647   9
   0  12 -19 48.2140 6.16900  21
   0  12 -19 52.6797 7.73046  18
   0  12 -18 1273.72 40.1046  41
   0 -12  18 1290.99 43.8506  35
   0  12 -18 1304.98 41.9932  33
   0  12 -18 1238.06 41.6489   1
   0 -12  18 1323.80 39.4962  30
   0 -12  18 1335.32 41.0925  28
   0  12 -18 1304.58 40.3836  18
   0  12 -18 1336.12 38.5891  21
   0  12 -18 1310.83 42.3444   6
   0 -12  18 1334.00 42.4110   9
   0 -12  18 1341.76 43.2774   8
   0 -12  17 838.791 29.5527   9
   0  12 -17 887.286 29.9961   6
   0 -12  17 775.872 29.7715   8
   0  12 -17 824.885 27.6075  41
   0 -12  17 796.517 30.5945  35
   0  12 -17 842.680 29.6170  33
   0  12 -17 800.808 28.9605   1
   0 -12  17 822.273 28.1988  28
   0 -12  17 804.838 27.0721  30
   0 -12  17 831.236 24.7296  26
   0  12 -17 803.678 26.5638  21
   0  12 -17 830.287 28.2195  18
   0 -12  17 825.133 23.6504  22
   0 -12  16 190.545 12.6783   8
   0  12 -16 195.559 8.82323   7
   0  12 -16 210.253 12.5703   6
   0  12 -16 199.429 10.8598  41
   0 -12  16 200.003 13.1601  35
   0  12 -16 196.205 12.2062  33
   0  12 -16 185.375 11.7441   1
   0 -12  16 215.659 11.2531  30
   0 -12  16 187.066 11.2704  28
   0 -12  16 184.868 12.1887  23
   0 -12  16 191.452 9.25706  26
   0 -12  16 200.476 8.16738  22
   0  12 -16 198.788 10.7067  21
   0  12 -16 197.502 11.6435  18
   0 -12  15 10.5547 6.32052   8
   0  12 -15 3.82045 3.63376   7
   0  12 -15 15.4482 5.56810   6
   0  12 -15 3.05009 5.25134   1
   0  12 -15 2.99422 4.68229  41
   0  12 -15 2.45860 5.11780  33
   0 -12  15 3.80372 4.95669  27
   0 -12  15 3.32724 4.65878  28
   0 -12  15-0.64169 4.61163  30
   0 -12  15 2.76086 4.05040  26
   0 -12  15 8.35497 6.15517  23
   0 -12  15 2.73128 2.92855  22
   0  12 -15 2.56279 4.76607  21
   0  12 -15 6.09865 5.13208  18
   0  12 -14 54.4121 5.35077   7
   0  12 -14 45.2213 6.52934   6
   0 -12  14 54.9642 7.26248   8
   0  12 -14 46.5082 6.55482   1
   0  12 -14 47.7649 5.56097  41
   0  12 -14 60.3497 7.08641  33
   0 -12  14 46.0947 2.87796  11
   0 -12  14 52.8253 6.06962  27
   0 -12  14 46.0008 6.16487  28
   0 -12  14 53.8309 6.34517  30
   0 -12  14 39.5545 5.31061  26
   0 -12  14 38.4733 6.72160  23
   0  12 -14 52.3711 6.32575  21
   0 -12  14 41.4255 3.85400  22
   0  12 -14 56.1797 6.82128  18
   0  12 -13 197.431 10.9768   6
   0 -12  13 205.618 11.7198   8
   0  12 -13 197.827 9.34771   7
   0  12 -13 218.813 10.9425   1
   0  12 -13 201.262 9.43127  41
   0  12 -13 211.358 11.2939  33
   0 -12  13 198.852 7.15731  11
   0 -12  13 193.299 9.86948  27
   0 -12  13 189.367 10.2200  30
   0 -12  13 186.296 9.78376  28
   0 -12  13 202.658 9.65197  26
   0 -12  13 207.983 11.5320  23
   0 -12  13 193.564 7.35303  22
   0  12 -13 208.330 11.1574  18
   0  12 -13 180.891 10.3164  21
   0 -12  12 957.077 29.6869   8
   0  12 -12 969.461 27.4715   7
   0  12 -12 829.276 28.1172   6
   0  12 -12 865.470 27.6170   1
   0  12 -12 943.867 26.5819  41
   0  12 -12 919.238 28.8694  33
   0 -12  12 908.717 24.8417  11
   0 -12  12 901.637 27.1932  28
   0 -12  12 948.424 28.3898  30
   0 -12  12 873.595 26.9747  27
   0 -12  12 866.233 24.1875  22
   0 -12  12 888.922 27.0270  26
   0  12 -12 888.118 28.3778  21
   0 -12  11 16.6831 5.08404   8
   0  12 -11 7.05347 4.02767   7
   0  12 -11 5.83493 4.52644   6
   0  12 -11 7.47772 3.81759   1
   0  12 -11 10.4581 3.40884  41
   0  12 -11 9.76285 4.41130  33
   0 -12  11 5.75039 2.93790  11
   0 -12  11 8.37276 3.94862  27
   0 -12  11 5.19533 3.73696  28
   0 -12  11 6.19847 4.01253  30
   0 -12  11 8.72275 4.01552  26
   0 -12  11 10.1816 2.58670  22
   0  12 -11 11.0961 4.73955  21
   0  12 -10 0.53018 3.96251   6
   0 -12  10 0.62452 4.20415   8
   0  12 -10 4.11867 4.04250   7
   0  12 -10 1.31281 3.50891   1
   0  12 -10 1.52974 2.99659  41
   0 -12  10 4.67064 1.55829  40
   0 -12  10 4.11138 4.94905  36
   0  12 -10 1.12663 4.12990  33
   0 -12  10 0.69029 4.53748  35
   0 -12  10 1.01417 2.93499  11
   0 -12  10 1.65158 3.79138  30
   0 -12  10 2.65257 3.26665  28
   0 -12  10-0.80755 3.54181  27
   0 -12  10 8.00871 2.36577  22
   0 -12  10-1.94487 3.75206  26
   0  12 -10 4.43145 4.05867  18
   0  12  -9 915.981 27.9873   6
   0  12  -9 946.233 28.6226   7
   0 -12   9 897.530 28.9032   8
   0  12  -9 976.884 27.1692   1
   0 -12   9 951.365 24.9587  40
   0  12  -9 939.317 25.8057  41
   0 -12   9 946.502 29.7420  36
   0  12  -9 935.746 28.4890  33
   0 -12   9 925.534 29.6522  35
   0 -12   9 924.124 26.9821  11
   0 -12   9 979.857 26.7030  28
   0 -12   9 959.091 27.0960  27
   0 -12   9 864.493 28.3433  30
   0 -12   9 972.191 25.1388  22
   0 -12   9 941.612 28.2745  26
   0  12  -9 966.272 29.3251  18
   0  12  -8 7.46316 3.92269   7
   0  12  -8 13.7453 3.70476   6
   0 -12   8 16.0330 4.26050   8
   0  12  -8 14.3198 3.22696   1
   0 -12   8 15.1375 4.44770  43
   0 -12   8 17.8327 2.77743  40
   0  12  -8 14.3352 4.10333  33
   0 -12   8 10.2361 4.33993  36
   0 -12   8 13.1612 3.60858  11
   0  12  -8 12.7030 3.31678  31
   0 -12   8 17.7235 4.26619  30
   0 -12   8 17.6071 3.51190  27
   0 -12   8 14.2361 2.92023  28
   0 -12   8 10.6876 2.47438  22
   0 -12   8 15.1499 4.27028  26
   0  12  -8 15.0953 4.26969  21
   0  12  -8 16.8241 4.42954  18
   0  12  -7 1369.12 36.6798   6
   0 -12   7 1420.66 38.4745   8
   0  12  -7 1305.59 35.2158   1
   0 -12   7 1316.37 35.3904  40
   0 -12   7 1297.29 38.4228  36
   0  12  -7 1328.53 37.2212  33
   0 -12   7 1401.33 37.2973  11
   0 -12   7 1472.09 38.7798  30
   0 -12   7 1353.90 34.9045  28
   0  12  -7 1348.06 36.0716  31
   0 -12   7 1338.16 36.1325  27
   0 -12   7 1213.29 34.9971  24
   0 -12   7 1349.69 34.8035  22
   0 -12   7 1295.98 37.5839  26
   0  12  -7 1301.56 38.2172  18
   0  12  -7 1314.05 38.3260  21
   0 -12   6 294.452 13.5187   8
   0  12  -6 383.955 12.9008   6
   0  12  -6 376.503 11.2149   5
   0 -12   6 380.078 11.2663   2
   0 -12   6 392.416 12.7263  40
   0  12  -6 373.342 13.3513  33
   0 -12   6 418.607 15.1454  36
   0 -12   6 375.986 10.3692  16
   0 -12   6 398.892 14.0293  11
   0 -12   6 369.556 14.4406  30
   0 -12   6 410.429 13.0206  27
   0  12  -6 380.617 12.4390  31
   0 -12   6 390.113 11.8731  22
   0 -12   6 399.694 12.6212  24
   0 -12   6 375.989 14.1803  26
   0  12  -6 380.346 14.4666  18
   0  12  -6 366.474 14.4831  21
   0 -12   5 537.170 18.0111   8
   0  12  -5 511.921 18.3365   7
   0 -12   5 530.498 14.1071   2
   0  12  -5 543.683 14.0833   5
   0 -12   5 548.024 16.7994  40
   0 -12   5 539.864 17.8207  43
   0 -12   5 526.815 18.3949  36
   0  12  -5 551.480 16.8343  33
   0 -12   5 490.639 13.3270  16
   0 -12   5 533.090 17.8406  11
   0 -12   5 537.849 13.3448  16
   0 -12   5 562.941 18.6989  30
   0 -12   5 515.654 15.3584  32
   0 -12   5 541.358 16.5180  27
   0  12  -5 516.398 15.6137  31
   0 -12   5 513.784 17.8877  26
   0 -12   5 523.026 16.4195  24
   0  12  -5 514.205 17.8583  18
   0  12  -5 535.588 18.3885  21
   0  12  -4 1878.18 51.4300   7
   0 -12   4 2009.38 51.1300   8
   0  12  -4 1892.24 50.1546   3
   0 -12   4 1842.01 50.4801  43
   0 -12   4 1817.03 49.7965  40
   0 -12   4 1922.61 51.3975  36
   0 -12   4 1835.90 50.7501  11
   0  12  -4 1947.56 48.0462  31
   0 -12   4 1868.60 49.2822  27
   0 -12   4 1867.93 47.6627  32
   0 -12   4 1791.79 50.6265  26
   0 -12   4 1771.57 49.4569  24
   0  12  -4 1809.74 50.4604  18
   0  12  -4 1794.84 51.0579  21
   0 -12   3 1993.01 53.4869   8
   0  12  -3 2026.58 54.5124   7
   0  12  -3 1954.39 53.0876   3
   0 -12   3 1941.69 49.1259   4
   0 -12   3 1996.42 53.2819  43
   0 -12   3 2012.00 53.2022  40
   0 -12   3 2012.19 50.3541  32
   0 -12   3 2083.16 52.4856  27
   0 -12   3 1903.44 52.5948  24
   0  12  -3 1945.90 53.0003  18
   0  12  -3 1986.05 53.9127  21
   0  12  -2 12.7949 4.56243   7
   0 -12   2 15.3619 4.11866   8
   0 -12   2 17.4642 2.31274   4
   0  12  -2 18.2386 3.94439   3
   0 -12   2 16.5401 3.98681  40
   0 -12   2 19.0180 4.47442  43
   0 -12   2 22.8863 4.59963  11
   0 -12   2 12.9200 2.52666  32
   0 -12   2 14.9930 3.92569  24
   0  12  -2 11.7067 4.01421  21
   0  12  -2 13.8170 3.57747  18
   0  12  -1 35.3633 5.20894   7
   0 -12   1 38.1545 5.07257   8
   0 -12   1 31.9191 4.93906  40
   0 -12   1 47.0317 5.21310  43
   0 -12   1 44.2579 3.22846  32
   0 -12   1 32.3954 3.21670   4
   0  12  -1 44.3226 4.98450   3
   0 -12   1 29.8827 5.03769  11
   0 -12   1 23.3637 4.62297  24
   0 -12   1 37.7076 5.02378  26
   0  12  -1 32.7351 4.20213  18
   0  12  -1 37.7183 4.77906  21
   0  12   0 48.2432 5.92351   7
   0 -12   0 42.3045 5.64494   8
   0 -12   0 49.7478 5.22526  43
   0 -12   0 35.8181 4.48002  44
   0 -12   0 38.3893 5.37956  40
   0 -12   0 41.0843 3.38665  32
   0 -12   0 46.0557 3.98096   4
   0  12   0 49.3735 5.35546   3
   0 -12   0 48.4454 5.62007  11
   0 -12   0 29.6827 5.04494  24
   0 -12   0 48.4133 5.39316  26
   0  12   0 45.0432 4.26061  18
   0  12   0 37.7439 4.85425  21
   0  12   1 161.190 9.41471  10
   0 -12  -1 148.642 8.69747   8
   0 -12  -1 138.916 7.48920  44
   0 -12  -1 142.048 8.23469  43
   0 -12  -1 138.950 6.25175  32
   0 -12  -1 156.329 7.21531   4
   0  12   1 151.905 8.74589   3
   0 -12  -1 144.200 8.96585  11
   0 -12  -1 132.178 8.85534  24
   0 -12  -1 172.732 8.85605  26
   0  12   1 151.622 6.84302  18
   0  12   1 164.510 6.73817  19
   0  12   1 135.938 7.71233  21
   0  12   2 1206.60 35.6403  10
   0 -12  -2 1194.18 32.5385  44
   0 -12  -2 1146.23 33.0249  43
   0 -12  -2 1107.99 30.7815  32
   0  12   2 1201.68 34.7634   3
   0 -12  -2 1152.71 32.3814   4
   0 -12  -2 1105.73 34.6876  11
   0  12   2 1137.36 34.9315  15
   0 -12  -2 1184.62 35.3103  24
   0 -12  -2 1200.06 33.9760  26
   0  12   2 1121.19 30.4302  18
   0  12   2 1125.56 32.4305  21
   0  12   2 1102.24 30.6967  19
   0  12   3 323.212 14.3930  10
   0 -12  -3 277.716 11.4316  44
   0 -12  -3 277.091 11.7568  43
   0 -12  -3 268.834 9.93176  32
   0 -12  -3 264.446 13.0928  11
   0  12   3 267.076 13.1336  15
   0  12   3 278.379 9.71833  19
   0  12   3 289.314 10.9606  21
   0 -12  -3 257.641 12.0874  26
   0 -12  -3 281.007 13.7698  24
   0  12   3 268.387 12.8350   3
   0 -12  -3 275.984 11.6290   4
   0  12   4 216.015 12.4225  10
   0 -12  -4 235.560 10.8773   4
   0 -12  -4 194.053 10.0626  43
   0 -12  -4 238.606 10.4443  44
   0 -12  -4 215.840 12.5242  40
   0 -12  -4 205.391 8.22010  41
   0 -12  -4 234.287 12.1447  11
   0  12   4 234.890 12.7259  15
   0 -12  -4 235.849 11.2302  26
   0 -12  -4 236.717 12.8259  24
   0  12   4 227.749 9.12857  21
   0 -12  -5 815.085 26.6334   4
   0 -12  -5 891.917 28.3236  11
   0  12   5 817.455 28.8697  15
   0 -12  -5 782.998 25.4536  44
   0 -12  -5 823.062 23.4969  41
   0 -12  -5 862.134 29.2955  40
   0 -12  -5 794.447 25.3572  43
   0 -12  -5 894.894 26.8706  26
   0 -12  -5 865.309 29.4519  24
   0  12   5 828.749 29.0368  10
   0 -12  -6 186.800 10.7209   4
   0 -12  -6 181.617 12.3799  40
   0 -12  -6 176.851 9.83987  44
   0 -12  -6 160.522 7.80498  41
   0  12   6 166.295 12.1301  15
   0 -12  -6 161.487 11.0129  11
   0 -12  -6 159.690 10.0719  26
   0 -12  -6 183.538 12.4994  24
   0  12   6 178.108 12.2066  10
   0 -12  -7 872.337 28.6986   4
   0 -12  -7 823.676 26.6170  39
   0 -12  -7 897.936 27.1556  44
   0 -12  -7 933.292 31.2341  40
   0  12   7 844.629 30.5101  15
   0 -12  -7 837.504 28.8271  11
   0 -12  -7 836.076 27.2434  26
   0 -12  -7 846.489 30.8858  24
   0  12   7 840.547 30.6272  23
   0  12   7 848.657 30.1091   9
   0  12   7 839.231 30.6770  10
   0 -12  -8 300.683 14.7023   4
   0 -12  -8 297.183 13.0949  39
   0 -12  -8 285.049 12.9657  44
   0 -12  -8 299.703 16.0916  40
   0  12   8 312.219 16.9074  15
   0 -12  -8 275.246 14.2636  11
   0  12   8 256.360 15.8015  23
   0 -12  -8 274.480 12.7960  26
   0 -12  -8 271.399 16.2521  24
   0  12   8 285.069 16.0334  10
   0  12   8 278.532 15.4850   9
   0 -12  -9-0.84997 6.81427   4
   0 -12  -9 0.60495 5.25090  39
   0 -12  -9 1.03797 7.30441  40
   0 -12  -9-8.34577 7.00917  11
   0 -12  -9 1.10207 7.54634  24
   0  12   9-6.35114 8.75998  23
   0  12   9-3.98601 7.72261   9
   0  12   9 1.06182 8.08315  10
   0 -12 -10 14.3029 7.11385   4
   0 -12 -10 15.6435 5.69860  39
   0 -12 -10 10.9568 6.41309  11
   0 -12 -10 7.40697 7.37259  40
   0  12  10 7.71459 8.80407  23
   0 -12 -10 14.8558 8.74363  24
   0  12  10 13.4345 8.15334   9
   0  12  10 12.0207 8.36186  10
   0 -12 -11 58.3957 9.70103  40
   0  12  11 22.4744 9.41717  23
   0  12  11 30.6713 9.00084   9
   0  12  11 38.7622 9.59064  10
   0 -12 -11 42.4636 8.09433   4
   0 -12 -12 1.04326 7.68526  40
   0  12  12 1.12772 9.65047  23
   0  12  12 7.73808 8.75286  10
   0  12  12-2.13832 8.67641   9
   0 -12 -12 8.42776 7.35210   4
   0 -12 -13-4.00401 8.05787  40
   0 -12 -13 3.71651 7.44886   4
   0  12  13-6.62690 8.89084  23
   0  12  13-5.26705 8.34071   9
   0  12  13 1.07735 8.49434  10
   0  13 -24 9.41382 7.76044  41
   0  13 -24 8.83724 8.17652  33
   0 -13  24 1.29647 9.31534  35
   0  13 -24-3.12315 8.17315   5
   0 -13  24-2.72500 7.91138  27
   0  13 -24-7.29075 7.85618  29
   0 -13  24 5.66154 9.26170  23
   0  13 -24-1.10946 8.93073   6
   0 -13  23 141.521 14.7323  35
   0  13 -23 179.999 14.0864  33
   0  13 -23 172.835 13.1952   5
   0  13 -23 153.774 13.2260  29
   0 -13  23 158.789 12.5169  27
   0 -13  23 167.344 14.7697   8
   0  13 -23 179.927 12.9534  41
   0  13 -22 0.93337 7.20289  41
   0 -13  22 1.32346 8.90928  35
   0  13 -22 1.13940 8.47540   1
   0  13 -22-1.04574 7.96195   5
   0 -13  22 10.9790 7.80367  28
   0 -13  22 10.0981 7.96917  27
   0  13 -22 10.5852 8.02250  29
   0 -13  22 7.34066 9.05694   8
   0  13 -22 13.2842 7.00615  18
   0  13 -21 112.090 10.8662  41
   0 -13  21 153.810 13.9443  35
   0  13 -21 132.265 12.2367   1
   0  13 -21 90.3848 11.3389  29
   0 -13  21 106.736 10.7293  27
   0 -13  21 150.713 12.1707  28
   0  13 -21 127.789 12.6002   6
   0 -13  21 137.096 13.5512   8
   0  13 -21 131.741 10.3944  18
   0  13 -20 11.2079 6.77335  41
   0  13 -20 18.4991 8.32506  33
   0 -13  20 3.80355 8.48779  35
   0  13 -20 16.0301 7.87612   1
   0 -13  20 12.6963 6.14866  30
   0 -13  20 13.0737 8.16562  28
   0 -13  20 8.63653 7.15167  27
   0  13 -20 8.72601 7.99958   6
   0 -13  20 10.5096 9.51710   8
   0  13 -20 8.30082 6.60473  18
   0  13 -20 6.98758 5.33530  21
   0  13 -19 2036.67 59.1178  41
   0  13 -19 2140.06 61.9059  33
   0 -13  19 1989.94 62.7636  35
   0  13 -19 2076.46 61.2848   1
   0 -13  19 2031.16 58.0956  30
   0 -13  19 2101.19 60.3121  28
   0 -13  19 2051.48 59.3710  27
   0 -13  19 2197.18 63.1366   8
   0  13 -19 2030.61 61.3730   6
   0  13 -19 2056.20 59.5835  18
   0  13 -19 2069.07 57.4553  21
   0  13 -18 2.26453 5.69459  41
   0 -13  18 1.16451 7.83885  35
   0  13 -18 9.02330 7.45731  33
   0  13 -18 0.95408 6.60667   1
   0 -13  18-2.12037 5.78208  30
   0 -13  18 3.86169 6.14161  27
   0 -13  18 9.99007 6.67486  28
   0  13 -18 6.68950 5.64230  21
   0  13 -18 5.12406 6.29163  18
   0 -13  18 3.19969 8.15655   8
   0  13 -18 10.9835 7.42694   6
   0  13 -17 66.0624 8.91002   6
   0 -13  17 51.5765 8.19951   8
   0  13 -17 34.7236 6.33403  41
   0  13 -17 56.0851 8.16809  33
   0  13 -17 48.9087 7.46029   1
   0 -13  17 55.0942 7.67563  28
   0 -13  17 43.9093 6.85945  30
   0 -13  17 43.9972 6.93472  27
   0 -13  17 57.4875 6.04020  26
   0 -13  17 63.5147 8.80961  23
   0  13 -17 48.3200 6.92382  21
   0  13 -17 50.0394 7.68762  18
   0 -13  16 499.547 21.7704   8
   0  13 -16 555.513 21.8445   6
   0  13 -16 514.897 17.6857   7
   0  13 -16 548.601 19.7099  41
   0  13 -16 561.965 22.0186  33
   0  13 -16 511.018 20.6157   1
   0 -13  16 539.904 20.3688  28
   0 -13  16 564.314 20.1646  27
   0 -13  16 513.050 19.7543  30
   0 -13  16 538.046 21.9437  23
   0 -13  16 542.190 18.3383  26
   0  13 -16 553.243 21.3226  18
   0  13 -16 510.947 19.9844  21
   0 -13  15 3.58522 5.99795   8
   0  13 -15 3.30706 5.05656   6
   0  13 -15 2.93184 4.05957   7
   0  13 -15-0.75291 5.57317   1
   0  13 -15 1.14147 4.34493  41
   0  13 -15 0.84087 5.59381  33
   0 -13  15-3.32712 4.90188  30
   0 -13  15 3.08838 4.87021  27
   0 -13  15 1.31086 5.05719  28
   0 -13  15 4.58711 4.42400  26
   0 -13  15 7.75836 6.16241  23
   0  13 -15 4.89913 5.06376  18
   0 -13  15 1.11644 2.66345  22
   0  13 -15 2.10939 5.00052  21
   0 -13  14 33.7508 6.88485   8
   0  13 -14 31.4989 4.79524   7
   0  13 -14 22.2379 5.82876   6
   0  13 -14 36.3139 6.07239   1
   0  13 -14 21.9199 4.79272  41
   0  13 -14 40.8547 6.56642  33
   0 -13  14 34.1639 3.15915  11
   0 -13  14 36.3379 5.60605  27
   0 -13  14 35.1312 5.79477  28
   0 -13  14 16.8067 5.03916  30
   0 -13  14 26.5565 5.07957  26
   0 -13  14 24.8995 3.09817  22
   0  13 -14 30.1141 6.28957  18
   0  13 -14 38.4739 6.15612  21
   0 -13  13 14.2057 5.31615   8
   0  13 -13 2.12475 4.74393   6
   0  13 -13 6.46023 4.40838   7
   0  13 -13 2.47138 4.91683   1
   0  13 -13 5.85096 3.55465  41
   0  13 -13 13.9349 5.35382  33
   0 -13  13 7.24394 2.96699  11
   0 -13  13 19.8163 4.79219  27
   0 -13  13 5.90967 4.36461  28
   0 -13  13 15.1748 5.01055  30
   0 -13  13 12.1468 4.63632  26
   0  13 -13 3.47631 4.31658  21
   0 -13  13 9.81362 2.52257  22
   0  13 -12 890.499 27.2954   7
   0  13 -12 871.428 28.0151   6
   0 -13  12 825.017 28.5322   8
   0  13 -12 826.900 26.9441   1
   0  13 -12 902.858 25.7150  41
   0 -13  12 889.793 29.7273  36
   0 -13  12 886.544 29.6903  35
   0  13 -12 880.250 28.3671  33
   0 -13  12 877.079 24.7852  11
   0 -13  12 913.277 26.6359  28
   0 -13  12 878.164 26.4694  27
   0 -13  12 855.562 27.6541  30
   0 -13  12 877.905 23.3872  22
   0 -13  12 875.704 27.0343  26
   0  13 -12 855.401 28.3156  21
   0  13 -11 412.519 15.9876   7
   0 -13  11 400.077 16.9932   8
   0  13 -11 450.805 16.7537   6
   0  13 -11 431.933 15.5036   1
   0  13 -11 464.383 14.3209  41
   0  13 -11 472.790 17.1455  33
   0 -13  11 438.511 18.0625  36
   0 -13  11 435.761 17.8649  35
   0 -13  11 454.526 14.5017  11
   0 -13  11 390.917 16.0640  30
   0 -13  11 442.348 15.2174  27
   0 -13  11 443.854 15.0962  28
   0 -13  11 416.661 12.5356  22
   0 -13  11 444.519 16.1985  26
   0  13 -11 423.577 17.0358  21
   0  13 -11 410.870 17.0971  18
   0 -13  10 762.812 25.9157   8
   0  13 -10 773.263 25.3804   7
   0  13 -10 804.213 25.1859   6
   0  13 -10 800.280 24.0006   1
   0 -13  10 807.330 25.7876  43
   0  13 -10 830.250 22.6140  41
   0 -13  10 789.925 21.1671  40
   0 -13  10 802.778 26.8234  36
   0  13 -10 811.513 25.6943  33
   0 -13  10 768.028 26.6859  35
   0 -13  10 791.502 23.6462  11
   0 -13  10 826.785 23.5191  28
   0 -13  10 801.353 23.8762  27
   0 -13  10 759.033 25.3922  30
   0 -13  10 816.987 21.5926  22
   0 -13  10 754.282 24.9066  26
   0  13 -10 809.106 26.4539  18
   0  13  -9 12.3551 4.42218   7
   0  13  -9 13.6868 4.18819   6
   0 -13   9 6.83437 4.58150   8
   0  13  -9 6.16676 3.31619   1
   0 -13   9 4.69746 4.20271  43
   0 -13   9 10.0341 2.47193  40
   0 -13   9 8.11608 5.10589  36
   0  13  -9 8.11923 4.21832  33
   0 -13   9 7.26771 3.61144  11
   0 -13   9 8.90176 4.43968  30
   0 -13   9 3.47814 3.54321  27
   0 -13   9 11.5364 3.29400  28
   0  13  -9 10.1510 3.79066  31
   0 -13   9 9.51564 2.47195  22
   0 -13   9 5.95886 3.95705  26
   0  13  -9 9.16560 4.20195  18
   0  13  -9 9.75372 4.67689  21
   0  13  -8 1952.60 52.2066   6
   0  13  -8 1969.49 53.9067   7
   0 -13   8 2034.26 54.0290   8
   0  13  -8 1988.31 50.6940   1
   0 -13   8 1963.64 50.3635  40
   0 -13   8 1904.25 54.2171  36
   0  13  -8 1974.53 52.8508  33
   0 -13   8 2066.38 52.6369  11
   0 -13   8 1953.06 50.1744  28
   0  13  -8 1918.25 51.4104  31
   0 -13   8 1954.39 53.8885  30
   0 -13   8 1924.92 51.3733  27
   0 -13   8 1900.10 50.0498  24
   0 -13   8 1962.27 49.7018  22
   0 -13   8 1792.01 52.9794  26
   0  13  -8 1914.57 54.0232  18
   0  13  -8 1846.98 53.9612  21
   0 -13   7 1155.47 35.6393   8
   0  13  -7 1266.31 34.1585   6
   0 -13   7 1265.45 32.2479   2
   0  13  -7 1247.18 32.2204   5
   0 -13   7 1254.18 33.4399  40
   0 -13   7 1199.06 36.3251  36
   0  13  -7 1249.39 34.9027  33
   0 -13   7 1222.94 30.9614  16
   0 -13   7 1215.74 35.0612  11
   0  13  -7 1271.68 33.6384  31
   0 -13   7 1226.30 33.7846  27
   0 -13   7 1146.18 35.8924  30
   0 -13   7 1223.85 35.6454  26
   0 -13   7 1135.73 32.8486  24
   0  13  -7 1214.68 36.2846  21
   0  13  -7 1225.44 36.2013  18
   0 -13   6 847.089 27.3295   8
   0  13  -6 936.527 23.3321   5
   0 -13   6 965.776 23.4116   2
   0 -13   6 941.497 27.5914  43
   0 -13   6 973.456 25.9498  40
   0  13  -6 922.211 26.3709  33
   0 -13   6 953.171 28.2388  36
   0 -13   6 865.910 22.0388  16
   0 -13   6 838.509 22.0243  16
   0 -13   6 945.298 27.4036  11
   0 -13   6 924.156 25.6819  27
   0 -13   6 911.544 24.5601  32
   0  13  -6 946.637 25.0497  31
   0 -13   6 894.674 28.0701  30
   0 -13   6 858.441 25.2386  24
   0 -13   6 884.477 27.3331  26
   0  13  -6 927.797 27.8864  18
   0  13  -6 899.985 28.0444  21
   0 -13   5 218.199 10.5518   8
   0  13  -5 220.392 10.9606   7
   0 -13   5 213.541 6.08588   2
   0  13  -5 237.196 9.96508   3
   0 -13   5 230.270 10.3536  43
   0 -13   5 222.583 9.45246  40
   0 -13   5 206.680 10.6847  36
   0 -13   5 208.435 10.2353  11
   0  13  -5 222.438 8.22349  31
   0 -13   5 226.021 9.13374  27
   0 -13   5 209.895 7.76696  32
   0 -13   5 219.983 9.14276  24
   0 -13   5 217.982 10.2715  26
   0  13  -5 228.033 10.4616  18
   0  13  -5 196.397 10.3808  21
   0  13  -4 150.557 9.01239   7
   0 -13   4 152.112 8.54891   8
   0  13  -4 131.842 7.64362   3
   0 -13   4 144.601 8.23525  43
   0 -13   4 138.025 7.65001  40
   0 -13   4 129.651 5.66254  32
   0 -13   4 134.501 7.27399  24
   0 -13   4 140.438 7.22750  27
   0  13  -4 158.451 8.43123  18
   0  13  -4 134.782 8.40968  21
   0 -13   3 30.2528 5.04862   8
   0  13  -3 21.8072 4.95444   7
   0 -13   3 22.1370 1.91305   4
   0  13  -3 20.0964 3.89452   3
   0 -13   3 16.6929 4.71661  43
   0 -13   3 19.0457 4.30812  40
   0 -13   3 20.4458 2.67064  32
   0 -13   3 21.4485 4.36621  24
   0  13  -3 25.2439 4.40383  18
   0  13  -3 19.5760 4.33428  21
   0  13  -2 263.291 12.3548   7
   0 -13   2 223.330 11.1613   8
   0 -13   2 256.216 11.3019  43
   0 -13   2 283.104 11.9757  40
   0 -13   2 270.555 8.70639  32
   0  13  -2 269.726 11.3846   3
   0 -13   2 248.157 8.20798   4
   0 -13   2 260.670 12.0824  11
   0 -13   2 279.777 11.9025  26
   0 -13   2 284.209 11.7477  24
   0  13  -2 245.184 10.5752  18
   0  13  -2 256.527 11.6183  21
   0 -13   1 69.7652 6.35209   8
   0  13  -1 62.2488 6.47844   7
   0 -13   1 59.1303 6.27182  40
   0 -13   1 60.1604 5.98272  43
   0 -13   1 56.9092 3.83793  32
   0  13  -1 54.7830 5.86752   3
   0 -13   1 71.5280 4.27528   4
   0 -13   1 61.6320 6.28720  11
   0 -13   1 62.6776 6.40460  24
   0 -13   1 60.9185 6.20698  26
   0  13  -1 48.7107 5.11180  18
   0  13  -1 58.1547 5.68779  21
   0  13   0 820.979 27.0661  10
   0 -13   0 883.181 26.5206   8
   0 -13   0 846.203 26.9817  40
   0 -13   0 859.601 25.5882  43
   0 -13   0 819.086 22.4813  32
   0 -13   0 786.628 23.1436   4
   0  13   0 836.490 26.1969   3
   0 -13   0 768.355 26.5185  11
   0 -13   0 853.785 26.2875  26
   0 -13   0 795.474 26.3803  24
   0  13   0 791.412 23.7716  18
   0  13   0 803.672 25.4071  21
   0  13   1 254.025 12.7426  10
   0 -13  -1 253.772 11.8651   8
   0 -13  -1 252.349 11.1758  43
   0 -13  -1 251.127 10.4010  44
   0 -13  -1 236.310 12.3107  40
   0 -13  -1 227.744 8.50566  32
   0 -13  -1 233.836 9.56065   4
   0  13   1 241.794 11.7798   3
   0 -13  -1 225.777 12.0245  11
   0 -13  -1 223.978 11.2193  26
   0 -13  -1 242.595 12.2054  24
   0  13   1 232.717 9.08208  18
   0  13   1 236.338 8.88363  19
   0  13   1 226.968 10.5213  21
   0  13   2 1.54239 4.91348  10
   0 -13  -2 11.8490 4.48396  44
   0 -13  -2 5.21977 4.94143  43
   0 -13  -2 5.56888 3.09428  32
   0 -13  -2 10.3348 4.97048  11
   0  13   2 2.21562 5.03020  15
   0  13   2 5.52352 4.18814  21
   0  13   2 3.81540 3.13655  19
   0 -13  -2 8.27424 5.43379  24
   0 -13  -2 4.84341 4.93427  26
   0 -13  -2 3.02262 3.82788   4
   0  13   2 5.36114 4.45983   3
   0  13   3 218.538 12.8688  10
   0 -13  -3 244.270 10.8376   4
   0  13   3 209.659 11.7176   3
   0 -13  -3 226.633 10.9763  43
   0 -13  -3 255.713 10.8655  44
   0 -13  -3 243.983 12.8513  11
   0  13   3 245.829 12.9443  15
   0 -13  -3 224.124 12.9200  24
   0 -13  -3 253.932 12.0350  26
   0  13   3 241.337 10.2559  21
   0 -13  -4 138.201 8.71089   4
   0  13   4 116.656 9.77388  15
   0 -13  -4 121.030 9.81333  11
   0 -13  -4 122.691 8.27283  43
   0 -13  -4 144.569 10.8696  40
   0 -13  -4 140.681 8.39532  44
   0 -13  -4 122.491 8.71302  26
   0 -13  -4 144.943 10.6265  24
   0  13   4 128.205 10.6516  10
   0 -13  -5 1386.14 40.0179   4
   0 -13  -5 1350.23 38.7057  44
   0 -13  -5 1361.76 42.7701  40
   0  13   5 1348.92 42.7012  15
   0 -13  -5 1378.47 41.7600  11
   0 -13  -5 1337.46 42.8884  24
   0 -13  -5 1342.96 39.9681  26
   0  13   5 1346.70 42.8861  10
   0 -13  -6 957.154 30.9827   4
   0 -13  -6 988.260 29.2886  39
   0 -13  -6 937.269 29.5605  44
   0 -13  -6 956.941 33.6822  40
   0 -13  -6 938.402 32.1895  11
   0  13   6 966.707 33.8178  15
   0 -13  -6 960.778 33.9197  24
   0 -13  -6 1047.81 31.1971  26
   0  13   6 1048.92 34.4826  10
   0 -13  -7 23.0438 6.89580   4
   0 -13  -7 24.6764 5.54484  39
   0 -13  -7 28.7482 7.80553  40
   0  13   7 27.4855 8.11820  15
   0 -13  -7 24.5847 7.11562  11
   0 -13  -7 30.0333 6.55325  26
   0 -13  -7 15.9065 8.20585  24
   0  13   7 22.3132 8.25430  23
   0  13   7 33.1319 8.46624   9
   0  13   7 29.7854 8.77979  10
   0 -13  -8 55.6334 8.27879   4
   0 -13  -8 58.3744 6.52441  39
   0  13   8 70.4465 10.6028  15
   0 -13  -8 47.9276 8.01332  11
   0 -13  -8 65.7852 9.78242  40
   0 -13  -8 54.1117 6.86363  26
   0 -13  -8 69.7945 9.88325  24
   0  13   8 56.1078 10.0878  23
   0  13   8 54.3664 9.15589   9
   0  13   8 59.7867 10.1125  10
   0 -13  -9 0.83852 6.55566   4
   0 -13  -9 4.74047 6.63887  11
   0 -13  -9 7.58783 7.54700  40
   0 -13  -9 10.2805 8.03885  24
   0  13   9 2.19344 8.93575  23
   0  13   9-1.09877 8.13349  10
   0  13   9 5.11090 7.78184   9
   0 -13 -10-3.25571 8.03283  40
   0 -13 -10-4.67492 8.22440  24
   0  13  10-2.23576 8.81379  23
   0  13  10-2.22844 8.67254  10
   0  13  10-4.17603 8.01935   9
   0 -13 -10 6.07503 6.75503   4
   0 -13 -11 194.931 14.4258  40
   0 -13 -11 196.257 14.8010  24
   0  13  11 196.112 15.2667  23
   0  13  11 174.102 13.7519   9
   0  13  11 206.072 15.3971  10
   0 -13 -11 181.024 12.8508   4
   0 -13 -12 58.9408 9.95238  40
   0 -13 -12 46.5273 8.53801   4
   0  13  12 26.4433 9.68344  23
   0  13  12 33.2907 8.99220   9
   0  13  12 45.6676 10.2189  10
   0  14 -24 17.0353 8.13957  41
   0 -14  24 16.8825 9.38860  35
   0  14 -24 23.4067 8.94615  33
   0  14 -24 17.4250 7.95514   5
   0 -14  24 31.9503 9.87714   2
   0 -14  24 17.9868 9.21010  27
   0  14 -24 12.4316 8.64979  29
   0 -14  24 15.8062 9.94479  23
   0 -14  24 9.53003 9.59899   8
   0 -14  23 291.787 19.0610  35
   0  14 -23 307.795 17.0882   5
   0 -14  23 305.407 17.4337   2
   0 -14  23 326.103 16.6039  27
   0  14 -23 314.968 17.4189  29
   0 -14  23 291.181 18.3955   8
   0  14 -23 290.350 16.2121  41
   0 -14  23 287.606 15.1626  43
   0 -14  22-2.37303 7.55146  43
   0  14 -22-0.88812 7.46191  41
   0 -14  22-3.98527 9.09615  35
   0  14 -22 3.08328 7.75230   5
   0 -14  22-8.22825 8.83298   2
   0  14 -22 3.15667 7.93681  29
   0 -14  22 5.88831 7.60534  28
   0 -14  22 6.08656 7.49394  27
   0  14 -22 11.4398 8.70847   6
   0 -14  22 1.21871 8.75668   8
   0  14 -22 2.41676 6.81883  18
   0  14 -21 116.073 10.6998  41
   0 -14  21 142.953 13.4046  35
   0  14 -21 131.073 12.3259  33
   0  14 -21 119.172 11.7922   1
   0 -14  21 134.551 11.2187  27
   0 -14  21 127.206 11.4987  28
   0  14 -21 124.937 11.8168  29
   0  14 -21 102.825 11.7676   6
   0 -14  21 134.556 13.4602   8
   0  14 -21 130.444 10.7897  18
   0  14 -20 434.423 18.4524  41
   0  14 -20 449.997 21.1972  33
   0 -14  20 435.945 21.9173  35
   0  14 -20 409.958 20.1543   1
   0 -14  20 409.545 18.5522  27
   0 -14  20 441.777 19.6304  28
   0  14 -20 438.374 20.8622   6
   0 -14  20 376.662 20.6021   8
   0  14 -20 416.060 17.0775  21
   0  14 -20 426.122 19.1483  18
   0  14 -19 262.960 13.9652  41
   0  14 -19 249.260 15.9270  33
   0  14 -19 263.595 15.3506   1
   0 -14  19 255.041 13.7895  27
   0 -14  19 270.861 14.7137  28
   0 -14  19 261.801 13.3660  30
   0  14 -19 281.572 14.9994  18
   0  14 -19 241.955 12.9905  21
   0 -14  19 261.968 16.5131   8
   0  14 -19 269.748 15.9640   6
   0 -14  18 511.560 22.5436   8
   0  14 -18 543.900 22.5038   6
   0  14 -18 504.311 19.6321  41
   0  14 -18 499.567 22.0055  33
   0  14 -18 517.123 21.4647   1
   0 -14  18 508.859 20.0303  27
   0 -14  18 509.862 20.5880  28
   0 -14  18 482.474 19.4504  30
   0 -14  18 503.237 22.2237  23
   0 -14  18 479.545 17.4084  26
   0  14 -18 523.315 19.9335  21
   0  14 -18 510.529 21.2706  18
   0 -14  17 61.5371 9.63868   8
   0  14 -17 46.7662 7.93057   6
   0  14 -17 50.0629 6.66675  41
   0  14 -17 33.9111 7.79842  33
   0  14 -17 59.4462 8.40947   1
   0 -14  17 45.6783 7.32681  28
   0 -14  17 42.0825 6.65976  30
   0 -14  17 58.9815 7.22510  27
   0 -14  17 42.3926 6.06727  26
   0 -14  17 63.9381 9.08395  23
   0  14 -17 55.1891 8.36867  18
   0  14 -17 55.1550 7.49690  21
   0  14 -16 350.047 13.9758   7
   0 -14  16 411.325 18.4398   8
   0  14 -16 342.611 16.7037   6
   0  14 -16 358.030 14.6955  41
   0  14 -16 372.515 17.3141  33
   0  14 -16 371.560 16.6360   1
   0 -14  16 368.051 15.8008  30
   0 -14  16 360.687 15.7074  28
   0 -14  16 364.264 15.3451  27
   0 -14  16 349.101 14.1786  26
   0  14 -16 358.527 17.0707  18
   0  14 -16 326.551 15.5199  21
   0  14 -15 178.637 9.49892   7
   0 -14  15 172.347 12.1226   8
   0  14 -15 177.642 11.4976   6
   0  14 -15 153.037 10.4053   1
   0  14 -15 173.885 9.43048  41
   0  14 -15 161.875 11.4157  33
   0 -14  15 172.018 10.3686  30
   0 -14  15 194.458 10.4835  27
   0 -14  15 207.035 10.8473  28
   0 -14  15 188.667 9.98819  26
   0  14 -15 192.524 11.9893  18
   0  14 -15 181.621 11.1720  21
   0  14 -14 38.8917 5.78054   7
   0  14 -14 29.5786 6.10589   6
   0 -14  14 27.5877 6.81077   8
   0  14 -14 21.4882 5.50176   1
   0  14 -14 32.5100 5.04986  41
   0  14 -14 24.2197 6.49015  33
   0 -14  14 33.6577 3.69052  11
   0 -14  14 33.2331 5.60154  28
   0 -14  14 27.2302 5.49413  27
   0 -14  14 33.3557 6.01806  30
   0 -14  14 37.0633 5.88736  26
   0  14 -14 30.6099 6.42633  21
   0  14 -13 244.765 11.3536   7
   0  14 -13 231.633 12.1500   6
   0 -14  13 234.507 12.9904   8
   0  14 -13 220.596 10.9708   1
   0  14 -13 209.275 9.41594  41
   0  14 -13 232.278 12.3129  33
   0 -14  13 210.702 12.9374  35
   0 -14  13 202.519 12.6408  36
   0 -14  13 242.641 9.09707  11
   0 -14  13 222.571 10.4926  27
   0 -14  13 233.424 10.6251  28
   0 -14  13 208.596 11.3924  30
   0 -14  13 216.471 7.31675  22
   0 -14  13 195.504 10.5809  26
   0  14 -13 206.691 11.7121  21
   0 -14  12 57.0215 7.32357   8
   0  14 -12 64.5659 6.70635   7
   0  14 -12 68.1030 7.21680   6
   0  14 -12 57.0064 6.01340   1
   0  14 -12 59.8506 5.10201  41
   0 -14  12 64.3220 7.23137  43
   0 -14  12 63.6056 7.89134  35
   0 -14  12 66.7635 8.43735  36
   0  14 -12 71.7227 7.01577  33
   0 -14  12 65.9219 5.14097  11
   0 -14  12 58.6037 6.66062  30
   0 -14  12 68.6922 6.13433  28
   0 -14  12 70.0527 6.11470  27
   0 -14  12 52.6028 6.36302  26
   0 -14  12 59.3842 3.60085  22
   0  14 -12 67.1862 7.74171  18
   0  14 -12 68.9382 7.59276  21
   0  14 -11 433.725 16.9706   6
   0 -14  11 477.201 18.5151   8
   0  14 -11 444.178 17.3484   7
   0  14 -11 465.319 16.1829   1
   0 -14  11 437.440 17.6561  43
   0 -14  11 439.585 12.4231  40
   0  14 -11 470.420 14.5377  41
   0  14 -11 484.794 17.9101  33
   0 -14  11 442.007 18.8143  35
   0 -14  11 469.567 19.0367  36
   0 -14  11 486.545 15.7184  11
   0 -14  11 453.931 17.6347  30
   0 -14  11 478.958 15.5975  28
   0 -14  11 490.191 16.1339  27
   0 -14  11 454.121 13.1988  22
   0 -14  11 460.097 17.1196  26
   0  14 -11 465.260 18.5605  18
   0  14 -10 907.622 28.6692   7
   0  14 -10 909.710 27.7969   6
   0 -14  10 943.553 29.3989   8
   0  14 -10 876.191 26.2033   1
   0 -14  10 881.025 24.1175  40
   0 -14  10 875.735 28.5806  43
   0 -14  10 890.877 29.5969  36
   0  14 -10 866.610 28.1065  33
   0 -14  10 978.213 27.1040  11
   0  14 -10 878.357 26.8929  31
   0 -14  10 908.068 26.5023  27
   0 -14  10 896.912 28.6691  30
   0 -14  10 928.628 25.8628  28
   0 -14  10 849.963 27.9553  26
   0 -14  10 907.401 24.0405  22
   0  14 -10 881.132 29.3727  18
   0  14  -9 390.382 14.5053   6
   0  14  -9 364.766 15.5530   7
   0 -14   9 401.752 16.0221   8
   0  14  -9 369.567 12.6625   5
   0  14  -9 387.180 12.9910   1
   0 -14   9 385.821 12.3304  40
   0 -14   9 390.217 16.2544  36
   0  14  -9 411.233 15.2477  33
   0 -14   9 395.080 14.5651  11
   0  14  -9 378.272 13.8319  31
   0 -14   9 392.635 15.7818  30
   0 -14   9 378.160 12.5358  28
   0 -14   9 388.500 13.6547  27
   0 -14   9 395.849 11.8342  22
   0 -14   9 397.888 15.4650  26
   0  14  -9 354.890 15.7575  18
   0  14  -9 385.707 16.2644  21
   0  14  -8 1.76042 3.68392   6
   0  14  -8-3.33712 4.74638   7
   0 -14   8 0.63223 4.49613   8
   0  14  -8 2.48048 2.68856   5
   0 -14   8-1.72121 2.70075   2
   0 -14   8 0.96112 3.00500  40
   0  14  -8 1.55597 4.30864  33
   0 -14   8-0.68215 4.90137  36
   0 -14   8 2.13688 1.72890  16
   0 -14   8 1.04050 3.79488  11
   0 -14   8-3.91598 4.15681  30
   0  14  -8 0.37968 3.40871  31
   0 -14   8-1.55514 3.58054  27
   0 -14   8 2.39013 4.50712  26
   0 -14   8-1.41523 2.93427  24
   0  14  -8 6.76265 4.60452  18
   0  14  -8 1.40060 4.60274  21
   0 -14   7 4.31370 4.56135   8
   0  14  -7 1.25694 2.12564   5
   0 -14   7 2.00160 2.21395   2
   0 -14   7-1.11834 3.26931  40
   0  14  -7 1.91335 3.77139  33
   0 -14   7-1.32297 4.52939  36
   0 -14   7-0.55112 3.75241  11
   0  14  -7-1.34898 3.04745  31
   0 -14   7 0.66168 4.47951  30
   0 -14   7 0.28819 2.91345  32
   0 -14   7 1.54541 3.32981  27
   0 -14   7 3.59367 4.62116  26
   0 -14   7-2.00603 3.16401  24
   0  14  -7 0.68701 4.34705  21
   0  14  -7-2.58667 4.27608  18
   0 -14   6 1.79594 4.19391   8
   0  14  -6 9.58393 4.71698   7
   0  14  -6 4.90008 3.35985   3
   0 -14   6 9.59367 1.80793   2
   0 -14   6 8.77017 4.65203  43
   0 -14   6 10.1789 3.54111  40
   0 -14   6 1.93722 4.61938  36
   0  14  -6 7.94002 3.77879  33
   0 -14   6 8.14350 3.98682  11
   0  14  -6 6.27519 3.01823  31
   0 -14   6 7.10554 2.79284  32
   0 -14   6 6.12906 3.58655  24
   0 -14   6 5.43303 4.18340  26
   0 -14   6 5.10223 3.38718  27
   0  14  -6 7.39790 4.36482  18
   0  14  -6 8.07882 4.61320  21
   0  14  -5 1213.76 36.7183   7
   0 -14   5 1275.07 36.1316   8
   0  14  -5 1223.57 34.9428   3
   0 -14   5 1216.85 34.6471  40
   0 -14   5 1194.84 35.6326  43
   0 -14   5 1180.48 35.8365  11
   0 -14   5 1194.29 32.0013  32
   0 -14   5 1219.47 36.0287  26
   0 -14   5 1209.48 33.9745  27
   0 -14   5 1260.97 34.2741  24
   0  14  -5 1198.57 36.4495  21
   0  14  -5 1168.74 35.5701  18
   0 -14   4 121.937 8.29093   8
   0  14  -4 128.520 8.89801   7
   0 -14   4 131.941 5.60724  32
   0 -14   4 129.777 8.35175  43
   0 -14   4 131.386 8.02073  40
   0  14  -4 131.433 7.73675   3
   0 -14   4 133.995 7.79265  24
   0  14  -4 131.037 8.21906  18
   0  14  -4 130.356 8.67197  21
   0 -14   3 33.8325 5.35624   8
   0  14  -3 44.7218 6.04170   7
   0 -14   3 30.4595 5.30395  43
   0 -14   3 42.6753 5.64361  40
   0 -14   3 35.0851 3.22154  32
   0  14  -3 35.7109 4.72120   3
   0 -14   3 31.6920 1.98164   4
   0 -14   3 37.1570 5.27522  24
   0  14  -3 27.1148 5.28164  21
   0  14  -3 31.2011 4.95958  18
   0 -14   2 176.577 9.46546   8
   0  14  -2 149.825 9.75317   7
   0 -14   2 178.852 9.40538  43
   0 -14   2 150.283 9.06449  40
   0 -14   2 142.921 5.97591  32
   0  14  -2 143.646 8.69058   3
   0 -14   2 158.563 5.72544   4
   0 -14   2 140.210 9.29719  11
   0 -14   2 162.499 9.26298  26
   0 -14   2 148.660 8.81672  24
   0  14  -2 136.606 8.90336  21
   0  14  -2 144.303 8.04413  18
   0 -14   1 76.0373 7.23914   8
   0 -14   1 66.0895 7.14235  40
   0 -14   1 78.2860 6.95662  43
   0 -14   1 74.9276 4.22836  32
   0  14  -1 71.1753 6.63490   3
   0 -14   1 61.9006 4.37400   4
   0 -14   1 61.7618 7.21335  11
   0 -14   1 77.0179 7.26712  26
   0 -14   1 75.3196 7.27162  24
   0  14  -1 75.0113 7.01495  21
   0  14  -1 85.3876 6.06429  18
   0 -14   0 24.9247 5.69536   8
   0  14   0 12.1908 5.86633  10
   0 -14   0 14.9942 5.11437  43
   0 -14   0 19.1602 5.82411  40
   0 -14   0 17.3498 3.02769  32
   0  14   0 15.4247 5.08317   3
   0 -14   0 12.4145 3.51290   4
   0 -14   0 18.8978 5.50122  11
   0 -14   0 16.7799 5.67428  26
   0 -14   0 17.4550 5.54273  24
   0  14   0 20.9806 3.76688  19
   0  14   0 17.1699 4.03330  18
   0  14   0 9.59224 4.65084  21
   0  14   1 597.094 22.5546  10
   0 -14  -1 617.373 21.5198   8
   0 -14  -1 595.133 20.4596  43
   0 -14  -1 636.131 22.8038  40
   0 -14  -1 580.387 17.2264  32
   0  14   1 641.334 22.4732  15
   0 -14  -1 586.390 22.2222  11
   0  14   1 581.494 20.0386  21
   0 -14  -1 557.508 21.0333  26
   0 -14  -1 636.572 22.3320  24
   0  14   1 599.039 21.3260   3
   0 -14  -1 580.579 18.5166   4
   0  14   2 243.157 13.3563  10
   0  14   2 196.916 11.5570   3
   0 -14  -2 216.112 9.72643   4
   0 -14  -2 195.063 10.0910  44
   0 -14  -2 224.966 11.1209  43
   0 -14  -2 209.162 12.5465  11
   0  14   2 251.775 13.2356  15
   0 -14  -2 235.702 13.0832  24
   0 -14  -2 236.868 12.0073  26
   0  14   2 211.736 10.3082  21
   0 -14  -3 33.7582 5.43179   4
   0 -14  -3 22.4882 6.99672  11
   0  14   3 27.3631 6.96408  15
   0 -14  -3 25.2094 5.61922  44
   0 -14  -3 26.5205 5.87932  43
   0 -14  -3 17.4153 6.13948  26
   0 -14  -3 19.3896 7.06138  24
   0  14   3 16.9778 6.79692  10
   0 -14  -4 43.6107 6.03622   4
   0 -14  -4 42.4786 6.44361  43
   0 -14  -4 27.1418 5.94741  44
   0  14   4 60.0887 8.50256  15
   0 -14  -4 47.7173 7.82106  11
   0 -14  -4 44.7742 6.99140  26
   0 -14  -4 47.1209 8.55403  24
   0  14   4 52.6953 8.86285  10
   0 -14  -5 495.692 18.7102   4
   0 -14  -5 447.991 16.7396  39
   0 -14  -5 531.297 21.0095  11
   0  14   5 513.851 21.7798  15
   0 -14  -5 510.727 21.9357  40
   0 -14  -5 530.954 22.2699  24
   0 -14  -5 538.357 19.5855  26
   0  14   5 489.904 21.7689  10
   0 -14  -6 68.2878 7.64440   4
   0 -14  -6 55.4519 8.45807  11
   0  14   6 48.6731 9.15034  15
   0 -14  -6 54.2950 8.88229  40
   0 -14  -6 46.4407 9.42291  24
   0  14   6 53.1195 9.79484  23
   0 -14  -6 51.1479 7.39596  26
   0  14   6 73.8333 9.42270   9
   0  14   6 63.2469 9.88149  10
   0 -14  -7 16.1211 6.13453   4
   0  14   7 20.2181 8.89004  15
   0 -14  -7 20.8175 7.08757  11
   0 -14  -7 11.8705 8.00597  40
   0 -14  -7 46.2867 9.27522  24
   0  14   7 22.2406 9.20811  23
   0 -14  -7 20.4337 6.41138  26
   0  14   7 42.2588 8.89700   9
   0  14   7 15.0589 8.31668  10
   0 -14  -8 163.348 11.2226   4
   0 -14  -8 177.342 12.1006  11
   0  14   8 147.463 13.4649  15
   0 -14  -8 191.210 13.9582  40
   0  14   8 179.345 13.9640  23
   0 -14  -8 165.891 13.7760  24
   0  14   8 148.009 13.0996  10
   0  14   8 175.330 12.9695   9
   0 -14  -9 99.8883 9.40512   4
   0 -14  -9 91.6474 9.35407  11
   0 -14  -9 122.864 12.3402  40
   0 -14  -9 111.755 11.9485  24
   0  14   9 96.7525 11.8036  23
   0  14   9 110.838 11.3860   9
   0  14   9 107.433 11.9022  10
   0 -14 -10 23.0178 8.28410  40
   0 -14 -10 27.9768 9.12751  24
   0  14  10 14.4847 9.37599  23
   0  14  10 22.8865 8.94922   9
   0  14  10 35.8148 9.89630  10
   0 -14 -10 13.1214 6.75448   4
   0 -14 -11 30.8052 8.70654  40
   0 -14 -11 41.7490 8.02805   4
   0 -14 -11 50.6238 10.7365  24
   0  14  11 26.2717 9.64719  23
   0  14  11 33.9092 9.67276  10
   0  14  11 55.3755 9.92001   9
   0 -15  24 14.2563 10.4413  35
   0  15 -24 15.0260 7.84246   5
   0 -15  24 8.06031 8.47601   2
   0  15 -24 21.4953 8.67454  29
   0 -15  24 35.2838 9.85402   8
   0  15 -24 16.0193 8.01364  41
   0 -15  23 471.579 24.6488  35
   0  15 -23 503.579 23.6927  33
   0  15 -23 552.656 23.0322   5
   0 -15  23 546.107 23.4278   2
   0  15 -23 534.327 23.2161  29
   0 -15  23 524.946 21.6264  27
   0 -15  23 541.309 24.7273   8
   0  15 -23 499.661 23.6617   6
   0 -15  23 537.034 21.1260  43
   0  15 -23 526.339 21.5621  41
   0  15 -22 28.4087 7.77301  41
   0 -15  22 20.6192 7.65011  43
   0  15 -22 47.0262 9.58919  33
   0 -15  22 18.6310 9.38985  35
   0  15 -22 27.1028 8.73946   5
   0 -15  22 24.1104 9.13290   2
   0  15 -22 22.8841 8.22983  29
   0 -15  22 35.1263 8.05002  27
   0  15 -22 48.1254 10.1067   6
   0 -15  22 27.8762 10.2441   8
   0  15 -22 20.7935 7.80855  18
   0  15 -21 195.108 12.7002  41
   0 -15  21 224.216 13.7792  43
   0 -15  21 205.554 15.9391  35
   0  15 -21 209.160 15.1613  33
   0  15 -21 202.649 13.8430   5
   0  15 -21 236.990 15.5040   1
   0 -15  21 209.261 13.9652  28
   0 -15  21 242.630 13.6934  27
   0  15 -21 236.152 14.9466  29
   0  15 -21 240.884 15.9613   6
   0 -15  21 230.018 16.2075   8
   0  15 -21 245.731 12.4688  21
   0  15 -21 208.933 13.8669  18
   0 -15  20 14.7357 7.22009  43
   0  15 -20 18.5248 6.90439  41
   0  15 -20 24.4574 8.47908  33
   0  15 -20 17.4642 7.43764   1
   0 -15  20 26.9160 7.77783  28
   0 -15  20 26.4824 7.01261  27
   0 -15  20 15.1273 9.22841   8
   0  15 -20 26.4744 8.60212   6
   0  15 -20 24.5907 6.70226  21
   0  15 -20 21.8244 7.77928  18
   0  15 -19 377.198 16.0144  41
   0 -15  19 320.198 16.4182  43
   0  15 -19 322.793 17.8395  33
   0  15 -19 318.147 17.1622   1
   0 -15  19 356.672 15.9513  27
   0 -15  19 319.313 16.1771  28
   0 -15  19 296.656 14.9534  30
   0  15 -19 336.782 15.6872  21
   0  15 -19 310.483 16.7709  18
   0 -15  19 376.716 19.2878   8
   0  15 -19 354.053 18.2032   6
   0  15 -18 13.2035 7.26751   6
   0 -15  18 11.9346 8.30288   8
   0  15 -18 12.1074 5.57576  41
   0  15 -18 20.6451 8.04100  33
   0  15 -18 16.5161 6.79932   1
   0 -15  18 22.0530 6.45493  30
   0 -15  18 1.59741 6.14356  28
   0 -15  18 9.19539 5.90728  27
   0 -15  18 17.5684 5.30796  26
   0  15 -18 19.3426 7.20014  18
   0  15 -18 7.21072 5.88187  21
   0  15 -17 51.8650 8.49520   6
   0 -15  17 47.7910 9.23975   8
   0  15 -17 49.3268 6.63901  41
   0  15 -17 43.2703 8.54709  33
   0  15 -17 50.4074 8.13650   1
   0 -15  17 34.5975 6.72140  30
   0 -15  17 45.3390 6.91238  28
   0 -15  17 39.2611 6.79992  27
   0 -15  17 45.9052 6.22731  26
   0  15 -17 59.0034 7.62732  21
   0  15 -17 37.4251 7.83397  18
   0  15 -16 373.839 15.1748   7
   0 -15  16 388.999 18.6313   8
   0  15 -16 417.510 18.3393   6
   0  15 -16 408.871 15.4959  41
   0  15 -16 385.591 18.1109  33
   0  15 -16 382.356 17.1187   1
   0 -15  16 370.530 16.2854  30
   0 -15  16 384.840 15.8630  27
   0 -15  16 384.827 16.3528  28
   0 -15  16 399.238 15.6996  26
   0  15 -16 371.113 17.9916  18
   0  15 -16 365.407 17.0691  21
   0 -15  15 290.022 15.6054   8
   0  15 -15 293.596 14.8364   6
   0  15 -15 302.147 13.2158   7
   0  15 -15 294.844 13.8223   1
   0 -15  15 287.148 14.6313  43
   0  15 -15 258.913 11.6840  41
   0 -15  15 285.798 16.0898  35
   0 -15  15 287.518 16.2252  36
   0  15 -15 298.571 15.1572  33
   0 -15  15 291.518 12.8304  27
   0 -15  15 263.054 13.4308  30
   0 -15  15 288.168 13.1410  28
   0 -15  15 290.573 13.0165  26
   0  15 -15 273.228 14.5448  21
   0  15 -15 297.021 15.3404  18
   0  15 -14 890.895 29.8507   6
   0  15 -14 858.315 28.2343   7
   0 -15  14 843.518 30.3342   8
   0  15 -14 894.738 28.4907   1
   0  15 -14 893.542 26.4175  41
   0 -15  14 879.962 29.7321  43
   0 -15  14 850.728 31.1723  35
   0  15 -14 872.958 29.8970  33
   0 -15  14 923.062 31.7127  36
   0 -15  14 913.764 25.2900  11
   0 -15  14 892.589 27.4432  27
   0 -15  14 920.062 27.7926  28
   0 -15  14 860.114 28.8115  30
   0 -15  14 883.482 28.1980  26
   0  15 -14 854.752 29.8657  21
   0  15 -13 48.6920 6.88155   6
   0  15 -13 49.5108 6.62852   7
   0 -15  13 53.7778 7.72985   8
   0  15 -13 56.1118 6.37180   1
   0 -15  13 33.0405 6.95556  43
   0  15 -13 49.4412 4.85734  41
   0 -15  13 52.5836 8.14154  36
   0  15 -13 59.5474 7.43539  33
   0 -15  13 63.3549 8.56290  35
   0 -15  13 52.6608 5.03858  11
   0 -15  13 68.3575 7.46188  30
   0 -15  13 61.1158 6.09962  28
   0 -15  13 55.6164 5.93782  27
   0 -15  13 58.9205 6.80748  26
   0  15 -13 51.4793 7.60745  18
   0  15 -13 60.0979 7.80988  21
   0  15 -12 941.499 29.1803   6
   0 -15  12 834.568 29.7140   8
   0  15 -12 935.978 29.3040   7
   0  15 -12 887.979 27.4739   1
   0  15 -12 912.213 25.5721  41
   0 -15  12 925.093 29.8475  43
   0 -15  12 868.084 30.5330  36
   0  15 -12 904.931 29.5121  33
   0 -15  12 954.029 26.9500  11
   0 -15  12 929.358 27.2616  27
   0 -15  12 891.635 26.7876  28
   0 -15  12 849.949 28.9728  30
   0 -15  12 859.125 28.4249  26
   0  15 -12 881.527 30.2830  21
   0  15 -12 920.097 30.7400  18
   0 -15  11-0.75997 5.48884   8
   0  15 -11 13.3647 5.47544   7
   0  15 -11 0.60989 5.04774   6
   0  15 -11 0.44842 3.96023   1
   0 -15  11 7.21597 5.71386  43
   0 -15  11 1.76777 2.29291  40
   0  15 -11 4.71361 4.98478  33
   0 -15  11 4.13226 5.96888  36
   0 -15  11-0.47606 4.26068  11
   0 -15  11 4.24633 3.86282  28
   0 -15  11 5.81385 4.20793  27
   0  15 -11 3.64982 4.39772  31
   0 -15  11 3.51986 4.90144  30
   0 -15  11 2.57398 4.67117  26
   0  15 -11 7.32213 5.53988  18
   0  15 -10 1895.42 50.8608   6
   0  15 -10 1876.15 52.5701   7
   0 -15  10 1800.46 52.4182   8
   0  15 -10 1843.84 48.5293   5
   0 -15  10 1866.90 48.5397   2
   0 -15  10 1788.84 52.1710  43
   0 -15  10 1808.21 47.3424  40
   0 -15  10 1861.37 53.2350  36
   0  15 -10 1916.18 51.7301  33
   0 -15  10 1914.99 50.5142  11
   0 -15  10 1811.56 49.3228  27
   0  15 -10 1852.38 49.8989  31
   0 -15  10 1708.45 51.8017  30
   0 -15  10 1823.87 51.6611  26
   0  15 -10 1712.31 52.7934  21
   0  15 -10 1842.51 53.1338  18
   0  15  -9 65.3371 6.04450   6
   0 -15   9 69.8360 7.50256   8
   0  15  -9 69.2151 7.38948   7
   0  15  -9 63.4269 4.57959   5
   0 -15   9 68.3610 4.68067   2
   0 -15   9 62.1087 4.88648  40
   0  15  -9 70.6437 6.85028  33
   0 -15   9 56.4511 7.44423  36
   0 -15   9 69.9358 6.52138  11
   0 -15   9 69.8985 5.77245  27
   0  15  -9 72.7279 5.84328  31
   0 -15   9 71.5352 7.33888  30
   0 -15   9 65.3119 7.10319  26
   0  15  -9 57.2926 7.35417  18
   0  15  -9 60.3693 7.30734  21
   0 -15   8 1934.63 53.6729   8
   0 -15   8 1870.79 48.4324   2
   0  15  -8 1923.46 48.4250   5
   0 -15   8 1868.48 50.1182  40
   0 -15   8 1940.73 54.1609  36
   0  15  -8 1922.59 52.0500  33
   0 -15   8 1971.82 52.7038  11
   0 -15   8 1931.32 50.7051  27
   0 -15   8 1783.78 53.4444  30
   0  15  -8 1921.30 50.3105  31
   0 -15   8 1847.60 49.5057  32
   0 -15   8 1911.21 49.6864  24
   0 -15   8 1894.98 53.3353  26
   0  15  -8 1881.04 54.3239  21
   0  15  -8 1767.12 53.4875  18
   0 -15   7 38.7834 6.09635   8
   0 -15   7 43.9271 2.90816   2
   0  15  -7 50.7419 5.24102   3
   0 -15   7 49.2702 6.14259  43
   0 -15   7 42.8801 4.77013  40
   0 -15   7 47.4049 6.62739  36
   0  15  -7 37.6148 5.25866  33
   0 -15   7 46.2726 5.94046  11
   0  15  -7 51.4624 4.63630  31
   0 -15   7 43.6415 4.06849  32
   0 -15   7 52.6118 5.00810  24
   0 -15   7 42.2342 6.08175  26
   0 -15   7 43.1692 5.10328  27
   0  15  -7 34.4781 6.36873  21
   0  15  -7 52.6842 6.83862  18
   0  15  -6 390.411 16.7259   7
   0 -15   6 411.133 16.2104   8
   0  15  -6 403.218 15.0726   3
   0 -15   6 397.496 14.7444  40
   0 -15   6 370.893 15.6219  43
   0 -15   6 444.492 16.5245  11
   0  15  -6 418.951 13.1892  31
   0 -15   6 400.455 12.4703  32
   0 -15   6 399.757 14.2482  27
   0 -15   6 416.870 16.3943  26
   0 -15   6 396.367 14.2496  24
   0  15  -6 423.659 17.0920  21
   0  15  -6 357.896 15.7374  18
   0  15  -5 333.422 15.5449   7
   0 -15   5 417.811 15.5818   8
   0 -15   5 330.324 13.7526  40
   0 -15   5 366.312 15.0256  43
   0 -15   5 378.924 11.2834  32
   0  15  -5 389.817 14.4662   3
   0 -15   5 335.850 14.9154  11
   0 -15   5 326.351 13.4694  24
   0 -15   5 338.528 15.0374  26
   0 -15   5 366.998 13.3875  27
   0  15  -5 354.662 15.4280  21
   0  15  -5 361.163 14.8757  18
   0  15  -4 74.1666 7.33663   7
   0 -15   4 69.7294 7.13205   8
   0 -15   4 59.3088 3.91694  32
   0 -15   4 79.4860 6.67103  40
   0 -15   4 65.9353 6.83767  43
   0  15  -4 62.2239 6.24257   3
   0 -15   4 64.6505 6.33813  24
   0  15  -4 66.7215 7.09844  21
   0  15  -4 69.6948 6.52971  18
   0  15  -3 402.421 16.9453   7
   0 -15   3 334.268 14.9472   8
   0 -15   3 386.365 15.3154  43
   0 -15   3 377.403 15.4174  40
   0 -15   3 373.665 11.3673  32
   0  15  -3 378.575 14.9847   3
   0 -15   3 380.849 15.1093  24
   0 -15   3 360.473 15.6697  26
   0  15  -3 379.939 14.7435  18
   0  15  -3 396.530 16.0221  21
   0 -15   2 276.695 13.1263   8
   0 -15   2 299.928 13.1009  43
   0 -15   2 281.105 13.5206  40
   0 -15   2 283.887 9.11054  32
   0  15  -2 273.162 12.7692   3
   0 -15   2 288.353 14.0506  11
   0 -15   2 273.166 13.0061  24
   0 -15   2 303.214 13.8760  26
   0  15  -2 287.841 11.9217  18
   0  15  -2 261.908 12.9805  21
   0  15  -1 748.014 26.0703  10
   0 -15   1 724.580 24.7091   8
   0 -15   1 719.385 25.4116  40
   0 -15   1 760.513 24.3665  43
   0 -15   1 729.317 20.0750  32
   0 -15   1 742.592 25.8946  11
   0  15  -1 701.258 22.5510  18
   0  15  -1 700.361 24.3095  21
   0 -15   1 755.407 25.2995  26
   0 -15   1 755.814 25.2284  24
   0  15  -1 765.912 24.8255   3
   0 -15   1 716.425 20.4707   4
   0  15   0 113.488 9.55751  10
   0 -15   0 104.588 8.57793   8
   0  15   0 128.389 8.99467   3
   0 -15   0 94.3604 5.72151   4
   0 -15   0 109.284 9.22954  40
   0 -15   0 111.117 8.49238  43
   0 -15   0 101.254 9.23856  11
   0 -15   0 108.572 8.91066  26
   0 -15   0 101.118 9.07911  24
   0  15   0 96.8928 8.01430  21
   0  15   0 111.816 6.67969  18
   0  15   1 1420.99 43.1569  10
   0 -15  -1 1350.43 37.9834   4
   0  15   1 1409.80 41.8584   3
   0 -15  -1 1357.52 40.3221  43
   0 -15  -1 1442.23 43.2830  40
   0 -15  -1 1405.55 43.0094  11
   0  15   1 1464.62 43.0779  15
   0 -15  -1 1354.93 42.4061  24
   0 -15  -1 1395.69 41.6534  26
   0  15   1 1397.41 40.1283  21
   0  15   2 268.881 14.9053  10
   0 -15  -2 252.908 11.0010   4
   0  15   2 259.518 13.6376   3
   0 -15  -2 272.220 12.6097  43
   0 -15  -2 252.448 14.5049  40
   0 -15  -2 235.411 13.7775  11
   0  15   2 269.569 14.7206  15
   0 -15  -2 247.429 14.2981  24
   0 -15  -2 285.878 13.6926  26
   0  15   2 256.499 11.6408  21
   0 -15  -3 1105.85 32.5513   4
   0  15   3 1124.93 36.8462  15
   0 -15  -3 1106.95 36.5933  11
   0 -15  -3 1059.24 33.3440  43
   0 -15  -3 1169.06 35.1928  26
   0 -15  -3 1089.28 36.8143  24
   0  15   3 1152.48 37.5305  10
   0 -15  -4 43.0499 6.31018   4
   0 -15  -4 38.2011 7.98209  11
   0  15   4 42.4837 8.91827  15
   0 -15  -4 47.0115 7.00878  43
   0 -15  -4 34.4858 7.42087  26
   0 -15  -4 39.9888 8.54916  24
   0  15   4 33.2833 8.37173  10
   0 -15  -5-1.84178 5.27258   4
   0 -15  -5-5.49266 7.27874  11
   0  15   5-3.04516 8.03701  15
   0 -15  -5 7.40365 6.82333  40
   0 -15  -5-1.05303 7.83192  24
   0 -15  -5-5.69953 6.33332  26
   0  15   5-3.14718 7.87633  10
   0 -15  -6-2.65104 5.48470   4
   0  15   6-4.23096 8.19701  15
   0 -15  -6 5.47193 7.00524  11
   0 -15  -6 6.55685 7.44063  40
   0 -15  -6 3.45689 6.06340  26
   0  15   6-5.32105 8.84071  23
   0 -15  -6 2.19626 7.80934  24
   0  15   6-12.7488 7.59981   9
   0  15   6 2.16656 8.17104  10
   0 -15  -7 35.8779 6.83486   4
   0 -15  -7 16.1101 7.21469  11
   0  15   7 39.2705 9.26407  15
   0 -15  -7 43.4068 9.41635  40
   0  15   7 25.1428 9.04318  23
   0 -15  -7 28.2957 7.05735  26
   0 -15  -7 28.3310 8.85274  24
   0  15   7 39.9458 9.69378  10
   0  15   7 32.1612 8.50917   9
   0 -15  -8 56.5373 8.09848   4
   0 -15  -8 70.7220 10.2542  40
   0  15   8 49.7830 10.4536  23
   0 -15  -8 77.7051 10.8839  24
   0  15   8 65.4485 10.9073  10
   0  15   8 68.5540 10.2388   9
   0 -15  -8 51.7493 8.86948  11
   0 -15  -9 7.79166 8.70134  40
   0 -15  -9 4.64854 8.88677  24
   0  15   9 2.21128 9.14977  23
   0  15   9-1.12342 8.62928  10
   0  15   9 4.09534 7.79386   9
   0 -15  -9-5.69474 6.93652  11
   0 -15 -10 102.793 11.1840  40
   0 -15 -10 71.9853 11.4075  24
   0  15  10 79.5824 11.5403  23
   0  15  10 78.6082 10.9155   9
   0  15  10 57.0226 10.9029  10
   0 -16  23 233.397 13.8907  43
   0 -16  23 241.706 17.2588  35
   0  16 -23 241.462 16.0413  33
   0 -16  23 234.435 15.1247   2
   0  16 -23 219.539 14.3888   5
   0  16 -23 250.443 15.5327  29
   0 -16  23 211.829 15.9366   8
   0  16 -23 181.192 14.7961   6
   0  16 -23 233.882 13.9522  18
   0 -16  22 0.85283 7.97524  43
   0  16 -22 3.10258 6.94090  41
   0  16 -22-1.14803 8.45670  33
   0 -16  22-12.6571 8.05734   2
   0  16 -22 0.97204 7.46662   5
   0 -16  22-3.03773 7.05899  27
   0  16 -22 1.02238 8.26329  29
   0 -16  22 1.19130 8.90233   8
   0  16 -22-1.13931 8.14439   6
   0  16 -22-3.68027 7.73039  18
   0  16 -21 244.068 13.6379  41
   0 -16  21 269.988 15.1141  43
   0  16 -21 218.863 15.8304  33
   0  16 -21 241.969 14.9657   5
   0 -16  21 256.164 15.1996   2
   0 -16  21 234.798 13.5385  27
   0  16 -21 224.426 15.0202  29
   0  16 -21 256.991 16.3268   6
   0 -16  21 273.271 17.4149   8
   0  16 -21 234.669 14.7633  18
   0  16 -21 255.267 13.4885  21
   0 -16  20 167.572 12.5781  43
   0  16 -20 166.641 11.0563  41
   0  16 -20 144.111 13.1823  33
   0 -16  20 183.218 12.8975   2
   0  16 -20 170.705 12.2872   5
   0  16 -20 203.286 13.7294   1
   0 -16  20 181.997 11.6326  27
   0 -16  20 187.782 12.5741  28
   0 -16  20 177.729 14.6341   8
   0  16 -20 170.594 13.3466   6
   0  16 -20 174.840 11.4463  21
   0  16 -20 167.093 12.9106  18
   0  16 -19 230.954 12.0649  41
   0 -16  19 214.920 13.9364  43
   0  16 -19 228.705 14.9150  33
   0 -16  19 227.702 16.4267  36
   0  16 -19 204.543 13.6051   1
   0  16 -19 216.952 13.1585   5
   0 -16  19 230.257 13.2065  28
   0 -16  19 203.319 11.9884  27
   0 -16  19 236.991 12.7924  30
   0  16 -19 197.129 12.5455  21
   0  16 -19 235.985 14.7973  18
   0 -16  19 231.766 15.8835   8
   0  16 -19 221.883 14.7495   6
   0  16 -18 8.12372 7.07074   6
   0 -16  18 7.65252 8.54703   8
   0 -16  18 5.41260 7.08359  43
   0  16 -18 5.59261 5.37629  41
   0  16 -18 4.16977 7.60514  33
   0 -16  18 1.21831 9.06207  36
   0  16 -18 4.45042 6.55796   1
   0 -16  18 7.54932 6.24898  30
   0 -16  18 2.68039 5.75639  27
   0 -16  18 5.42096 6.15887  28
   0 -16  18 8.15475 5.38278  26
   0  16 -18 6.11810 7.17684  18
   0  16 -18 6.04881 6.24193  21
   0  16 -17 239.903 14.8439   6
   0 -16  17 256.061 15.7673   8
   0 -16  17 281.638 14.9160  43
   0  16 -17 288.553 12.4764  41
   0 -16  17 259.051 16.5933  35
   0  16 -17 270.646 15.7791  33
   0 -16  17 262.540 16.1577  36
   0  16 -17 273.275 14.2125   1
   0 -16  17 256.817 13.5714  30
   0 -16  17 252.432 13.3287  28
   0 -16  17 259.236 12.9314  27
   0 -16  17 259.236 12.5130  26
   0  16 -17 258.584 15.3057  18
   0  16 -17 255.876 14.3580  21
   0  16 -16 84.3600 9.14961   6
   0  16 -16 79.5455 7.75508   7
   0 -16  16 66.1943 9.58761   8
   0 -16  16 70.9316 9.05126  43
   0  16 -16 83.1789 6.96721  41
   0 -16  16 76.7072 10.2884  35
   0 -16  16 60.9388 9.55319  36
   0  16 -16 80.3140 9.41355  33
   0  16 -16 84.6765 8.48621   1
   0 -16  16 90.5732 8.28606  28
   0 -16  16 77.5616 8.72638  30
   0 -16  16 96.6945 7.91845  27
   0 -16  16 89.3122 8.10708  26
   0  16 -16 90.0360 9.40863  21
   0  16 -16 82.9135 9.41255  18
   0 -16  15 11.4386 7.13654   8
   0  16 -15 13.5834 6.47743   6
   0  16 -15 11.6221 5.84549   7
   0  16 -15 25.0266 6.15399   1
   0  16 -15 17.6122 4.52735  41
   0 -16  15 20.5654 7.21280  43
   0 -16  15 24.7908 7.39340  35
   0 -16  15 14.7035 7.59727  36
   0  16 -15 23.2504 7.00422  33
   0 -16  15 22.2543 6.00168  28
   0 -16  15 18.5129 5.21690  27
   0 -16  15 13.6950 5.72897  30
   0 -16  15 21.8262 5.87611  26
   0  16 -15 14.3357 6.70967  21
   0  16 -14 285.070 13.7171   7
   0 -16  14 286.567 15.2287   8
   0  16 -14 293.645 14.5496   6
   0  16 -14 261.918 12.9208   1
   0 -16  14 303.492 14.9624  43
   0  16 -14 302.974 15.1513  33
   0 -16  14 315.006 16.6131  35
   0 -16  14 299.391 16.2232  36
   0 -16  14 268.792 10.9094  11
   0 -16  14 280.381 12.4324  28
   0 -16  14 281.872 12.2951  27
   0 -16  14 283.422 14.1455  30
   0 -16  14 289.124 13.5131  26
   0  16 -14 299.078 15.3410  21
   0  16 -13 7.29254 5.61444   6
   0 -16  13 18.2830 7.10325   8
   0  16 -13 18.4204 6.03872   7
   0  16 -13 10.6967 4.58874   5
   0  16 -13 16.7090 5.22225   1
   0 -16  13 17.8609 6.16372  43
   0 -16  13 15.1921 6.86757  36
   0  16 -13 14.2151 6.10493  33
   0 -16  13 15.9072 4.46010  11
   0  16 -13 23.0056 5.61320  31
   0 -16  13 18.3733 4.93012  27
   0 -16  13 10.5648 4.61330  28
   0 -16  13 21.1605 6.24153  30
   0 -16  13 17.1700 5.73975  26
   0  16 -13 18.6108 6.90835  21
   0  16 -13 12.9359 6.61599  18
   0 -16  12 1366.78 43.6475   8
   0  16 -12 1545.19 42.9246   6
   0  16 -12 1473.46 43.4538   7
   0 -16  12 1511.29 40.3020   2
   0  16 -12 1425.41 40.1153   5
   0 -16  12 1449.90 43.6516  43
   0 -16  12 1454.31 44.8676  36
   0  16 -12 1393.28 42.9552  33
   0 -16  12 1466.58 40.6650  11
   0  16 -12 1476.16 41.6119  31
   0 -16  12 1373.85 43.0881  30
   0 -16  12 1462.21 40.0017  28
   0 -16  12 1419.52 40.3806  27
   0 -16  12 1447.92 42.7102  26
   0  16 -12 1442.00 44.6194  18
   0  16 -11-3.04429 4.80056   6
   0  16 -11-3.86203 5.40654   7
   0 -16  11 0.79807 5.43392   8
   0  16 -11 2.65015 3.61443   5
   0 -16  11-0.37499 3.64155   2
   0 -16  11-2.30311 5.34465  43
   0 -16  11 0.85820 6.03928  36
   0  16 -11-5.50470 5.33247  33
   0 -16  11-2.14370 4.46919  11
   0  16 -11-3.09170 4.31331  31
   0 -16  11 2.24739 4.12674  27
   0 -16  11-6.06851 5.64181  30
   0 -16  11 2.09742 5.29798  26
   0  16 -11-4.33106 5.29768  18
   0 -16  10 119.440 9.36617   8
   0  16 -10 111.506 7.76029   6
   0  16 -10 104.633 8.82579   7
   0  16 -10 119.337 6.06463   5
   0 -16  10 94.1649 5.83607   2
   0 -16  10 98.9905 5.57409  40
   0 -16  10 106.284 9.49407  36
   0  16 -10 111.298 8.40326  33
   0 -16  10 101.588 7.63160  11
   0 -16  10 109.960 6.91485  27
   0 -16  10 110.624 9.00106  30
   0  16 -10 109.258 7.14133  31
   0 -16  10 104.378 8.48878  26
   0  16 -10 111.663 9.31732  21
   0  16 -10 120.313 9.54093  18
   0 -16   9 153.921 10.1573   8
   0  16  -9 150.370 10.1041   7
   0 -16   9 148.195 6.42382   2
   0 -16   9 155.080 7.41930  40
   0  16  -9 157.185 9.36910  33
   0 -16   9 163.080 10.8998  36
   0 -16   9 144.986 9.24298  11
   0  16  -9 152.465 7.81661  31
   0 -16   9 156.734 8.10124  27
   0 -16   9 156.415 10.0046  30
   0 -16   9 143.494 7.19109  32
   0 -16   9 167.036 10.2346  26
   0  16  -9 128.563 9.62845  18
   0  16  -9 145.155 10.3400  21
   0 -16   8 30.3905 6.65180   8
   0  16  -8 24.4769 5.07902   3
   0 -16   8 28.3580 4.38913  40
   0 -16   8 24.9683 6.13649  43
   0  16  -8 34.0634 5.54645  33
   0 -16   8 18.5128 6.43841  36
   0 -16   8 27.9629 5.69837  11
   0  16  -8 21.0314 3.90345  31
   0 -16   8 26.1214 3.88512  32
   0 -16   8 28.5977 6.19342  26
   0 -16   8 20.6059 4.05986  24
   0 -16   8 27.7614 4.67125  27
   0  16  -8 36.1835 6.52243  18
   0  16  -8 19.7860 6.22110  21
   0 -16   7 492.459 18.8361   8
   0  16  -7 482.508 17.3230   3
   0 -16   7 469.979 18.4260  43
   0 -16   7 470.807 16.4837  40
   0 -16   7 491.454 19.2373  36
   0 -16   7 466.928 18.2234  11
   0 -16   7 467.936 14.3707  32
   0 -16   7 493.659 16.3278  27
   0  16  -7 490.738 15.3101  31
   0 -16   7 462.586 15.9929  24
   0 -16   7 466.817 18.4768  26
   0  16  -7 460.181 18.6303  18
   0  16  -7 444.373 19.0402  21
   0  16  -6 7.45217 5.31190   7
   0 -16   6-0.69604 5.22997   8
   0  16  -6 9.71888 4.51233   3
   0 -16   6 7.45189 4.54323  40
   0 -16   6 10.9235 5.34108  43
   0 -16   6 14.3634 5.39600  11
   0 -16   6 10.9500 2.81547  32
   0 -16   6 0.47422 4.19253  24
   0 -16   6 8.03168 4.39805  27
   0 -16   6 10.8590 5.17920  26
   0  16  -6 11.2160 5.46025  18
   0  16  -6 15.1081 5.97366  21
   0 -16   5 357.091 15.4046   8
   0  16  -5 341.264 16.0840   7
   0 -16   5 361.557 14.5208  40
   0 -16   5 329.532 15.0281  43
   0 -16   5 360.186 10.8693  32
   0 -16   5 372.370 15.8271  11
   0 -16   5 327.162 13.7202  24
   0  16  -5 351.791 15.8833  21
   0  16  -5 341.603 14.9377  18
   0  16  -5 356.705 14.4245   3
   0 -16   4 13.8183 5.43802   8
   0  16  -4 16.0264 6.10374   7
   0 -16   4 19.1139 5.71369  43
   0 -16   4 14.1838 5.22512  40
   0 -16   4 12.9324 4.74763  24
   0  16  -4 24.2471 5.33420  18
   0  16  -4 13.6091 5.36258  21
   0  16  -4 14.7508 4.84073   3
   0 -16   3 110.293 8.73684   8
   0  16  -3 103.037 7.83361   3
   0 -16   3 117.869 8.68377  43
   0 -16   3 87.5445 8.04085  40
   0 -16   3 89.0259 7.80709  24
   0 -16   3 91.4393 8.39089  26
   0  16  -3 94.2981 7.30606  18
   0  16  -3 82.1626 8.18554  21
   0 -16   2 8.49920 5.70139   8
   0  16  -2 1.33667 4.92317   3
   0 -16   2-3.78302 5.62723  40
   0 -16   2 3.23849 5.19260  43
   0 -16   2 0.84155 5.63145  11
   0 -16   2-2.80668 5.53229  24
   0 -16   2 4.50442 5.47621  26
   0  16  -2 3.52648 5.22061  21
   0  16  -2 0.52120 4.44409  18
   0  16  -1 850.214 28.7923  10
   0 -16   1 752.164 26.8490   8
   0  16  -1 801.890 26.8677   3
   0 -16   1 837.763 28.2365  40
   0 -16   1 794.998 26.4625  43
   0 -16   1 834.419 28.7111  11
   0 -16   1 786.261 27.4049  24
   0 -16   1 768.227 27.2948  26
   0  16  -1 824.692 26.8030  21
   0  16  -1 805.225 24.5488  18
   0 -16   0 132.676 10.1289   8
   0  16   0 142.140 11.2316  10
   0  16   0 134.990 9.73718   3
   0 -16   0 150.301 9.84091  43
   0 -16   0 151.387 11.1285  40
   0  16   0 160.849 11.2655  15
   0 -16   0 149.187 10.9846  11
   0 -16   0 150.005 10.4483  26
   0 -16   0 139.455 10.6924  24
   0  16   0 151.780 9.65823  21
   0  16   1 69.8179 9.20747  10
   0  16   1 46.7329 7.27683   3
   0 -16  -1 59.9701 8.57577  11
   0  16   1 70.6228 9.11707  15
   0 -16  -1 65.0145 7.65069  43
   0 -16  -1 87.2036 9.56868  40
   0 -16  -1 43.8935 7.72813  26
   0 -16  -1 50.7634 7.66423  24
   0  16   1 74.3060 7.14600  21
   0 -16  -2 183.441 11.0555  43
   0 -16  -2 177.163 12.6480  40
   0 -16  -2 185.927 11.7516  26
   0 -16  -2 210.306 13.2771  24
   0  16   2 161.834 12.6366  10
   0 -16  -2 215.299 13.3455  11
   0  16   2 200.107 13.1738  15
   0 -16  -3 104.771 8.84813  43
   0 -16  -3 93.2709 10.3992  24
   0 -16  -3 89.5853 9.30117  26
   0  16   3 104.595 10.6521  10
   0  16   3 92.3790 10.4432  15
   0 -16  -3 89.7104 10.5815  11
   0 -16  -4 5.21870 7.80011  24
   0 -16  -4 7.58122 7.15392  26
   0  16   4 7.42998 8.43978  10
   0  16   4 4.05245 7.81723  15
   0 -16  -4-2.88030 6.89913  11
   0 -16  -5 8.86581 6.67930  26
   0 -16  -5 10.8846 8.21268  24
   0  16   5 9.83093 8.04887  10
   0 -16  -5 13.4206 7.49648  11
   0  16   5-1.04946 7.77064  15
   0 -16  -6 69.4736 10.4839  40
   0 -16  -6 91.9790 11.2856  24
   0  16   6 78.6333 11.0816  23
   0 -16  -6 67.2986 8.31237  26
   0  16   6 70.5347 10.7860  10
   0  16   6 80.0195 10.0723   9
   0  16   6 71.2605 10.7612  15
   0 -16  -6 84.8701 9.78287  11
   0 -16  -7 46.3451 9.51361  40
   0 -16  -7 57.0639 10.0922  24
   0  16   7 31.9610 9.41526  23
   0  16   7 39.4133 9.55895   9
   0  16   7 54.2029 10.2849  10
   0  16   7 45.0888 9.72834  15
   0 -16  -7 23.7150 7.89579  11
   0 -16  -8 43.7468 9.37577  40
   0  16   8 69.4209 10.8698  23
   0 -16  -8 46.1352 10.4383  24
   0  16   8 42.6741 9.73382  10
   0  16   8 71.5495 10.3503   9
   0 -16  -8 55.9641 8.66906  11
   0  16   9 41.0127 10.0223  23
   0 -16  -9 42.6171 9.57176  40
   0 -17  23 70.6336 9.45322  43
   0  17 -23 50.8192 9.76964  33
   0 -17  23 67.3520 12.3214  36
   0 -17  23 64.2278 10.2461   2
   0  17 -23 62.0021 9.50742   5
   0  17 -23 59.7672 9.50775  29
   0 -17  23 54.6650 10.8400   8
   0  17 -23 49.1489 9.86749   6
   0  17 -23 54.7585 8.95364  18
   0 -17  22 212.807 14.2570  43
   0  17 -22 233.893 15.6157  33
   0 -17  22 184.964 16.2868  36
   0 -17  22 218.040 14.1557   2
   0  17 -22 225.618 14.0612   5
   0  17 -22 217.558 14.6029  29
   0 -17  22 191.541 14.8801   8
   0  17 -22 211.362 14.9964   6
   0  17 -22 203.889 14.0410  18
   0 -17  21 1047.09 34.8175  43
   0  17 -21 1004.59 36.3206  33
   0 -17  21 1050.74 38.4777  36
   0  17 -21 1011.69 34.3267   5
   0 -17  21 1045.68 34.5978   2
   0  17 -21 984.249 34.8953  29
   0 -17  21 958.645 36.4137   8
   0  17 -21 1002.08 35.9295   6
   0  17 -21 956.452 34.9436  18
   0  17 -21 1025.84 33.3114  21
   0 -17  20 31.5876 8.25170  43
   0  17 -20 34.5960 8.85538  33
   0 -17  20 20.6701 9.71680  36
   0  17 -20 21.9144 7.73592   5
   0 -17  20 31.5082 8.49537   2
   0 -17  20 21.0123 6.62617  27
   0 -17  20 24.2807 9.43805   8
   0  17 -20 21.8150 8.94083   6
   0  17 -20 16.0825 7.13566  21
   0  17 -20 22.0112 8.10803  18
   0 -17  19 800.423 29.3717  43
   0  17 -19 819.549 30.8893  33
   0 -17  19 839.651 32.7309  36
   0 -17  19 822.013 32.7666  35
   0  17 -19 801.117 28.5323   5
   0 -17  19 851.156 29.0334   2
   0 -17  19 821.964 27.1250  27
   0 -17  19 745.936 27.3821  30
   0  17 -19 791.530 28.9937  21
   0  17 -19 879.143 31.2793  18
   0  17 -19 791.731 30.3971   6
   0 -17  19 856.848 31.9184   8
   0  17 -18 448.113 20.5414   6
   0 -17  18 480.291 21.7397   8
   0 -17  18 449.361 20.0172  43
   0  17 -18 427.034 20.6534  33
   0 -17  18 427.925 22.1479  35
   0 -17  18 436.189 22.3622  36
   0  17 -18 450.525 18.7787   5
   0 -17  18 460.116 19.0585   2
   0 -17  18 434.073 18.4774  30
   0 -17  18 417.877 17.3357  27
   0 -17  18 461.223 18.6853  28
   0 -17  18 460.654 17.6480  26
   0  17 -18 414.704 19.5251  21
   0  17 -18 438.742 20.9193  18
   0 -17  17 64.4370 9.95634   8
   0  17 -17 69.0251 9.29412   6
   0 -17  17 62.9756 9.13589  43
   0 -17  17 43.1289 9.63677  35
   0 -17  17 52.4904 10.4372  36
   0  17 -17 59.1351 9.20290  33
   0  17 -17 53.7258 7.61246   5
   0 -17  17 60.6033 8.00666   2
   0 -17  17 64.7199 7.11094  27
   0 -17  17 52.5260 7.70999  30
   0 -17  17 66.7850 7.94155  28
   0 -17  17 75.0515 8.01138  26
   0  17 -17 85.0362 10.0173  18
   0  17 -17 34.8664 8.30845  21
   0  17 -16 1.80785 6.75918   6
   0 -17  16 19.2223 7.91247   8
   0 -17  16 15.5239 7.29478  43
   0 -17  16 21.9023 8.41209  35
   0 -17  16 11.2036 8.05370  36
   0  17 -16 9.54224 6.75494  33
   0 -17  16 3.30551 5.68277   2
   0  17 -16 9.32954 5.72819   5
   0 -17  16 12.6157 5.92154  28
   0 -17  16 8.71642 6.06437  30
   0 -17  16 11.9216 5.39369  27
   0 -17  16 12.4288 5.84967  26
   0  17 -16 5.73299 6.83469  21
   0  17 -15-1.49605 5.53679   7
   0 -17  15 0.97546 6.97301   8
   0  17 -15-4.22449 6.60479   6
   0 -17  15-3.59466 5.80153   2
   0  17 -15 7.85151 5.40454   5
   0 -17  15 2.69062 6.54212  43
   0  17 -15 0.90361 6.59127  33
   0 -17  15 1.06827 7.35575  36
   0 -17  15-3.18242 5.77462  30
   0  17 -15 7.18918 5.42273  31
   0 -17  15-1.61347 4.85998  27
   0 -17  15 1.42260 5.79513  26
   0  17 -15 6.70392 6.63097  21
   0 -17  14 642.776 24.3799   8
   0  17 -14 593.945 22.5495   7
   0  17 -14 607.743 22.7382   6
   0 -17  14 613.065 20.5288   2
   0  17 -14 618.723 20.5804   5
   0 -17  14 597.180 23.5195  43
   0 -17  14 580.051 24.4058  36
   0  17 -14 585.671 23.1520  33
   0 -17  14 636.427 19.6476  11
   0 -17  14 578.871 22.6224  30
   0 -17  14 587.821 20.1085  27
   0  17 -14 619.708 21.8092  31
   0 -17  14 610.138 22.2070  26
   0  17 -14 598.403 24.0845  21
   0  17 -14 560.325 24.0963  18
   0  17 -13 566.871 22.1736   7
   0  17 -13 606.927 21.9551   6
   0 -17  13 573.237 23.1086   8
   0  17 -13 555.285 19.2319   5
   0 -17  13 551.283 19.2281   2
   0 -17  13 603.882 23.1514  43
   0  17 -13 579.225 22.2903  33
   0 -17  13 605.036 24.0405  36
   0 -17  13 608.032 19.7605  11
   0  17 -13 582.609 20.6712  31
   0 -17  13 581.015 19.5572  27
   0 -17  13 637.646 22.8269  30
   0 -17  13 587.343 21.7703  26
   0  17 -13 587.520 23.9087  18
   0  17 -12 83.4017 9.14678   7
   0  17 -12 114.042 8.83271   6
   0 -17  12 123.163 10.3910   8
   0  17 -12 116.527 6.97583   5
   0 -17  12 107.448 6.82050   2
   0 -17  12 99.4393 9.78786  43
   0 -17  12 105.970 10.4458  36
   0  17 -12 122.048 9.40061  33
   0 -17  12 115.730 7.98673  11
   0 -17  12 105.614 9.41514  30
   0 -17  12 105.463 7.32516  27
   0  17 -12 109.025 8.00234  31
   0 -17  12 108.741 9.06141  26
   0  17 -12 126.037 10.3884  18
   0 -17  11 12.4071 3.89344   2
   0  17 -11 13.7497 5.68913  18
   0  17 -11 12.0946 6.26638  21
   0 -17  11 5.36065 6.45635  36
   0  17 -11 11.1800 5.41996  33
   0 -17  11 4.78962 4.74598  11
   0  17 -11 11.0523 4.78768  31
   0 -17  11 9.89051 4.59732  27
   0 -17  11 7.30902 6.04441  30
   0 -17  11 6.82600 6.28079  26
   0 -17  11 9.98838 6.59446   8
   0  17 -11 5.90361 6.15619   7
   0  17 -10 567.580 21.9082   7
   0 -17  10 536.600 21.2304   8
   0 -17  10 563.931 16.3577   2
   0 -17  10 519.206 16.8423  40
   0  17 -10 557.256 20.0812  33
   0 -17  10 567.444 22.1105  36
   0 -17  10 520.551 19.5783  11
   0 -17  10 549.855 18.1886  27
   0 -17  10 511.734 21.1302  30
   0 -17  10 542.204 17.2216  32
   0  17 -10 567.388 18.2477  31
   0 -17  10 553.133 21.1725  26
   0  17 -10 565.551 22.1295  18
   0  17 -10 511.356 21.8577  21
   0 -17   9 799.847 26.7731   8
   0  17  -9 729.938 24.2164   3
   0 -17   9 719.294 26.0723  43
   0 -17   9 756.391 22.7234  40
   0  17  -9 761.798 24.8347  33
   0 -17   9 790.072 27.2567  36
   0 -17   9 756.453 25.4248  11
   0 -17   9 755.661 21.7918  32
   0 -17   9 739.245 23.1267  27
   0  17  -9 787.492 22.9556  31
   0 -17   9 736.257 26.2170  26
   0  17  -9 707.417 27.0116  21
   0  17  -9 718.761 26.5842  18
   0 -17   8 726.350 26.8867   8
   0  17  -8 773.287 25.4988   3
   0 -17   8 811.154 24.5176  40
   0 -17   8 778.353 27.2065  43
   0 -17   8 808.529 27.9380  36
   0 -17   8 844.424 27.2531  11
   0 -17   8 804.361 22.4174  32
   0  17  -8 829.462 23.5821  31
   0 -17   8 790.413 24.3583  27
   0 -17   8 822.543 27.6566  26
   0  17  -8 759.701 28.0991  21
   0  17  -8 779.526 27.5788  18
   0 -17   7 890.460 30.7706   8
   0  17  -7 970.690 32.4084   7
   0  17  -7 981.190 29.6279   3
   0 -17   7 987.528 31.3485  43
   0 -17   7 991.616 29.0252  40
   0 -17   7 990.642 31.2704  11
   0 -17   7 964.953 28.1832  27
   0 -17   7 873.752 27.8898  24
   0 -17   7 920.398 31.1798  26
   0  17  -7 953.274 31.3059  18
   0  17  -7 948.602 31.9458  21
   0  17  -6 28.7887 6.89850   7
   0 -17   6 10.3725 5.86379   8
   0  17  -6 18.9364 5.25217   3
   0 -17   6 15.2426 5.00668  40
   0 -17   6 35.0427 7.08802  43
   0 -17   6 18.1368 6.23825  11
   0 -17   6 23.1385 5.19652  24
   0 -17   6 20.4163 6.31592  26
   0  17  -6 25.7729 6.47820  18
   0  17  -6 24.7197 6.74009  21
   0  17  -5 442.393 19.0640   7
   0 -17   5 458.632 18.2563   8
   0  17  -5 395.490 16.5161   3
   0 -17   5 477.858 17.5516  40
   0 -17   5 443.935 17.9806  43
   0 -17   5 442.260 18.6473  11
   0 -17   5 443.969 16.6954  24
   0  17  -5 421.766 18.6133  21
   0  17  -5 415.769 17.4357  18
   0 -17   4 27.3626 6.61226   8
   0 -17   4 23.2145 6.01840  40
   0 -17   4 30.4032 6.88356  43
   0 -17   4 29.1508 6.02154  24
   0  17  -4 29.0134 6.60443  21
   0  17  -4 34.8261 6.16228  18
   0  17  -4 30.7823 5.84594   3
   0 -17   3 427.132 18.0772   8
   0  17  -3 447.421 17.8138   3
   0 -17   3 494.447 18.4853  43
   0 -17   3 468.856 18.8603  40
   0 -17   3 462.110 18.9224  26
   0 -17   3 447.885 17.9969  24
   0  17  -3 453.710 17.1860  18
   0  17  -3 414.946 18.1581  21
   0 -17   2 228.267 13.0985   8
   0  17  -2 231.934 12.4439   3
   0 -17   2 285.986 13.3769  43
   0 -17   2 255.896 13.9493  40
   0 -17   2 257.408 14.2576  11
   0 -17   2 260.666 13.5194  24
   0 -17   2 248.832 13.7400  26
   0  17  -2 275.817 12.0450  18
   0  17  -2 244.525 13.1299  21
   0  17  -1 177.655 12.3490  10
   0 -17   1 142.251 10.6950   8
   0  17  -1 174.406 10.7528   3
   0 -17   1 195.719 12.4205  40
   0 -17   1 181.906 11.0368  43
   0 -17   1 175.695 12.4565  11
   0 -17   1 149.318 10.9638  24
   0 -17   1 197.588 12.1135  26
   0  17  -1 169.865 11.0035  21
   0  17   0 77.9132 9.58596  10
   0  17   0 100.648 8.76944   3
   0  17   0 79.1483 9.51472  15
   0 -17   0 89.5332 9.58360  11
   0 -17   0 72.6185 9.28341  40
   0 -17   0 86.5168 8.46139  43
   0 -17   0 84.8925 8.89719  24
   0 -17   0 95.3032 9.24875  26
   0  17   0 90.5913 8.32699  21
   0 -17  -1 451.654 17.4605  43
   0 -17  -1 429.149 19.7073  40
   0 -17  -1 410.058 18.2706  26
   0 -17  -1 414.357 19.2654  24
   0  17   1 398.568 19.2799  10
   0 -17  -1 403.491 19.3863  11
   0  17   1 369.499 18.5228  15
   0 -17  -2 475.881 21.4003  40
   0 -17  -2 423.586 17.4733  43
   0 -17  -2 445.378 20.3436  24
   0 -17  -2 430.111 18.8770  26
   0  17   2 440.212 20.8655  10
   0  17   2 468.309 20.6684  15
   0 -17  -2 463.758 20.7565  11
   0 -17  -3 998.903 32.1807  43
   0 -17  -3 1060.48 36.8183  40
   0 -17  -3 1073.14 34.3622  26
   0 -17  -3 1061.52 36.4926  24
   0  17   3 1139.98 37.7129  10
   0  17   3 1039.95 36.1478  15
   0 -17  -3 1015.92 35.7279  11
   0 -17  -4 1067.91 36.7658  24
   0 -17  -4 984.398 33.4776  26
   0  17   4 1040.73 36.7851  10
   0  17   4 1079.37 36.6783  15
   0 -17  -4 1028.81 35.7120  11
   0  17   5 6.55894 8.62044  23
   0 -17  -5 6.63846 8.90779  24
   0 -17  -5 0.73939 6.91638  26
   0  17   5 16.8876 8.06290   9
   0  17   5 4.48765 8.65773  10
   0 -17  -5 7.87027 8.20543  11
   0  17   5 7.49629 8.69177  15
   0 -17  -6 73.4855 11.1015  40
   0  17   6 57.0099 10.6827  23
   0 -17  -6 64.0410 10.6971  24
   0  17   6 46.2341 10.5151  10
   0  17   6 65.8021 9.94582   9
   0  17   6 66.0813 10.3510  15
   0 -17  -6 44.8308 9.00714  11
   0 -17  -7 41.5226 9.57086  40
   0 -17  -7 38.0070 9.09247  11
   0 -17  -7 28.1550 9.53461  24
   0  17   7 23.9937 9.50332  23
   0  17   7 41.3583 9.83907  10
   0  17   7 34.7724 9.18823   9
   0 -18  23 2.54913 7.58068  43
   0 -18  23 12.8486 10.6753  36
   0  18 -23 8.88849 8.45978  33
   0  18 -23 12.4537 7.64155   5
   0 -18  23 0.89795 7.79587   2
   0  18 -23 13.4603 8.46275  29
   0 -18  23 4.54648 10.0039   8
   0  18 -23 8.73360 8.08266   6
   0  18 -23 6.54841 7.50188  18
   0 -18  22 438.927 20.0035  43
   0  18 -22 479.358 21.8527  33
   0 -18  22 464.119 23.7130  36
   0  18 -22 396.003 19.1529   5
   0 -18  22 470.631 20.3574   2
   0  18 -22 436.492 20.5879  29
   0  18 -22 452.379 21.7133   6
   0 -18  22 407.261 21.4390   8
   0  18 -22 450.985 21.0284  18
   0 -18  21 229.197 14.6625  43
   0 -18  21 229.687 16.7505  36
   0 -18  21 215.098 16.4360  35
   0  18 -21 199.863 15.0952  33
   0 -18  21 232.157 13.8995   2
   0  18 -21 250.526 14.1337   5
   0  18 -21 190.904 13.7559  29
   0 -18  21 208.184 15.5168   8
   0  18 -21 198.899 14.9121   6
   0  18 -21 219.384 15.4953  18
   0  18 -21 217.453 13.4793  21
   0 -18  20 100.967 11.3758  43
   0 -18  20 119.867 13.3057  36
   0  18 -20 96.3386 11.4562  33
   0 -18  20 118.989 13.5318  35
   0  18 -20 112.975 10.4095   5
   0 -18  20 89.0278 10.4428   2
   0 -18  20 112.395 12.4164   8
   0  18 -20 109.241 11.6569   6
   0  18 -20 118.564 12.3461  18
   0  18 -20 92.6345 10.1845  21
   0 -18  19 267.798 15.8145  43
   0 -18  19 243.852 16.8653  35
   0  18 -19 275.365 16.4643  33
   0 -18  19 280.926 17.6498  36
   0 -18  19 247.700 14.2055   2
   0  18 -19 284.020 14.4471   5
   0  18 -19 245.201 15.0047  31
   0 -18  19 258.129 14.0179  30
   0  18 -19 224.384 14.3865  21
   0  18 -19 270.894 16.3751  18
   0  18 -19 253.999 15.7236   6
   0 -18  19 234.819 16.3446   8
   0  18 -18 1422.32 44.1906   6
   0 -18  18 1418.04 45.1345   8
   0 -18  18 1381.08 43.5686  43
   0  18 -18 1323.51 43.9558  33
   0 -18  18 1378.38 45.9406  36
   0  18 -18 1333.99 41.1199   5
   0 -18  18 1398.82 41.4312   2
   0 -18  18 1401.04 41.9277  30
   0  18 -18 1267.31 41.8446  31
   0 -18  18 1346.35 40.4965  26
   0  18 -18 1319.75 43.4128  21
   0  18 -18 1362.23 44.8643  18
   0  18 -17 1.89041 7.29310   6
   0 -18  17 14.9203 8.40295   8
   0 -18  17 8.62957 8.20532  43
   0 -18  17 3.50912 8.27522  36
   0  18 -17 4.01153 7.66931  33
   0 -18  17-2.04607 5.92006   2
   0  18 -17-2.05275 6.06268   5
   0 -18  17 12.8657 5.62626  27
   0  18 -17 0.80165 6.32094  31
   0 -18  17 2.43060 6.41534  30
   0 -18  17-1.42029 6.05542  26
   0  18 -17 3.32292 8.15941  18
   0  18 -17 1.00253 7.24038  21
   0 -18  16 93.4979 10.6059   8
   0  18 -16 90.8547 9.63293   6
   0 -18  16 71.1647 9.62152  43
   0 -18  16 46.0276 9.65524  36
   0  18 -16 89.9298 9.44662  33
   0 -18  16 77.7351 7.87485   2
   0  18 -16 67.4458 7.43780   5
   0  18 -16 76.6373 8.46332  31
   0 -18  16 69.0172 7.05885  27
   0 -18  16 56.6223 7.99673  30
   0 -18  16 58.3751 8.03028  26
   0  18 -16 60.7897 9.54329  21
   0 -18  15 17.8186 7.78006   8
   0  18 -15 19.1657 6.77158   6
   0 -18  15 13.4155 5.50018   2
   0  18 -15 10.1119 5.12165   5
   0 -18  15 19.6191 7.05605  43
   0 -18  15 10.7632 7.74188  36
   0  18 -15 15.4115 6.49045  33
   0 -18  15 14.1471 6.57107  30
   0  18 -15 15.3586 5.98476  31
   0 -18  15 14.8213 4.98979  27
   0 -18  15 17.5107 6.64080  26
   0  18 -15 20.3929 7.87595  18
   0  18 -15 9.17852 7.10895  21
   0  18 -14 75.9160 8.80314   7
   0 -18  14 71.9437 9.42652   8
   0  18 -14 90.4461 8.67052   6
   0 -18  14 96.7120 7.37810   2
   0 -18  14 98.2176 9.86118  43
   0  18 -14 86.4346 9.11712  33
   0 -18  14 84.0343 10.3276  36
   0 -18  14 90.2470 7.00757  11
   0 -18  14 67.9862 8.50390  30
   0 -18  14 79.2324 6.78179  27
   0  18 -14 72.8197 7.88812  31
   0 -18  14 84.1545 8.79071  26
   0  18 -14 75.4759 9.77214  18
   0  18 -14 77.2965 9.46485  21
   0 -18  13 355.422 17.1847   8
   0  18 -13 305.619 15.8715   7
   0 -18  13 338.660 12.7289   2
   0 -18  13 342.034 16.5385  43
   0  18 -13 311.584 15.5250  33
   0 -18  13 336.457 17.5673  36
   0 -18  13 328.666 13.7802  11
   0 -18  13 306.863 12.9581  27
   0 -18  13 316.847 15.9924  30
   0  18 -13 335.737 14.1768  31
   0 -18  13 341.414 15.7936  26
   0  18 -13 339.208 17.1846  18
   0 -18  12 76.8689 5.73714   2
   0  18 -12 71.0335 9.82636  21
   0  18 -12 56.5429 8.73601  18
   0  18 -12 90.5249 8.46039  33
   0 -18  12 76.6576 9.29634  36
   0 -18  12 93.2338 7.55120  11
   0  18 -12 62.2086 6.67733  31
   0 -18  12 74.6385 8.94410  30
   0 -18  12 63.8380 5.81571  32
   0 -18  12 69.2856 8.29914  26
   0 -18  12 71.4847 6.36994  27
   0 -18  12 71.6463 8.54063   8
   0  18 -12 98.3297 9.28184   7
   0  18 -11 47.9371 6.14459   3
   0  18 -11 58.3878 8.40778  21
   0  18 -11 63.3592 8.56789  18
   0  18 -11 42.9354 6.69928  33
   0 -18  11 60.9319 8.72301  36
   0 -18  11 65.7929 7.12829  11
   0 -18  11 55.6030 7.97417  30
   0 -18  11 48.4164 5.19308  32
   0  18 -11 50.6312 5.64020  31
   0 -18  11 39.1364 7.44907  26
   0 -18  11 47.7214 5.63339  27
   0 -18  11 53.0713 8.27935   8
   0  18 -11 50.1964 7.88105   7
   0 -18  10 2.53367 5.97477   8
   0  18 -10 6.50239 6.87574   7
   0  18 -10-5.26800 5.13348   3
   0 -18  10-2.20970 4.01859  40
   0  18 -10 2.61667 5.43446  33
   0 -18  10-5.37090 6.59391  36
   0 -18  10 2.81348 5.49849  11
   0  18 -10-1.29075 4.25907  31
   0 -18  10-3.54208 4.49916  27
   0 -18  10-1.64272 6.16672  26
   0  18 -10-2.77557 6.26353  18
   0  18 -10-0.97676 6.72573  21
   0 -18   9 33.5811 7.50515   8
   0 -18   9 42.8498 7.73732  43
   0 -18   9 35.3405 5.18195  40
   0 -18   9 56.7903 8.36719  36
   0 -18   9 33.5554 6.60373  11
   0  18  -9 31.1540 7.69916  18
   0  18  -9 33.7463 7.65715  21
   0 -18   9 35.5330 5.49096  27
   0 -18   9 43.0730 7.37143  26
   0  18  -9 39.9698 5.86537   3
   0 -18   8 1162.80 35.4120   8
   0  18  -8 1132.20 33.1326   3
   0 -18   8 1101.53 34.9787  43
   0 -18   8 1061.34 31.8570  40
   0 -18   8 1015.00 34.1546  11
   0 -18   8 1083.73 35.0660  26
   0 -18   8 1070.33 31.2965  27
   0  18  -8 1027.83 34.9312  18
   0  18  -8 1110.46 36.2105  21
   0 -18   7 338.070 15.9653   8
   0  18  -7 319.829 16.8096   7
   0  18  -7 362.495 14.8066   3
   0 -18   7 326.696 13.9202  40
   0 -18   7 383.042 16.6817  43
   0 -18   7 352.526 16.2567  11
   0 -18   7 319.066 15.8037  26
   0 -18   7 341.422 13.4320  24
   0  18  -7 323.204 16.0157  18
   0  18  -7 320.200 16.3734  21
   0 -18   6 122.596 10.1931   8
   0  18  -6 126.064 9.02273   3
   0 -18   6 162.837 10.8152  43
   0 -18   6 148.682 9.49293  40
   0 -18   6 139.024 10.9456  11
   0 -18   6 161.128 9.13799  24
   0  18  -6 118.511 10.2760  21
   0  18  -6 121.484 9.59454  18
   0 -18   5 69.0019 8.36486   8
   0  18  -5 62.7258 7.36865   3
   0 -18   5 68.5376 7.51790  40
   0 -18   5 81.6490 8.69621  43
   0 -18   5 72.2884 8.88081  11
   0 -18   5 70.5713 7.43629  24
   0  18  -5 71.9307 8.37948  21
   0  18  -5 69.9551 7.76976  18
   0 -18   4 19.5671 6.90226   8
   0 -18   4 12.9053 5.82241  40
   0 -18   4 26.2696 6.86232  43
   0 -18   4 19.7449 6.92498  26
   0 -18   4 11.4945 5.80331  24
   0  18  -4 16.4513 6.33431  18
   0  18  -4 19.4860 6.69483  21
   0  18  -4 24.8812 5.86730   3
   0 -18   3 57.6193 7.94558   8
   0  18  -3 38.6982 6.64225   3
   0 -18   3 44.1312 7.26802  40
   0 -18   3 35.7105 7.34022  43
   0 -18   3 47.1370 7.57620  24
   0 -18   3 38.8484 7.94584  26
   0  18  -3 40.9321 6.28313  18
   0  18  -3 46.3317 7.62788  21
   0 -18   2 54.9664 8.08072   8
   0  18  -2 49.8233 7.24056   3
   0 -18   2 39.0838 8.41738  11
   0 -18   2 48.1690 8.01880  43
   0 -18   2 48.0495 7.67733  40
   0 -18   2 51.8633 8.40957  26
   0 -18   2 54.8816 7.62249  24
   0  18  -2 47.7661 7.61847  21
   0  18  -1 91.0436 10.3322  10
   0  18  -1 104.132 10.1273  15
   0 -18   1 93.9758 10.5019  11
   0 -18   1 88.1131 9.84792  40
   0 -18   1 76.5872 8.69835  43
   0 -18   1 84.0226 9.47581  24
   0 -18   1 92.5462 9.67752  26
   0  18  -1 108.630 9.41728  21
   0 -18   0 25.2579 6.97987  43
   0 -18   0 30.4306 7.90036  40
   0 -18   0 39.6250 8.08549  26
   0 -18   0 33.5742 7.82384  24
   0  18   0 22.7512 8.21758  10
   0 -18   0 37.7414 8.63030  11
   0  18   0 15.1297 7.48793  15
   0 -18  -1 167.495 13.0042  40
   0 -18  -1 153.622 10.6961  43
   0 -18  -1 154.230 12.1782  26
   0 -18  -1 152.947 12.5472  24
   0  18   1 178.636 13.8737  10
   0  18   1 172.651 12.9486  15
   0 -18  -1 165.941 12.9970  11
   0 -18  -2 19.9453 7.01886  43
   0 -18  -2 10.7003 7.89452  40
   0 -18  -2 24.5237 7.82474  26
   0 -18  -2 10.1081 8.04912  24
   0  18   2 25.0670 9.23574  10
   0  18   2 19.1965 8.78044  15
   0 -18  -2 19.6843 8.24921  11
   0 -18  -3 78.0715 10.5167  40
   0 -18  -3 65.1936 10.5797  24
   0 -18  -3 68.7941 9.26921  26
   0  18   3 85.4186 11.7106  10
   0  18   3 75.5911 10.6648  15
   0 -18  -3 101.263 11.1589  11
   0 -18  -4 21.3257 8.53843  40
   0  18   4 38.9810 9.14310  15
   0 -18  -4 39.7276 9.26509  11
   0  18   4 24.6756 9.66171  10
   0 -18  -4 30.6784 7.92634  26
   0 -18  -4 31.3862 9.58597  24
   0  18   5 5.31027 8.44424  15
   0 -18  -5-8.83219 8.24521  11
   0  18   5-5.64498 8.59433  10
   0  18   5 4.92357 8.05444   9
   0 -18  -5-4.39513 8.84479  24
   0  18   5 14.2003 9.38082  23
   0 -18  -6 2.80442 7.79538  11
   0  18   6-6.36175 8.25281  15
   0  18   6-1.07834 8.88947  23
   0 -18  -6-5.49605 9.02635  24
   0  18   6-0.97276 7.73435   9
   0  18   6 1.11538 8.97845  10
   0 -19  22-2.73154 8.14835  43
   0  19 -22 1.10054 8.22469  33
   0 -19  22 12.5507 9.85395  36
   0  19 -22 4.12585 7.62374   5
   0 -19  22 8.32138 8.01336   2
   0  19 -22 2.74055 7.47288  31
   0  19 -22 14.8064 7.65894  29
   0 -19  22 5.63798 9.00329   8
   0  19 -22 2.13502 9.29837   6
   0  19 -22-1.03233 8.00079  18
   0 -19  21 391.481 19.4890  43
   0 -19  21 414.347 21.9027  36
   0  19 -21 462.949 21.3840  33
   0  19 -21 424.203 18.6838   5
   0 -19  21 441.516 19.0799   2
   0  19 -21 380.443 18.9076  29
   0  19 -21 422.148 19.4749  31
   0 -19  21 400.063 20.9497   8
   0  19 -21 395.004 20.2123   6
   0  19 -21 402.308 20.5653  18
   0  19 -21 440.140 19.5415  21
   0 -19  20 632.408 25.0821  43
   0  19 -20 587.302 25.6637  33
   0 -19  20 640.309 27.6186  36
   0  19 -20 635.866 23.3959   5
   0 -19  20 617.966 23.4233   2
   0  19 -20 579.107 23.9010  31
   0  19 -20 622.390 26.1542  18
   0  19 -20 600.663 24.5307  21
   0  19 -20 633.951 26.0626   6
   0 -19  20 613.253 26.2226   8
   0 -19  19 83.5688 11.3714   8
   0  19 -19 73.8312 10.2281   6
   0 -19  19 99.8372 11.0105  43
   0  19 -19 87.2623 10.9872  33
   0 -19  19 74.7197 11.4735  36
   0 -19  19 84.7746 9.22570   2
   0  19 -19 88.8861 9.27212   5
   0  19 -19 81.8389 9.57461  31
   0 -19  19 96.4529 8.74140  26
   0  19 -19 90.4714 10.9297  21
   0  19 -19 81.0029 10.9666  18
   0  19 -18 198.031 13.5436   6
   0 -19  18 167.593 13.4811   8
   0 -19  18 177.780 13.1752  43
   0  19 -18 174.410 13.0977  33
   0 -19  18 180.919 14.7409  36
   0  19 -18 159.220 10.6838   5
   0 -19  18 136.784 10.7096   2
   0  19 -18 159.689 11.3923  31
   0 -19  18 172.196 11.9514  30
   0 -19  18 155.025 11.0848  26
   0  19 -18 152.104 12.6148  21
   0  19 -18 183.747 14.0029  18
   0 -19  17 441.056 21.3457   8
   0  19 -17 485.539 20.7637   6
   0 -19  17 438.051 20.5938  43
   0  19 -17 487.696 21.2594  33
   0 -19  17 422.436 21.6254  36
   0 -19  17 474.383 18.3136   2
   0 -19  17 419.200 19.0093  30
   0  19 -17 468.084 19.2453  31
   0 -19  17 437.073 18.8214  26
   0  19 -17 459.159 21.0832  21
   0  19 -16 120.000 10.5507   6
   0 -19  16 122.678 11.7775   8
   0 -19  16 123.641 11.1315  43
   0 -19  16 120.567 12.1741  36
   0  19 -16 122.402 11.1758  33
   0 -19  16 97.6808 8.44691   2
   0 -19  16 108.774 9.99058  30
   0  19 -16 130.271 9.90321  31
   0 -19  16 106.568 9.78415  26
   0  19 -16 107.955 11.5297  21
   0  19 -16 112.967 11.9530  18
   0 -19  15 180.247 13.0881   8
   0 -19  15 164.731 9.59664   2
   0 -19  15 181.285 12.8629  43
   0 -19  15 156.449 13.2942  36
   0  19 -15 140.709 11.6098  33
   0 -19  15 162.989 11.8350  30
   0  19 -15 181.544 10.9221  31
   0 -19  15 178.388 11.8857  26
   0  19 -15 170.252 13.7526  18
   0  19 -15 182.553 13.6310  21
   0 -19  14 83.0363 9.90408   8
   0 -19  14 97.4424 10.2734  43
   0 -19  14 90.1430 10.3732  36
   0  19 -14 65.6514 8.85957  33
   0 -19  14 92.9871 7.51237  11
   0 -19  14 95.0247 9.47712  30
   0  19 -14 86.3315 7.82764  31
   0 -19  14 91.4239 9.18012  26
   0  19 -14 93.7455 10.6829  18
   0 -19  13 244.763 14.7612   8
   0  19 -13 256.048 14.8468   7
   0 -19  13 215.493 14.0637  43
   0 -19  13 262.197 15.6605  36
   0  19 -13 296.698 14.4613  33
   0 -19  13 268.708 12.5399  11
   0  19 -13 268.019 12.3445  31
   0 -19  13 263.416 14.6140  30
   0 -19  13 257.558 14.2525  26
   0  19 -13 267.928 15.7078  18
   0  19 -12 430.078 19.7157  21
   0  19 -12 337.512 18.2996  18
   0 -19  12 404.409 19.0379  36
   0  19 -12 397.207 17.0228  33
   0  19 -12 400.987 15.7188   3
   0 -19  12 380.724 16.1017  11
   0 -19  12 403.193 18.0311  26
   0  19 -12 394.711 18.6909   7
   0 -19  12 372.145 18.1885   8
   0  19 -11 3.14412 6.67502  21
   0  19 -11 4.99206 7.06318  18
   0  19 -11-3.50272 5.49998  33
   0 -19  11 5.70143 7.52375  36
   0  19 -11-5.97735 6.13555   3
   0 -19  11-2.14658 5.96683  11
   0 -19  11 8.68803 6.61374  26
   0  19 -11-6.84892 7.17220   7
   0 -19  11-6.25598 7.91804   8
   0  19 -10 1034.93 35.7646   7
   0 -19  10 1118.30 35.5890   8
   0 -19  10 1040.72 35.0483  43
   0 -19  10 1038.04 35.4058  36
   0 -19  10 1121.74 34.3619  11
   0  19 -10 1071.10 35.9044  18
   0  19 -10 1083.22 36.6479  21
   0 -19  10 1021.53 30.6955  27
   0 -19  10 1067.05 35.0720  26
   0  19 -10 1070.50 32.6256   3
   0 -19   9 1809.40 52.6274   8
   0  19  -9 1798.26 50.1157   3
   0 -19   9 1790.82 52.4980  43
   0 -19   9 1733.60 48.3430  40
   0 -19   9 1764.79 51.7819  11
   0 -19   9 1697.52 52.3014  26
   0  19  -9 1750.50 52.9233  18
   0  19  -9 1833.28 54.2198  21
   0 -19   8 374.408 17.8394   8
   0  19  -8 379.911 16.2228   3
   0 -19   8 428.580 18.7032  43
   0 -19   8 435.686 16.0223  40
   0 -19   8 434.239 18.6579  11
   0 -19   8 412.505 18.6672  26
   0  19  -8 369.259 18.1451  18
   0  19  -8 403.407 19.4761  21
   0 -19   7 199.130 12.2699   8
   0  19  -7 166.016 10.4752   3
   0 -19   7 188.737 10.5229  40
   0 -19   7 181.375 12.1504  43
   0 -19   7 170.753 11.8226  11
   0 -19   7 159.467 11.9873  26
   0  19  -7 187.307 11.9445  18
   0  19  -7 164.617 12.3692  21
   0 -19   6 482.992 19.7562   8
   0  19  -6 443.305 17.8347   3
   0 -19   6 447.162 19.3750  43
   0 -19   6 468.011 18.1834  40
   0 -19   6 432.675 19.8149  11
   0 -19   6 458.202 17.3851  24
   0  19  -6 470.230 20.4671  21
   0  19  -6 449.312 18.8853  18
   0 -19   5 206.092 12.8432   8
   0  19  -5 211.958 11.6663   3
   0 -19   5 221.282 13.6307  11
   0 -19   5 171.422 11.0879  24
   0  19  -5 239.970 12.6614  18
   0  19  -5 195.861 13.1237  21
   0 -19   5 200.508 12.5922  43
   0 -19   5 235.884 12.5510  40
   0 -19   4 138.591 10.8531   8
   0 -19   4 127.768 10.8842  26
   0 -19   4 125.529 9.72696  24
   0  19  -4 128.390 10.7139  21
   0  19  -4 112.963 8.80777  18
   0 -19   4 140.771 10.5863  43
   0 -19   4 152.416 10.9417  40
   0 -19   3 134.952 10.5885   8
   0 -19   3 127.872 10.7082  40
   0 -19   3 139.886 10.6704  43
   0 -19   3 118.545 10.0333  24
   0 -19   3 143.404 11.5740  26
   0  19  -3 137.091 10.7750  21
   0 -19   2 445.396 19.0858   8
   0  19  -2 481.084 20.1937  15
   0 -19   2 416.051 19.9418  11
   0 -19   2 441.580 18.5274  43
   0 -19   2 420.738 19.3970  40
   0 -19   2 430.830 18.7967  24
   0 -19   2 399.264 19.0285  26
   0  19  -2 420.992 18.2934  21
   0  19  -1 6.66908 7.54365  15
   0 -19   1-6.29778 7.95405  11
   0 -19   1 5.94492 6.94950  43
   0 -19   1-1.93787 7.24084  40
   0 -19   1 5.43902 7.32692  26
   0 -19   1 7.04105 6.73060  24
   0  19  -1 2.88465 6.45359  21
   0 -19   0 18.2446 7.95210  40
   0 -19   0 24.1561 7.71285  43
   0 -19   0 28.9478 8.27285  24
   0 -19   0 24.1745 8.19635  26
   0  19   0 33.3593 8.99889  10
   0  19   0 42.1395 9.37977  15
   0 -19   0 28.6048 8.12941  11
   0 -19  -1 1258.40 42.0474  40
   0 -19  -1 1272.67 38.6172  43
   0 -19  -1 1258.99 40.5189  26
   0 -19  -1 1320.37 41.8925  24
   0  19   1 1307.16 43.0464  10
   0  19   1 1288.64 41.8374  15
   0 -19  -1 1222.31 41.9281  11
   0 -19  -2 163.454 13.3522  40
   0 -19  -2 200.774 13.9422  24
   0 -19  -2 176.478 12.8264  26
   0  19   2 163.095 13.8354  10
   0  19   2 145.589 13.2052  15
   0 -19  -2 156.984 13.3773  11
   0 -19  -3 2.20700 7.89181  40
   0 -19  -3 14.6749 8.67770  24
   0 -19  -3 12.2590 7.60009  26
   0  19   3 7.86357 9.44134  10
   0  19   3 8.30435 8.42684  15
   0 -19  -3 13.4932 8.55961  11
   0 -19  -4 4.42756 8.23287  40
   0 -19  -4-1.00700 8.39780  11
   0  19   4 9.37429 8.65329  15
   0 -19  -4 6.38057 8.09575  24
   0  19   4 1.08294 8.68230  23
   0 -19  -4 0.75999 7.31850  26
   0  19   4 7.73394 7.78250   9
   0  19   4 5.59313 9.29321  10
   0 -20  22 187.313 13.4566  43
   0  20 -22 164.935 13.7198  33
   0 -20  22 174.173 14.7654  36
   0 -20  22 167.781 12.0041   2
   0  20 -22 167.148 12.4745  29
   0  20 -22 169.775 11.8496  31
   0 -20  22 201.685 15.3622   8
   0  20 -22 159.547 13.5082  18
   0 -20  21 220.533 14.3663  43
   0  20 -21 184.837 14.2309  33
   0 -20  21 207.449 15.8617  36
   0 -20  21 212.762 13.0088   2
   0  20 -21 187.786 13.3343  29
   0  20 -21 218.618 13.6832  31
   0 -20  21 205.448 15.2484   8
   0  20 -21 195.818 13.9776   6
   0  20 -21 194.247 13.4173  21
   0  20 -21 161.154 13.9068  18
   0 -20  20 171.782 13.4880  43
   0 -20  20 209.676 16.2284  36
   0  20 -20 199.303 14.5904  33
   0 -20  20 192.421 12.0481   2
   0  20 -20 195.631 12.8019  31
   0  20 -20 224.072 13.6347  29
   0  20 -20 173.407 14.0139  18
   0  20 -20 203.661 14.3108  21
   0  20 -20 198.544 14.3358   6
   0 -20  20 176.154 14.2925   8
   0  20 -19 113.957 11.7039   6
   0 -20  19 107.979 11.9460   8
   0 -20  19 128.657 11.8758  43
   0 -20  19 110.513 12.8404  36
   0  20 -19 111.181 11.5834  33
   0 -20  19 134.143 10.1074   2
   0  20 -19 120.722 10.4740  31
   0 -20  19 137.724 10.2258  26
   0  20 -19 122.314 12.5022  18
   0  20 -19 141.502 12.5687  21
   0 -20  18 3.26816 8.25527   8
   0 -20  18-5.06629 8.18968  43
   0 -20  18-4.72356 8.86616  36
   0  20 -18-1.01064 7.90065  33
   0 -20  18-7.49892 6.75828   2
   0  20 -18-1.53590 6.61890  31
   0 -20  18 3.27410 6.53534  30
   0 -20  18-8.23958 6.61433  26
   0  20 -18 3.21250 8.03989  21
   0 -20  17 5.33223 8.26489   8
   0  20 -17 0.97498 7.78459  33
   0 -20  17 2.30254 9.34272  36
   0 -20  17 2.02807 8.09639  43
   0  20 -17 3.63369 6.81699  31
   0 -20  17 7.64000 7.10609  30
   0 -20  17-3.95539 7.39819  26
   0  20 -17 12.0592 7.79668  21
   0 -20  16 45.8245 9.17264   8
   0 -20  16 49.2196 9.80868  36
   0  20 -16 55.9409 8.89573  33
   0 -20  16 47.3389 9.02492  43
   0  20 -16 55.6952 7.64176  31
   0 -20  16 27.1213 7.35576  30
   0 -20  16 51.1283 8.24134  26
   0  20 -16 49.0016 9.17953  21
   0  20 -16 44.1205 8.95061  18
   0 -20  15 93.9010 10.7874   8
   0 -20  15 97.8101 10.7302  43
   0 -20  15 86.0344 10.9829  36
   0  20 -15 70.0702 9.16434  33
   0 -20  15 94.9010 10.0133  30
   0 -20  15 72.4826 9.12826  26
   0  20 -15 111.066 11.5869  18
   0  20 -15 79.7378 10.4592  21
   0 -20  14 68.6630 10.0725   8
   0 -20  14 61.2840 9.79045  36
   0  20 -14 77.2102 9.06153  33
   0 -20  14 53.2586 9.23863  43
   0 -20  14 61.1300 6.98051  11
   0 -20  14 64.7563 9.04488  26
   0  20 -14 53.8826 10.0952  18
   0  20 -13 235.844 15.4639  21
   0  20 -13 242.062 15.1759  18
   0  20 -13 233.561 13.2219  33
   0 -20  13 219.224 14.4926  36
   0 -20  13 221.622 11.8505  11
   0 -20  13 258.817 14.5992  26
   0 -20  13 260.061 15.2492   8
   0  20 -12 3.18954 7.32569  18
   0  20 -12 16.6484 8.37615  21
   0 -20  12 18.9102 7.64974  36
   0 -20  12 15.0456 6.20258  11
   0 -20  12 11.2915 7.42375   8
   0 -20  12 12.6852 7.14900  26
   0  20 -12 6.61603 5.07941   3
   0 -20  11-0.91869 7.08919   8
   0  20 -11 7.98334 5.33148   3
   0 -20  11 2.81874 6.92219  43
   0 -20  11 0.76797 5.74007  11
   0 -20  11 5.50844 6.95795  26
   0  20 -11 19.5190 8.10062  18
   0  20 -11 3.29423 7.60385  21
   0 -20  10 126.750 10.9705   8
   0  20 -10 128.136 8.85973   3
   0 -20  10 151.089 11.9144  43
   0 -20  10 135.550 10.8341  11
   0 -20  10 131.784 11.1321  26
   0  20 -10 138.241 11.6737  18
   0  20 -10 152.613 12.4396  21
   0 -20   9 233.302 14.0897   8
   0  20  -9 230.284 11.9000   3
   0 -20   9 261.236 11.4583  40
   0 -20   9 226.434 14.3029  43
   0 -20   9 249.055 14.0956  11
   0 -20   9 266.581 15.0521  26
   0  20  -9 231.509 15.1797  21
   0  20  -9 223.485 14.2479  18
   0 -20   8 152.097 11.8168   8
   0  20  -8 188.858 10.8399   3
   0 -20   8 154.376 12.1627  11
   0 -20   8 185.286 10.1418  40
   0 -20   8 186.503 12.7082  43
   0 -20   8 189.210 12.9118  26
   0  20  -8 173.686 13.0542  21
   0  20  -8 171.039 12.3363  18
   0 -20   7 649.544 25.0920  11
   0 -20   7 636.433 24.4441  43
   0 -20   7 642.959 22.6262  40
   0 -20   7 656.588 24.5619   8
   0  20  -7 618.081 24.0873  18
   0  20  -7 620.137 25.4318  21
   0 -20   6 83.9200 9.83228  11
   0 -20   6 62.7143 7.68028  40
   0 -20   6 73.0747 9.09632  43
   0  20  -6 64.6825 9.42793  21
   0  20  -6 61.0313 8.42153  18
   0 -20   6 79.3254 9.31697   8
   0 -20   5 0.84691 6.76174   8
   0 -20   5 5.03524 7.80421  11
   0 -20   5-0.95690 7.31737  26
   0  20  -5 4.29009 6.05219  18
   0  20  -5 0.94074 7.02994  21
   0 -20   5 0.83177 7.39391  43
   0 -20   5-2.34296 6.23539  40
   0 -20   4 201.937 12.4757   8
   0 -20   4 158.982 11.1208  24
   0 -20   4 169.159 12.8021  26
   0  20  -4 166.682 12.2835  21
   0 -20   4 166.426 12.0434  43
   0 -20   4 177.167 12.1801  40
   0 -20   3 263.073 14.7500   8
   0 -20   3 263.752 14.5401  43
   0 -20   3 250.302 14.5467  40
   0 -20   3 261.072 15.4183  26
   0 -20   3 267.219 14.3002  24
   0  20  -3 278.146 14.9347  21
   0  20  -2 248.505 14.9257  15
   0 -20   2 220.486 14.7718  11
   0 -20   2 227.789 13.3581  43
   0 -20   2 233.008 14.3223  40
   0 -20   2 203.089 13.2508  24
   0 -20   2 200.566 13.8558  26
   0  20  -2 231.230 13.5831  21
   0 -20   1 110.017 10.8700  26
   0 -20   1 97.1936 10.6803  24
   0 -20   1 113.058 11.3675  40
   0 -20   1 110.950 10.1685  43
   0 -20   1 96.3687 10.9293  11
   0  20  -1 97.6606 10.9073  15
   0 -20   0 5.13930 7.68127  40
   0 -20   0-2.81664 6.89540  43
   0 -20   0-8.43373 8.35812  24
   0 -20   0-3.65022 7.78115  26
   0  20   0-8.82535 9.09445  10
   0  20   0-0.99457 7.74159  15
   0 -20   0-1.08250 7.81794  11
   0 -20  -1 81.5235 10.5790  40
   0 -20  -1 73.0810 10.1725  24
   0 -20  -1 98.7525 10.2563  26
   0  20   1 82.3124 11.4123  10
   0  20   1 95.7133 11.0250  15
   0 -20  -1 89.4369 11.0124  11
   0 -20  -2 249.194 16.1855  40
   0 -20  -2 225.135 14.1215  26
   0 -20  -2 260.220 15.9391  24
   0  20   2 299.367 17.3578  10
   0 -20  -2 241.682 15.8924  11
   0  20   2 257.314 15.8680  15
   0 -20  -3 3.24020 8.44688  40
   0  20   3 5.07259 8.23647  15
   0 -20  -3 3.06543 8.06023  11
   0 -20  -3 14.2608 7.95116  26
   0 -20  -3 18.2501 8.55405  24
   0  20   3 15.1482 8.22121   9
   0  20   3 15.5256 8.74710  10
   0 -21  21 3.51789 9.36450  36
   0  21 -21 8.20126 8.32158  33
   0 -21  21 14.3704 8.37570  43
   0  21 -21 8.92527 7.45216  29
   0 -21  21 4.30928 8.81437   8
   0  21 -21 10.3874 8.19872  21
   0  21 -21 8.88030 8.45259  18
   0 -21  20 22.2689 9.59088  36
   0  21 -20-2.03875 8.34277  33
   0 -21  20 7.91737 8.65427  43
   0  21 -20 15.1304 7.27073  29
   0  21 -20-1.15064 9.03792  18
   0  21 -20 19.1763 8.48453  21
   0 -21  20 24.8515 9.18362   8
   0 -21  19 53.0135 10.0995   8
   0 -21  19 73.5213 11.3031  36
   0  21 -19 41.1134 9.08490  33
   0 -21  19 60.6722 9.89497  43
   0 -21  19 52.8937 8.50240  26
   0  21 -19 29.7659 9.14581  21
   0 -21  18 99.6259 11.3973   8
   0  21 -18 96.7634 10.9823  33
   0 -21  18 94.3612 11.8616  36
   0 -21  18 86.9968 10.7578  43
   0 -21  18 99.0978 9.86580  30
   0 -21  18 92.6264 9.51741  26
   0  21 -18 98.0050 11.4824  21
   0 -21  17 23.3184 8.99589   8
   0 -21  17 17.4853 8.33923  43
   0 -21  17 30.4088 7.75990  26
   0  21 -17 35.5973 10.0653  18
   0  21 -17 29.3925 9.04982  21
   0 -21  17 31.6788 9.66919  36
   0  21 -17 25.4717 8.32815  33
   0 -21  16 254.248 15.9511   8
   0 -21  16 292.134 16.4709  43
   0 -21  16 273.819 14.6962  26
   0  21 -16 248.443 16.1555  21
   0  21 -16 225.388 16.0617  18
   0 -21  16 268.752 16.4139  36
   0  21 -16 245.195 14.8347  33
   0 -21  15 165.828 13.2206   8
   0  21 -15 180.688 12.2238  33
   0 -21  15 161.793 13.4253  36
   0 -21  15 195.691 13.9470  43
   0 -21  15 163.456 12.4426  26
   0  21 -15 157.052 13.6187  18
   0  21 -14 187.971 12.3790  33
   0 -21  14 209.123 14.4589  36
   0  21 -14 155.184 13.6007  18
   0 -21  14 229.124 11.6576  11
   0 -21  14 160.600 12.3825  26
   0 -21  14 203.085 13.7238   8
   0 -21  13 349.532 18.2981  36
   0 -21  13 323.960 15.0695  11
   0  21 -13 348.483 18.6082  18
   0  21 -13 302.715 18.1463  21
   0 -21  13 333.032 17.3280  26
   0 -21  13 324.193 17.4001   8
   0 -21  12 127.959 11.8481   8
   0 -21  12 142.783 10.4489  11
   0 -21  12 143.653 12.1156  43
   0 -21  12 135.614 11.4882  26
   0  21 -12 151.451 13.1877  21
   0  21 -12 142.527 12.0890  18
   0 -21  11 22.4406 7.44536   8
   0 -21  11 19.5558 6.80692  11
   0 -21  11 4.83338 8.04074  43
   0 -21  11 22.0857 8.34430  26
   0  21 -11 12.4703 8.11406  21
   0  21 -11 17.7177 8.01584  18
   0 -21  10 54.1261 9.11085   8
   0 -21  10 56.2226 8.53037  11
   0 -21  10 55.8845 9.17280  43
   0 -21  10 38.8189 8.53668  26
   0  21 -10 37.9997 8.85548  21
   0  21 -10 52.9088 8.80641  18
   0 -21   9 77.4529 9.69460   8
   0 -21   9 107.428 10.4202  11
   0 -21   9 111.394 10.8681  43
   0 -21   9 94.1734 10.4623  26
   0  21  -9 88.5874 10.8778  21
   0  21  -9 106.360 11.0207  18
   0 -21   8 100.365 10.4598   8
   0 -21   8 129.394 11.4263  11
   0 -21   8 123.847 11.4543  43
   0 -21   8 128.385 8.79992  40
   0 -21   8 95.5801 10.5269  26
   0  21  -8 110.141 10.4789  18
   0  21  -8 127.852 12.1875  21
   0 -21   7 72.1465 9.69526  11
   0 -21   7 56.3922 7.32736  40
   0 -21   7 51.6808 8.87992  43
   0 -21   7 59.6762 8.93262   8
   0  21  -7 40.8861 7.92327  18
   0  21  -7 68.2638 10.0818  21
   0 -21   6 82.6831 10.6342  11
   0 -21   6 94.8799 10.5723  43
   0 -21   6 90.6176 9.03936  40
   0  21  -6 76.5339 9.18260  18
   0  21  -6 85.6322 10.2824  21
   0 -21   6 88.5348 9.65943   8
   0  21  -5 178.324 14.1161  10
   0 -21   5 228.269 13.4255   8
   0 -21   5 193.937 13.8270  11
   0 -21   5 205.049 14.0696  26
   0  21  -5 196.147 13.6694  21
   0 -21   5 180.875 11.7672  40
   0 -21   5 194.228 12.8238  43
   0 -21   4 213.610 13.5720   8
   0 -21   4 188.084 12.9091  43
   0 -21   4 216.647 13.0895  40
   0 -21   4 243.510 14.8861  26
   0  21  -4 237.571 13.9899  21
   0  21  -3 95.9520 10.8108  15
   0 -21   3 81.8851 10.0736  40
   0 -21   3 79.1811 9.46510  43
   0 -21   3 99.7292 10.7920  26
   0  21  -3 91.0777 9.65129  21
   0 -21   2 14.4234 8.38202  26
   0 -21   2 15.8950 7.44463  24
   0 -21   2 16.0049 7.17816  43
   0 -21   2 14.3513 7.67790  40
   0 -21   2 13.1017 8.08875  11
   0  21  -2 10.6357 7.91609  15
   0 -21   1 8.77056 7.61698  24
   0 -21   1 9.38836 7.83339  26
   0 -21   1 12.8968 7.65885  40
   0 -21   1 18.0645 7.45867  43
   0  21  -1 8.80586 8.03887  15
   0 -21   1 6.57664 8.03922  11
   0 -21   0 54.9578 9.42906  40
   0 -21   0 76.6659 10.2011  24
   0 -21   0 72.6217 10.1262  26
   0  21   0 74.0981 11.2430  10
   0  21   0 64.0361 9.94066  15
   0 -21   0 66.0603 10.4974  11
   0 -21  -1 163.684 13.8123  40
   0 -21  -1 178.783 14.1082  11
   0  21   1 185.190 13.6047  15
   0 -21  -1 163.017 12.9753  24
   0 -21  -1 188.282 12.9617  26
   0  21   1 219.057 15.3163  10
   0 -22  20 429.357 20.0759  43
   0  22 -20 367.396 20.7067  18
   0  22 -20 403.584 20.1516  21
   0 -22  20 420.703 20.8713   8
   0 -22  20 433.862 21.2577  36
   0  22 -20 425.032 20.2527  33
   0 -22  19 16.8601 8.76150   8
   0 -22  19 17.1307 9.11313  43
   0 -22  19 23.7415 7.58616  26
   0  22 -19 9.69800 8.61092  21
   0  22 -19 13.3380 8.16078  33
   0 -22  19 6.71365 9.12361  36
   0 -22  18 165.796 13.6043   8
   0 -22  18 174.126 13.9796  43
   0 -22  18 174.504 12.1571  26
   0  22 -18 146.795 13.7317  18
   0  22 -18 205.021 14.9108  21
   0  22 -18 175.719 13.0426  33
   0 -22  18 186.962 14.7312  36
   0 -22  17 26.1079 9.85818   8
   0 -22  17 31.9957 9.24132  43
   0 -22  17 25.3106 8.32374  26
   0  22 -17 41.3936 9.76649  21
   0  22 -17 26.1235 9.47614  18
   0 -22  17 47.1664 10.3512  36
   0  22 -17 39.5845 8.55260  33
   0 -22  16 74.9655 10.9578   8
   0 -22  16 78.3911 10.6684  43
   0 -22  16 89.9439 9.97025  26
   0  22 -16 75.8919 9.67917  33
   0 -22  16 105.931 12.0125  36
   0  22 -16 68.5519 10.6935  18
   0  22 -16 84.3714 10.7071  21
   0 -22  15-1.05921 8.20993  36
   0  22 -15 10.5133 8.39479  18
   0 -22  15 3.65734 7.62622  26
   0 -22  15 16.1248 8.68720   8
   0 -22  14 106.801 11.3294  36
   0 -22  14 105.390 8.80349  11
   0  22 -14 103.105 11.4523  18
   0  22 -14 106.459 11.7768  21
   0 -22  14 87.4768 10.4858  26
   0 -22  14 95.9150 10.9710   8
   0 -22  13 86.2322 10.5135   8
   0 -22  13 72.9462 8.35350  11
   0 -22  13 84.0768 11.0006  43
   0 -22  13 95.2373 10.6720  26
   0  22 -13 75.8997 10.1721  18
   0  22 -13 66.1244 10.5333  21
   0 -22  12 2.85448 7.81330   8
   0 -22  12-1.59013 6.18836  11
   0 -22  12 1.99479 8.34864  43
   0 -22  12-0.97930 7.72108  26
   0  22 -12-2.16181 7.48395  18
   0  22 -12 2.34225 7.97385  21
   0 -22  11 378.699 18.6892   8
   0 -22  11 390.701 18.0317  11
   0 -22  11 358.581 18.5939  43
   0 -22  11 386.290 19.1780  26
   0  22 -11 399.327 19.5756  18
   0  22 -11 373.389 19.6935  21
   0 -22  10-4.60233 7.40942   8
   0 -22  10-1.79591 6.98921  11
   0 -22  10 6.72798 8.25418  43
   0 -22  10-1.00451 8.05301  26
   0  22 -10-3.41266 8.13169  21
   0  22 -10 2.97309 7.54408  18
   0 -22   9 80.6096 9.83707   8
   0 -22   9 99.9271 10.4667  11
   0 -22   9 96.2002 10.8017  43
   0 -22   9 95.9141 11.0064  26
   0  22  -9 96.4977 10.5594  18
   0  22  -9 93.1993 11.3013  21
   0 -22   8 4.46317 7.21514   8
   0 -22   8 9.82793 7.78199  11
   0 -22   8 3.68906 7.60339  43
   0 -22   8 10.1583 8.11087  26
   0  22  -8-3.50140 7.24458  18
   0  22  -8 1.07565 7.68979  21
   0 -22   7 84.3983 10.3834  11
   0 -22   7 80.1002 10.2274  43
   0 -22   7 81.4088 8.30744  40
   0  22  -7 72.5676 10.1686  21
   0  22  -7 98.2573 9.91425  18
   0 -22   7 97.5807 10.1212   8
   0  22  -6 1.06351 8.02197  10
   0 -22   6-5.20920 7.79456   8
   0 -22   6 1.04891 7.49810  11
   0 -22   6 1.75019 8.00902  43
   0 -22   6 6.00978 6.19287  40
   0 -22   6-2.02992 8.20325  26
   0  22  -6 5.94194 7.84111  21
   0  22  -5-3.22428 7.91736  10
   0 -22   5 7.70999 7.14423   8
   0 -22   5 0.84551 7.85947  43
   0 -22   5-0.80886 6.59056  40
   0 -22   5 13.1090 8.05135  26
   0  22  -5 0.93287 7.63088  21
   0 -22   5 10.7075 8.22517  11
   0 -22   4 31.8200 7.61513  40
   0 -22   4 43.5170 8.45136  43
   0 -22   4 45.9328 9.39676  26
   0  22  -4 43.3263 8.17118  21
   0  22  -4 58.0314 9.52052  15
   0  22  -3 38.7386 9.67219  15
   0 -22   3 60.0471 9.13172  43
   0 -22   3 46.0888 8.55698  40
   0 -22   3 47.0770 9.72694  26
   0 -22   2 66.4635 10.1603  11
   0 -22   2 66.8602 9.08768  40
   0 -22   2 64.9685 9.89453  26
   0  22  -1 44.8746 9.26995  15
   0 -22   1 36.5774 9.09011  11
   0 -22   1 36.8795 9.00497  26
   0 -22   1 40.5985 8.87147  40
   0 -23  18-8.08818 9.10645   8
   0 -23  18 1.01026 8.95066  43
   0 -23  18-0.80765 7.27468  26
   0  23 -18-9.32321 9.18849  18
   0  23 -18 2.24275 8.65204  21
   0  23 -18 3.47477 7.61855  33
   0 -23  18-1.06077 8.43412  36
   0 -23  17 133.449 12.6302   8
   0 -23  17 127.782 12.6146  43
   0 -23  17 123.456 11.0982  26
   0  23 -17 150.196 13.2036  21
   0  23 -17 131.204 13.2136  18
   0 -23  17 137.762 12.6576  36
   0  23 -16 5.83594 8.68673  18
   0 -23  16 13.4686 8.06763  26
   0 -23  16 16.9850 8.49399   8
   0 -23  16 16.6314 9.09050  36
   0 -23  15 319.725 17.1597  26
   0 -23  15 332.136 17.5753   8
   0  23 -15 296.413 17.8456  18
   0 -23  14 1.94053 7.93629   8
   0 -23  14 1.02337 8.50143  43
   0 -23  14-3.83953 8.09487  26
   0  23 -14 7.14814 8.06541  21
   0  23 -14-1.13060 8.87621  18
   0 -23  13 211.004 14.3181   8
   0 -23  13 177.648 12.0660  11
   0 -23  13 211.313 14.7774  43
   0 -23  13 202.223 14.0745  26
   0  23 -13 208.953 15.1158  18
   0  23 -13 211.449 15.2109  21
   0 -23  12 109.079 11.0421   8
   0 -23  12 116.298 10.1022  11
   0 -23  12 102.738 11.3626  43
   0 -23  12 88.9183 11.2174  26
   0  23 -12 80.0356 11.0442  21
   0  23 -12 100.802 11.3714  18
   0 -23  11 189.684 13.1591   8
   0 -23  11 162.613 12.2094  11
   0 -23  11 168.429 13.5163  43
   0 -23  11 188.834 13.6105  26
   0  23 -11 153.309 13.0406  18
   0  23 -11 191.233 14.6295  21
   0 -23  10 221.971 14.3452   8
   0 -23  10 209.566 13.9084  11
   0 -23  10 248.945 15.0442  43
   0 -23  10 228.091 15.1600  26
   0  23 -10 224.309 15.4095  21
   0  23 -10 205.966 14.2799  18
   0 -23   9 25.0374 8.08918   8
   0 -23   9 33.6510 8.66453  11
   0 -23   9 30.0742 8.82083  43
   0 -23   9 29.7462 9.35873  26
   0  23  -9 31.5223 8.65562  18
   0  23  -9 37.5009 9.43438  21
   0 -23   8 7.98578 7.90535  11
   0 -23   8 0.91657 7.73136  43
   0  23  -8 8.40432 8.56060  10
   0 -23   8 2.63451 7.93714   8
   0  23  -8 15.9334 8.37663  21
   0 -23   7 43.1638 8.90568  11
   0 -23   7 29.3743 8.78878  43
   0  23  -7 38.5877 8.89282  21
   0 -23   7 45.7834 8.50905   8
   0  23  -7 32.7924 9.19592  10
   0 -23   6 23.7509 8.16393   8
   0  23  -6 20.2471 9.20146  10
   0 -23   6 24.1712 8.88044  11
   0 -23   6 23.1593 7.94393  43
   0 -23   6 25.4289 8.65945  26
   0  23  -6 22.0450 7.95186  21
   0  23  -5 11.7975 8.42001  10
   0 -23   5-1.66108 7.38294   8
   0  23  -5-1.82073 8.14630  15
   0 -23   5 1.07143 7.89231  11
   0 -23   5 4.15737 7.16608  43
   0 -23   5-0.79275 6.71007  40
   0 -23   5-5.02596 8.28643  26
   0  23  -5-6.24496 7.41124  21
   0  23  -4 2.74255 7.57351  15
   0 -23   4 21.2894 7.99947  43
   0 -23   4 19.2461 7.56963  40
   0 -23   4 12.8134 8.38085  26
   0  23  -4 18.3040 8.91724  10
   0 -23   3 3.83553 8.20541  26
   0  23  -3-4.57616 8.08146  15
   0 -23   3 6.10333 7.07543  40
   0 -24  16 350.668 17.4680  26
   0 -24  16 314.934 17.6210   8
   0  24 -16 323.309 18.7404  18
   0 -24  15 45.2838 9.54384   8
   0 -24  15 40.9090 9.23627  26
   0  24 -15 41.3012 10.1716  18
   0  24 -15 45.6357 10.1018  21
   0 -24  15 39.3241 9.28557  43
   0 -24  14 53.4067 9.55287   8
   0 -24  14 67.3457 10.5231  26
   0  24 -14 52.8549 10.2212  21
   0  24 -14 52.4294 9.74780  18
   0 -24  14 67.2361 10.5994  43
   0 -24  13 99.8573 11.2611   8
   0 -24  13 99.2674 11.6544  43
   0 -24  13 122.068 11.7809  26
   0  24 -13 108.064 12.0387  18
   0  24 -13 98.5158 11.8277  21
   0 -24  12 350.814 18.0579   8
   0 -24  12 352.876 17.2499  11
   0 -24  12 361.992 18.9064  43
   0 -24  12 385.331 19.1201  26
   0  24 -12 374.404 19.9562  21
   0  24 -12 409.021 19.5216  18
   0 -24  11 73.4441 10.1347   8
   0 -24  11 79.6535 9.91406  11
   0 -24  11 101.831 11.1067  43
   0 -24  11 84.9773 10.9617  26
   0  24 -11 89.8972 10.6777  18
   0  24 -11 81.8644 11.2620  21
   0 -24  10 8.79847 7.76984   8
   0 -24  10-2.76670 7.86417  11
   0 -24  10 7.52378 8.49919  43
   0 -24  10 16.3243 8.50877  26
   0  24 -10 4.42821 8.27350  21
   0  24 -10-1.81647 7.85624  18
   0  24  -9 91.6718 11.2917  10
   0 -24   9 107.761 10.6378   8
   0 -24   9 85.5991 10.2708  11
   0 -24   9 89.8150 10.6749  43
   0 -24   9 99.8535 11.3449  26
   0  24  -9 82.4130 11.5343  21
   0 -24   8 14.9029 8.13649  11
   0 -24   8 9.78088 8.52254  43
   0  24  -8 23.5189 8.91535  21
   0  24  -8 22.7894 8.61478  10
   0 -24   8 13.5173 7.62009   8
   0  24  -7 2.08174 8.37890  10
   0 -24   7 2.47937 7.56413   8
   0 -24   7 7.12376 7.56914  11
   0 -24   7 10.2667 7.92837  43
   0 -24   7-10.1796 8.71111  26
   0  24  -7 3.86514 7.99679  21
   0 -24   6 16.9061 7.60915   8
   0  24  -6 21.9388 8.85393  10
   0  24  -6 13.0633 7.67672  15
   0 -24   6 9.29228 7.90779  11
   0 -24   6 23.1748 8.13876  43
   0 -24   6 20.9270 8.60011  26
   0  24  -6 26.1142 8.45790  21
   1 -24   6 8.75513 7.93881   8
   1 -24   6 13.3819 8.22033  11
   1 -24   6 4.47106 8.43921  43
   1 -24   6 1.02567 8.48975  26
  -1  24  -6 8.26210 7.85757  21
   1 -24   7 172.568 13.0499  11
   1 -24   7 150.874 12.8417  43
  -1  24  -7 141.448 12.3062  21
   1 -24   7 156.427 12.6462   8
  -1  24  -7 172.094 13.9799  10
  -1  24  -8 139.186 12.8472  10
   1 -24   8 120.185 11.7503   8
   1 -24   8 135.368 12.2332  11
   1 -24   8 132.606 12.1885  43
   1 -24   8 111.747 12.0014  26
  -1  24  -8 113.846 12.0043  21
   1 -24   9 12.0153 8.19921   8
   1 -24   9 23.5970 8.62139  11
   1 -24   9 13.5755 8.51429  43
   1 -24   9 17.4767 8.21839  26
  -1  24  -9 19.3998 8.39911  21
   1 -24  10 164.322 12.9929   8
   1 -24  10 186.255 13.0104  11
   1 -24  10 192.136 14.0672  43
   1 -24  10 148.344 13.3946  26
  -1  24 -10 182.770 13.9705  21
  -1  24 -10 171.694 13.1839  18
   1 -24  11 802.183 29.4712   8
   1 -24  11 742.325 27.7272  11
   1 -24  11 789.497 29.7831  43
   1 -24  11 820.814 30.0544  26
  -1  24 -11 744.459 28.9483  18
  -1  24 -11 814.562 31.1150  21
   1 -24  12 275.961 16.4461   8
   1 -24  12 322.558 15.7134  11
   1 -24  12 281.003 16.9078  26
  -1  24 -12 323.477 18.7989  21
  -1  24 -12 296.237 17.1520  18
   1 -24  12 277.215 17.1374  43
   1 -24  13 132.728 12.6300   8
   1 -24  13 135.375 12.5033  26
  -1  24 -13 157.924 13.4507  18
  -1  24 -13 140.379 13.6207  21
   1 -24  13 164.822 13.6550  43
   1 -24  14 132.367 12.0304  26
   1 -24  14 115.190 11.9834   8
  -1  24 -14 112.520 12.7533  21
  -1  24 -14 98.1864 12.0940  18
   1 -24  15 201.568 13.6686  26
  -1  24 -15 214.391 15.6886  21
   1 -24  15 226.308 14.6881   8
   1 -24  16 88.4255 11.2870  43
  -1  24 -16 102.004 12.3464  18
   1 -24  16 102.208 11.4055   8
   1 -23   3-0.99503 8.10684  26
  -1  23  -3 1.93734 8.13875  15
   1 -23   3 4.92982 7.63719  43
   1 -23   3 1.70425 7.18625  40
   1 -23   4 57.8502 9.98433  26
  -1  23  -4 60.0984 9.46702  15
   1 -23   4 63.7842 9.96460  11
   1 -23   4 55.9966 8.13628  40
   1 -23   4 55.4071 9.42744  43
   1 -23   5 14.4016 8.01424   8
   1 -23   5 31.0332 8.79910  11
   1 -23   5 21.6059 8.82672  43
   1 -23   5 8.29730 8.08553  26
  -1  23  -5 20.9085 8.41035  21
   1 -23   6 6.30402 7.89041  11
   1 -23   6 5.51243 8.00408  43
   1 -23   6 11.8920 7.94179   8
  -1  23  -6 6.80601 7.92356  21
   1 -23   7 1.01705 7.67149  11
   1 -23   7 1.88660 7.77626  43
  -1  23  -7 5.12795 8.05182  21
   1 -23   7-1.85692 7.41281   8
   1 -23   8 19.7389 8.47541   8
   1 -23   8 27.5297 9.00710  11
   1 -23   8 3.85138 8.39544  43
   1 -23   8 10.3865 8.26763  26
  -1  23  -8 18.9373 7.55947  18
  -1  23  -8 18.2253 8.24438  21
   1 -23   9 177.408 13.3667   8
   1 -23   9 201.143 13.2321  11
   1 -23   9 173.749 13.3805  43
   1 -23   9 173.907 13.6597  26
  -1  23  -9 157.575 12.4604  18
  -1  23  -9 168.414 13.9989  21
   1 -23  10 4.83509 8.24533   8
   1 -23  10 11.7118 7.04286  11
   1 -23  10 5.00291 8.24862  43
   1 -23  10-7.14324 8.44506  26
  -1  23 -10 6.83601 8.98308  21
  -1  23 -10-5.90413 8.20590  18
   1 -23  11 84.2604 10.7901   8
   1 -23  11 103.318 9.58217  11
   1 -23  11 90.1308 11.2320  43
   1 -23  11 88.6948 10.8408  26
  -1  23 -11 106.587 11.5644  18
  -1  23 -11 120.947 12.8835  21
   1 -23  12 70.4719 10.5024   8
   1 -23  12 77.0227 8.86329  11
   1 -23  12 77.9283 10.8961  26
  -1  23 -12 83.7173 11.3416  21
  -1  23 -12 76.5020 10.7668  18
   1 -23  12 69.4414 10.4865  43
   1 -23  13 13.4963 8.41092  26
   1 -23  13 10.0512 8.00683   8
  -1  23 -13 28.4580 9.44070  21
  -1  23 -13 33.3857 8.86198  18
   1 -23  14 5.61430 8.09465  26
   1 -23  14 15.2635 8.61454   8
  -1  23 -14 10.6838 8.53094  21
  -1  23 -14-3.42124 8.52347  18
   1 -23  15 314.080 17.8031   8
   1 -23  15 321.277 17.7240  43
   1 -23  15 314.667 16.7284  26
  -1  23 -15 312.089 18.2753  18
   1 -23  16 8.32028 8.54475   8
   1 -23  16 6.15390 8.52476  43
   1 -23  16 17.2249 7.73691  26
  -1  23 -16 21.0677 9.61498  18
   1 -23  16 5.77383 8.20950  36
   1 -23  17 4.15969 8.47259   8
   1 -23  17-2.02882 9.37129  43
   1 -23  17 7.31864 7.44248  26
  -1  23 -17 6.87094 9.10509  21
  -1  23 -17-5.85387 8.87188  18
   1 -23  17 1.95243 8.35377  36
   1 -23  18 252.243 15.8263   8
   1 -23  18 232.761 15.2737  36
   1 -23  18 216.178 15.2699  43
   1 -23  18 254.470 13.9416  26
  -1  23 -18 222.617 15.5700  21
  -1  23 -18 221.711 15.7768  18
  -1  22   0 8.98865 8.64346  15
   1 -22   0 21.5354 8.88166  11
   1 -22   0 4.84916 8.45242  40
  -1  22   0 16.2517 9.82651  10
  -1  22  -1 4.01561 7.98191  15
   1 -22   1 1.09004 8.29780  11
   1 -22   1 1.54615 7.54894  43
   1 -22   1-5.70371 7.74490  40
   1 -22   1-0.96720 7.94227  26
  -1  22  -1 7.65894 8.84312  10
  -1  22  -2 70.9931 10.0083  15
   1 -22   2 78.2348 9.89270  40
   1 -22   2 78.5866 9.83894  43
   1 -22   2 60.6237 10.3595  26
  -1  22  -2 82.3268 10.6631  10
  -1  22  -3-6.96764 8.69953  15
   1 -22   3-0.88063 7.17472  40
   1 -22   3 4.29868 7.33042  43
   1 -22   3 4.04540 8.00754  26
  -1  22  -3-2.19119 9.06662  10
   1 -22   4 11.8467 7.91516   8
   1 -22   4 6.50833 8.03454  11
   1 -22   4 20.5143 7.96068  43
   1 -22   4 19.1409 7.35447  40
   1 -22   4 4.12625 8.13870  26
  -1  22  -4 11.4854 7.37350  21
   1 -22   5 11.9865 7.86898   8
   1 -22   5 14.9255 8.37672  11
   1 -22   5 17.0859 6.79622  40
   1 -22   5 9.07396 8.20652  43
   1 -22   5 15.5398 8.54705  26
  -1  22  -5 14.2004 8.25246  21
   1 -22   6 155.987 12.8947  11
   1 -22   6 158.097 12.7687  43
   1 -22   6 162.794 10.8224  40
  -1  22  -6 166.958 12.9225  21
   1 -22   6 176.032 12.8039   8
   1 -22   7 91.1236 10.3649   8
   1 -22   7 76.5636 10.3379  11
   1 -22   7 95.7581 11.1580  43
   1 -22   7 79.3270 10.4564  26
  -1  22  -7 91.8381 11.0900  21
  -1  22  -7 76.7540 9.37131  18
   1 -22   8 242.483 15.0775   8
   1 -22   8 250.229 15.3287  11
   1 -22   8 241.096 15.4051  26
  -1  22  -8 232.926 15.4697  21
  -1  22  -8 249.405 14.7925  18
   1 -22   9 409.486 18.9707   8
   1 -22   9 349.224 17.6169  11
   1 -22   9 361.605 18.5989  43
   1 -22   9 364.100 18.6883  26
  -1  22  -9 388.542 18.4704  18
  -1  22  -9 335.353 18.8097  21
   1 -22  10 75.3148 10.4976   8
   1 -22  10 83.3339 9.66650  11
   1 -22  10 79.7129 10.7116  43
   1 -22  10 82.0483 10.7550  26
  -1  22 -10 79.8559 10.7521  21
  -1  22 -10 83.8705 10.5564  18
   1 -22  11 62.4501 9.79280   8
   1 -22  11 71.5828 8.87053  11
   1 -22  11 70.4803 10.1813  43
   1 -22  11 62.1591 9.80093  26
  -1  22 -11 69.6358 10.5494  21
  -1  22 -11 70.7787 10.2764  18
  -1  22 -12 50.3956 9.37846  18
  -1  22 -12 49.3247 10.4987  21
   1 -22  12 75.2826 10.1032  26
   1 -22  12 56.4153 9.71891   8
   1 -22  12 57.5196 8.28145  11
  -1  22 -13 202.185 15.1226  21
  -1  22 -13 184.051 14.5146  18
   1 -22  13 192.846 11.6215  11
   1 -22  13 212.190 13.9294  26
   1 -22  13 219.188 14.2094   8
   1 -22  14 22.7645 8.70365   8
   1 -22  14 4.11838 8.72465  43
   1 -22  14 16.4798 8.01245  26
  -1  22 -14 20.1197 8.68539  21
  -1  22 -14 23.1179 8.60672  18
   1 -22  14 15.3994 8.56565  36
   1 -22  15 21.0238 8.90781   8
   1 -22  15 19.6111 8.87434  43
   1 -22  15 6.18751 7.01161  26
  -1  22 -15 23.4866 8.94959  18
   1 -22  15 24.6649 8.92530  36
   1 -22  16 377.561 20.0863   8
   1 -22  16 424.450 20.3299  43
   1 -22  16 402.956 18.6685  26
  -1  22 -16 402.673 20.9373  21
  -1  22 -16 428.088 21.4052  18
   1 -22  16 423.342 20.2601  36
  -1  22 -16 417.443 18.5785  33
   1 -22  17-3.24320 8.87751   8
  -1  22 -17 6.96671 7.50561  33
   1 -22  17 3.09298 8.72689  36
   1 -22  17 1.02187 8.02277  43
   1 -22  17 2.39632 7.17149  26
  -1  22 -17 4.75079 8.26866  18
  -1  22 -17 2.28404 8.41255  21
   1 -22  18 170.764 14.1608   8
   1 -22  18 206.642 14.6164  36
  -1  22 -18 203.871 13.6968  33
   1 -22  18 193.232 13.8416  43
   1 -22  18 169.283 12.6610  30
   1 -22  18 186.910 12.1313  26
  -1  22 -18 186.273 14.5343  21
  -1  22 -18 190.900 14.7520  18
   1 -22  19 10.5380 8.82085  36
  -1  22 -19-5.54857 7.68230  33
   1 -22  19 5.89824 8.56205  43
   1 -22  19-1.07992 8.90248   8
  -1  22 -19-1.06169 8.61541  21
  -1  21   2 125.761 12.4480  15
   1 -21  -2 119.073 12.0070  11
   1 -21  -2 126.238 12.2028  40
  -1  21   2 107.354 12.4111  10
  -1  21   1 136.004 12.5184  15
   1 -21  -1 122.830 12.0885  11
   1 -21  -1 108.945 11.4669  40
   1 -21  -1 102.302 11.0803  24
   1 -21  -1 112.752 11.2845  26
  -1  21   1 118.714 12.3208  10
  -1  21   0 4.11790 7.94315  15
   1 -21   0 1.09917 8.29110  11
   1 -21   0-2.00660 7.97738  40
   1 -21   0-6.10137 7.65056  43
   1 -21   0-5.63519 7.65212  24
   1 -21   0-4.77957 8.32601  26
  -1  21   0-3.31370 8.44677  10
   1 -21   1 48.6900 10.0503  11
  -1  21  -1 47.0461 9.55974  15
   1 -21   1 49.6053 9.01434  40
   1 -21   1 41.5069 8.65988  43
   1 -21   1 32.6502 8.09842  24
   1 -21   1 39.1738 9.04771  26
  -1  21  -1 35.2801 9.68851  10
  -1  21  -2 81.7479 10.7204  15
   1 -21   2 93.4635 10.9564  26
   1 -21   2 77.4533 9.95512  24
  -1  21  -2 116.040 11.9885  10
   1 -21   2 115.453 10.7278  43
   1 -21   2 99.7755 10.3517  40
   1 -21   3-0.91102 7.39279   8
  -1  21  -3-4.34015 8.76962  10
   1 -21   3 4.42311 6.88545  40
   1 -21   3 2.61355 7.42804  43
   1 -21   3 1.01257 7.63768  26
   1 -21   3-5.71071 6.80307  24
  -1  21  -3-3.37108 7.15971  21
   1 -21   4 13.7501 7.95683   8
   1 -21   4-4.25777 7.72647  11
   1 -21   4 7.47289 6.81898  40
   1 -21   4-4.46972 8.20776  43
   1 -21   4 6.08977 7.72689  26
  -1  21  -4 7.25235 7.56025  21
   1 -21   5 86.2032 10.3604  11
   1 -21   5 97.6081 10.4838  43
   1 -21   5 84.7592 9.29696  40
   1 -21   5 82.9651 10.1695   8
  -1  21  -5 85.2801 9.81763  21
   1 -21   6 160.262 12.6320  11
   1 -21   6 151.726 12.1943  43
   1 -21   6 160.834 10.5733  40
  -1  21  -6 158.353 12.6093  21
  -1  21  -6 150.825 11.3546  18
   1 -21   6 178.631 12.7351   8
   1 -21   7 18.6832 8.11152   8
   1 -21   7 0.97211 7.16478  11
   1 -21   7-0.93494 8.08989  43
   1 -21   7 13.3852 5.49860  40
   1 -21   7 14.9732 8.10386  26
  -1  21  -7 14.6039 7.22162  18
  -1  21  -7 7.27443 7.76934  21
   1 -21   8 79.4840 10.1077   8
   1 -21   8 99.7541 10.3484  11
   1 -21   8 96.7064 10.8491  43
   1 -21   8 81.0722 9.91200  26
  -1  21  -8 77.9060 9.64548  18
  -1  21  -8 94.4047 10.9969  21
   1 -21   9 301.446 16.3859   8
   1 -21   9 296.373 15.6077  11
   1 -21   9 259.478 15.8405  43
   1 -21   9 277.385 16.0663  26
  -1  21  -9 287.119 16.7303  21
  -1  21  -9 264.621 15.6383  18
   1 -21  10 108.605 11.1221   8
   1 -21  10 114.870 10.2505  11
   1 -21  10 126.870 11.7143  43
   1 -21  10 112.906 11.2699  26
  -1  21 -10 142.012 12.0347  18
  -1  21 -10 133.224 12.4643  21
   1 -21  11 54.1805 9.31174   8
  -1  21 -11 22.8940 8.38581   7
   1 -21  11 34.7335 7.45960  11
   1 -21  11 35.6053 8.92561  43
   1 -21  11 36.1043 8.43831  26
  -1  21 -11 39.0868 8.95489  18
  -1  21 -11 43.2244 8.86158  21
  -1  21 -12 382.957 20.1834  21
  -1  21 -12 401.145 20.0207  18
   1 -21  12 413.719 17.3558  11
   1 -21  12 446.732 19.8216  26
  -1  21 -12 412.547 19.9598   7
   1 -21  12 392.298 19.3789   8
   1 -21  13 13.3814 8.20868  36
  -1  21 -13 3.65312 6.18457  33
  -1  21 -13 1.12449 7.61296  18
  -1  21 -13 5.78377 7.46265  21
   1 -21  13 0.66732 5.66948  11
   1 -21  13 1.82381 7.22044  26
   1 -21  13 1.02367 7.89831   8
  -1  21 -13-3.12522 7.40855   7
   1 -21  14 112.976 11.5222   8
   1 -21  14 91.4148 10.8315  43
  -1  21 -14 90.1502 9.69866  33
   1 -21  14 85.7573 10.5507  36
   1 -21  14 106.174 8.34570  11
   1 -21  14 96.1758 10.0868  26
  -1  21 -14 79.3905 10.9424  18
   1 -21  15 2.13793 7.98979   8
   1 -21  15 12.1968 7.91290  36
  -1  21 -15 16.6825 7.21634  33
   1 -21  15 1.01978 8.10988  43
   1 -21  15 19.5714 8.13101  30
   1 -21  15-2.55656 7.10831  26
  -1  21 -15 1.17016 7.96903  18
   1 -21  16 19.4659 8.74831   8
   1 -21  16 8.34225 7.94665  36
  -1  21 -16 11.4456 7.37892  33
   1 -21  16 24.5380 8.43653  43
   1 -21  16 11.4547 7.40667  30
   1 -21  16 25.4136 7.74404  26
  -1  21 -16 11.8242 8.41691  18
  -1  21 -16 11.4492 8.19273  21
   1 -21  17 76.7536 11.5074   8
  -1  21 -17 72.7378 9.14349  33
   1 -21  17 67.3693 10.5379  36
   1 -21  17 76.2457 10.6393  43
   1 -21  17 80.5822 9.62817  30
   1 -21  17 69.8432 8.78277  26
  -1  21 -17 70.8655 10.4498  21
  -1  21 -17 77.2005 10.7437  18
   1 -21  18-1.10226 8.61657   8
  -1  21 -18-7.64242 8.23329  33
   1 -21  18 1.09270 8.61517  36
   1 -21  18-6.03050 8.75400  43
   1 -21  18 3.57966 7.34869  30
   1 -21  18 10.1565 7.02502  26
  -1  21 -18-1.09174 8.15824  21
   1 -21  19 256.326 17.1275  36
  -1  21 -19 308.784 17.1179  33
   1 -21  19 275.888 17.3548   8
  -1  21 -19 302.402 16.1219   6
  -1  21 -19 315.437 18.0019  18
  -1  21 -19 292.798 17.0979  21
   1 -21  19 316.264 17.1449  43
  -1  21 -20 21.9065 8.45047  33
   1 -21  20 17.8322 8.95573  36
   1 -21  20 21.0131 8.31258  43
  -1  21 -20 31.8446 9.35910  18
  -1  21 -20 28.7527 8.47570  21
   1 -21  20 22.0143 9.47255   8
  -1  21 -20 33.8524 9.17722   6
  -1  20   3 1.05044 8.06871  15
   1 -20  -3-5.25796 8.73588  11
   1 -20  -3 8.63551 8.58247  40
   1 -20  -3-3.44686 7.81177  26
   1 -20  -3 2.07726 8.59521  24
  -1  20   3 1.77883 7.33199   9
  -1  20   3 1.10238 8.35347  10
   1 -20  -2 44.1072 9.54711  11
  -1  20   2 68.4392 10.1847  15
   1 -20  -2 43.7465 9.50195  40
   1 -20  -2 55.5444 9.45085  26
   1 -20  -2 39.9384 9.21661  24
  -1  20   2 56.6873 10.2156  10
   1 -20  -1 24.0679 8.67766  11
  -1  20   1 29.2839 9.18705  15
   1 -20  -1 17.2399 7.41820  43
   1 -20  -1 27.1995 8.29944  40
   1 -20  -1 22.7064 7.87690  26
   1 -20  -1 4.98004 8.22737  24
  -1  20   1 32.0583 9.54178  10
  -1  20   0 15.4937 8.76640  15
   1 -20   0 41.5173 9.16768  11
   1 -20   0 27.3678 8.31564  40
   1 -20   0 19.7833 7.40557  43
   1 -20   0 28.7439 8.13524  24
   1 -20   0 29.9535 8.94920  26
  -1  20   0 25.2363 9.34343  10
   1 -20   1 40.2632 8.89759  11
  -1  20  -1 41.6124 8.78415  15
   1 -20   1 35.2100 8.84824  26
   1 -20   1 56.8401 9.21259  24
  -1  20  -1 49.8740 9.37482  10
   1 -20   1 39.7437 8.36637  40
   1 -20   1 52.1244 8.60432  43
   1 -20   2 0.90255 7.75102   8
  -1  20  -2-10.6951 8.98592  10
   1 -20   2 3.92830 7.93743  26
   1 -20   2-3.46076 7.48308  24
  -1  20  -2 4.75207 6.65439  21
   1 -20   2 7.57537 7.40703  43
   1 -20   2-5.52666 7.16943  40
  -1  20  -3 262.407 16.0011  10
   1 -20   3 249.112 14.7760   8
   1 -20   3 263.294 14.6919  43
   1 -20   3 248.184 14.6069  40
   1 -20   3 251.892 14.3861  24
   1 -20   3 233.067 14.6985  26
  -1  20  -3 250.723 14.4389  21
   1 -20   4 2.70896 7.47273   8
   1 -20   4-4.11669 7.69074  11
   1 -20   4 9.63571 7.24920  43
   1 -20   4 0.80931 6.69754  40
   1 -20   4 1.51265 6.37826  24
   1 -20   4 0.97785 7.51115  26
  -1  20  -4-0.90346 7.00145  21
   1 -20   5 97.5012 10.3366   8
   1 -20   5 100.901 10.6013  11
   1 -20   5 125.136 10.6967  43
   1 -20   5 115.825 9.61984  40
   1 -20   5 111.961 9.58192  24
  -1  20  -5 113.505 9.52544  18
  -1  20  -5 108.168 10.7190  21
   1 -20   6 46.1448 8.65145  11
   1 -20   6 53.6361 9.16013  43
   1 -20   6 53.3426 7.31829  40
  -1  20  -6 70.1064 8.74015  18
  -1  20  -6 53.2153 9.03479  21
   1 -20   6 57.1316 8.93302   8
  -1  20  -7-1.08142 7.88830   7
   1 -20   7 0.91577 7.34168   8
   1 -20   7-0.92422 7.06753  11
   1 -20   7 9.05780 7.52470  43
   1 -20   7-1.84044 5.61481  40
   1 -20   7 5.72505 7.45912  26
  -1  20  -7 4.31490 6.94680  18
  -1  20  -7 3.04680 7.40824  21
  -1  20  -8 1113.53 38.0693   7
   1 -20   8 1158.19 37.0009   8
   1 -20   8 1093.66 36.1444  11
   1 -20   8 1076.24 32.8501  40
   1 -20   8 1127.90 36.8296  43
   1 -20   8 1091.32 36.6968  26
  -1  20  -8 1084.09 36.4823  18
  -1  20  -8 1111.68 37.7852  21
   1 -20   9 348.354 17.1465   8
   1 -20   9 315.750 15.8892  11
   1 -20   9 340.944 17.1783  43
   1 -20   9 318.890 16.7323  26
   1 -20   9 305.491 13.4359  27
  -1  20  -9 311.192 16.6831  18
  -1  20  -9 306.285 16.9740  21
  -1  20 -10-2.11528 7.20147   7
   1 -20  10 2.84460 7.44446   8
   1 -20  10 8.50699 7.67057  43
   1 -20  10 6.34657 6.22859  11
   1 -20  10 5.50223 6.85304  26
   1 -20  10-5.90804 6.08967  27
  -1  20 -10 2.00703 7.09948  18
  -1  20 -10 14.0790 7.82140  21
  -1  20 -11 66.5496 9.43000  18
  -1  20 -11 69.2175 9.97196  21
   1 -20  11 85.1716 8.48287  11
   1 -20  11 93.5940 9.93832  36
   1 -20  11 90.6217 7.89749  27
   1 -20  11 94.8352 9.99427  26
   1 -20  11 80.2424 10.0279   8
  -1  20 -11 78.0590 10.0814   7
  -1  20 -12 48.8238 9.29476  21
  -1  20 -12 29.0031 7.80711  18
   1 -20  12 34.3584 8.54403  36
  -1  20 -12 40.2774 7.17903  33
   1 -20  12 49.4486 6.90903  11
   1 -20  12 27.4372 6.06259  27
   1 -20  12 26.5965 7.52788  26
  -1  20 -12 37.7471 8.22579   7
   1 -20  12 37.5614 8.65392   8
   1 -20  13 231.902 14.8727   8
  -1  20 -13 232.730 14.5353   7
   1 -20  13 226.183 14.3239  43
  -1  20 -13 241.665 13.0831  33
   1 -20  13 253.639 14.8497  36
   1 -20  13 208.531 11.5466  11
   1 -20  13 209.205 13.8206  30
   1 -20  13 212.424 13.3980  26
  -1  20 -13 202.101 14.7318  18
   1 -20  14 72.7555 10.5958   8
  -1  20 -14 68.4266 9.12857   7
   1 -20  14 64.3721 9.74807  43
   1 -20  14 80.6478 10.4184  36
  -1  20 -14 74.2942 9.12587  33
   1 -20  14 80.7149 7.33831  11
   1 -20  14 100.122 10.7273  30
   1 -20  14 71.6664 9.08797  26
  -1  20 -14 94.9392 11.1369  18
   1 -20  15-1.06269 8.62355   8
  -1  20 -15 0.77916 6.66744   6
  -1  20 -15 4.63148 7.08329   7
  -1  20 -15-5.20703 6.60630  33
   1 -20  15 6.18594 8.02466  36
   1 -20  15 0.99719 7.72775  43
   1 -20  15 5.75478 7.36733  30
   1 -20  15-6.51795 7.26663  26
  -1  20 -15 3.37038 8.31569  21
  -1  20 -15-6.90114 8.63546  18
   1 -20  16 18.3627 8.56569   8
  -1  20 -16 28.4576 7.95841   6
   1 -20  16 12.0032 8.19565  43
  -1  20 -16 17.3792 7.46755  33
   1 -20  16 18.1273 8.59673  36
   1 -20  16 11.2847 7.82675  30
   1 -20  16 35.1730 7.87541  26
  -1  20 -16 15.1532 8.43145  18
  -1  20 -16 20.0021 7.87574  21
  -1  20 -17 68.4648 9.27569   6
   1 -20  17 78.1984 10.8904   8
   1 -20  17 78.0618 10.6453  43
  -1  20 -17 86.2284 10.2530  33
   1 -20  17 82.6054 11.4624  36
   1 -20  17 78.2730 7.82621   2
   1 -20  17 90.2189 10.2867  30
   1 -20  17 62.9459 8.38507  26
  -1  20 -17 86.2268 10.7078  21
  -1  20 -18 166.321 12.2990   6
   1 -20  18 173.749 14.0014   8
   1 -20  18 179.647 13.4436  43
  -1  20 -18 156.176 12.6118  33
   1 -20  18 165.674 13.7590  36
   1 -20  18 181.344 10.8215   2
   1 -20  18 136.655 11.5766  30
  -1  20 -18 161.096 11.1669  31
   1 -20  18 124.461 10.3497  26
  -1  20 -18 158.527 12.9583  21
  -1  20 -18 146.430 13.5848  18
   1 -20  19 25.1506 7.29918   2
   1 -20  19 40.3219 10.3366  36
  -1  20 -19 37.8485 8.78581  33
   1 -20  19 28.3197 8.91297  43
   1 -20  19 40.3724 8.55897  30
  -1  20 -19 28.0742 7.56799  31
   1 -20  19 27.0596 9.36089   8
  -1  20 -19 32.0323 8.63282   6
  -1  20 -19 33.7234 9.11542  21
  -1  20 -19 22.0039 9.04547  18
   1 -20  20 10.2958 7.12138   2
   1 -20  20-4.65112 8.89165  36
  -1  20 -20 1.04131 7.99859  33
   1 -20  20-2.85235 7.92852  43
  -1  20 -20-0.80663 7.09837  31
  -1  20 -20 0.99674 7.72426   6
   1 -20  20-7.89105 9.40043   8
  -1  20 -20-1.93645 7.37050  21
  -1  20 -20-2.25761 8.63184  18
   1 -20  21 106.646 10.2412   2
   1 -20  21 119.686 11.5208  43
   1 -20  21 129.055 13.2795  36
  -1  20 -21 107.037 11.8799  33
  -1  20 -21 126.719 11.0485  31
  -1  20 -21 124.281 11.3666  21
  -1  20 -21 120.529 12.4448  18
   1 -20  21 128.059 13.1583   8
  -1  20 -21 110.055 11.9168   6
   1 -19  -5 66.3529 10.1511  40
   1 -19  -5 69.1349 9.26453  26
   1 -19  -5 84.0654 11.3198  24
  -1  19   5 85.0593 11.5898  23
  -1  19   5 83.9981 11.0871  10
  -1  19   5 80.0298 9.71282   9
  -1  19   5 59.9379 10.5741  15
   1 -19  -5 64.7751 9.91962  11
   1 -19  -4 1.10708 8.27339  40
   1 -19  -4 11.9706 8.35955  24
   1 -19  -4 3.37215 7.81258  26
  -1  19   4 1.81900 7.23190   9
  -1  19   4 9.95992 8.15236  10
   1 -19  -4 1.03782 7.97226  11
  -1  19   4-1.07647 8.48775  15
   1 -19  -3 69.1521 10.7780  40
   1 -19  -3 92.4117 10.3950  26
   1 -19  -3 65.3007 10.4612  24
  -1  19   3 84.3632 11.5891  10
  -1  19   3 67.5146 10.6157  15
   1 -19  -3 63.6390 10.1948  11
   1 -19  -2 221.744 14.8337  40
   1 -19  -2 203.544 12.5266  43
   1 -19  -2 211.145 14.4102  24
   1 -19  -2 195.461 13.3516  26
  -1  19   2 193.071 14.7817  10
   1 -19  -2 192.789 14.0616  11
  -1  19   2 181.461 14.1650  15
   1 -19  -1 717.646 26.2577  43
   1 -19  -1 801.070 29.3287  40
   1 -19  -1 760.874 27.9116  26
   1 -19  -1 752.784 28.5122  24
  -1  19   1 735.791 29.1168  10
  -1  19   1 730.329 28.6546  15
   1 -19  -1 718.975 28.7810  11
   1 -19   0 44.7974 8.92212  40
   1 -19   0 18.2664 7.56695  43
   1 -19   0 37.6378 8.84292  26
   1 -19   0 44.7852 8.84648  24
  -1  19   0 42.6741 9.80341  10
   1 -19   0 26.7317 8.54688  11
  -1  19   0 47.5526 9.15523  15
  -1  19  -1 14.6469 7.89947  10
   1 -19   1 10.4200 7.21983  40
   1 -19   1 11.4236 7.14047  43
   1 -19   1 19.8239 8.14367  26
   1 -19   1 18.9813 7.22529  24
  -1  19  -1 7.33281 6.52816  21
  -1  19  -1 24.6935 8.33745  15
   1 -19   1 16.7844 8.20825  11
  -1  19  -2 218.652 14.0928  10
   1 -19   2 197.721 12.9017   8
   1 -19   2 194.205 13.3223  26
   1 -19   2 190.663 12.7196  24
  -1  19  -2 220.416 12.8039  21
   1 -19   2 231.631 13.5856  40
   1 -19   2 188.218 12.4967  43
   1 -19   3 19.2892 7.46598   8
  -1  19  -3 20.1843 7.30605  10
   1 -19   3 14.1752 7.12777  43
   1 -19   3 31.6735 7.45144  40
   1 -19   3 23.4116 7.82569  26
   1 -19   3 7.91851 6.74632  24
  -1  19  -3 33.7063 7.45795  21
   1 -19   4 275.731 15.0666   8
   1 -19   4 301.503 16.0863  11
   1 -19   4 288.486 14.2934  40
   1 -19   4 286.840 15.2712  43
   1 -19   4 238.695 14.0530  24
  -1  19  -4 287.002 13.6681  18
  -1  19  -4 284.916 15.1678  21
   1 -19   5 95.9335 9.89814   8
  -1  19  -5 123.750 10.9080   7
   1 -19   5 94.2976 9.95160  11
   1 -19   5 106.979 8.84102  40
   1 -19   5 120.219 10.2160  43
  -1  19  -5 95.7680 8.92078   3
   1 -19   5 86.2491 8.27543  24
  -1  19  -5 90.1651 8.80244  18
  -1  19  -5 93.1550 9.56093  21
  -1  19  -6 351.208 18.1905   7
   1 -19   6 361.448 17.2503   8
   1 -19   6 382.789 17.7340  11
   1 -19   6 403.417 18.1787  43
   1 -19   6 398.101 16.1192  40
  -1  19  -6 372.978 16.2792   3
   1 -19   6 415.068 18.4420  26
   1 -19   6 347.043 15.3365  24
  -1  19  -6 381.401 17.1580  18
  -1  19  -6 368.211 18.0334  21
  -1  19  -7 420.214 19.7583   7
   1 -19   7 454.225 19.4606   8
   1 -19   7 409.193 18.5766  11
   1 -19   7 397.498 18.5991  43
   1 -19   7 394.767 16.1393  40
  -1  19  -7 466.386 17.8908   3
   1 -19   7 403.653 18.7266  26
  -1  19  -7 434.597 18.7767  18
  -1  19  -7 400.061 19.2112  21
   1 -19   8 1061.03 35.0663   8
   1 -19   8 1018.48 30.9718  40
   1 -19   8 1009.34 34.4693  43
   1 -19   8 1003.54 33.9433  11
  -1  19  -8 1102.70 33.3058   3
   1 -19   8 1048.57 31.7123  27
   1 -19   8 1117.43 35.3500  26
  -1  19  -8 1024.51 34.6903  18
  -1  19  -8 1035.83 35.8214  21
   1 -19   9 825.892 31.3054   8
  -1  19  -9 955.726 30.0469   3
   1 -19   9 909.572 27.3619  40
   1 -19   9 938.474 32.1959  43
   1 -19   9 955.392 31.1819  11
   1 -19   9 948.847 28.8977  27
   1 -19   9 991.670 32.2442  26
  -1  19  -9 959.508 32.6288  18
  -1  19  -9 909.847 32.9497  21
  -1  19 -10 589.044 20.9813   3
  -1  19 -10 575.709 23.5205  18
  -1  19 -10 571.756 23.9650  21
  -1  19 -10 582.805 20.6088  33
   1 -19  10 568.231 22.6874  36
   1 -19  10 551.439 21.3670  11
   1 -19  10 551.758 19.7474  27
   1 -19  10 586.398 22.8562  26
   1 -19  10 596.669 23.5400   8
  -1  19 -10 541.791 23.2102   7
  -1  19 -11 207.266 13.8863  21
  -1  19 -11 217.577 14.2557  18
   1 -19  11 244.791 14.4016  36
  -1  19 -11 237.324 12.2895  33
   1 -19  11 225.296 12.2404  11
   1 -19  11 215.919 11.1790  27
   1 -19  11 221.998 14.0150  30
   1 -19  11 221.534 13.2862  26
  -1  19 -11 230.571 14.4062   7
   1 -19  11 237.722 14.3467   8
   1 -19  12 18.4840 7.67765   8
  -1  19 -12 29.8091 7.71701   7
   1 -19  12 32.5891 8.06296  43
   1 -19  12 19.3636 8.01340  36
  -1  19 -12 38.4936 7.15462  33
   1 -19  12 37.5755 6.48580  11
   1 -19  12 31.5716 7.86448  30
   1 -19  12 41.0077 7.67523  26
   1 -19  12 31.6286 5.90232  27
  -1  19 -12 35.9774 8.09305  21
  -1  19 -12 34.3764 8.00422  18
  -1  19 -13 112.549 10.1839   7
   1 -19  13 94.3439 10.5300   8
  -1  19 -13 84.1057 8.36812   6
   1 -19  13 95.3127 10.0582  43
  -1  19 -13 117.219 9.59939  33
   1 -19  13 101.668 10.5631  36
   1 -19  13 88.4440 7.66508  11
   1 -19  13 110.836 8.13876  27
   1 -19  13 98.7762 10.0957  30
   1 -19  13 108.878 9.61387  26
  -1  19 -13 97.7529 10.7118  18
  -1  19 -14 141.797 10.7520   6
   1 -19  14 157.991 12.7586   8
  -1  19 -14 156.329 11.4535   7
   1 -19  14 154.942 9.02687   2
   1 -19  14 133.998 11.5526  43
   1 -19  14 163.699 12.3462  36
  -1  19 -14 138.636 10.9760  33
   1 -19  14 149.350 8.87618  11
   1 -19  14 140.259 9.13349  27
   1 -19  14 167.168 12.0320  30
  -1  19 -14 136.173 9.26585  31
   1 -19  14 156.210 10.9648  26
  -1  19 -14 126.071 12.2403  21
  -1  19 -14 147.419 12.8033  18
  -1  19 -15 70.9625 8.64520   6
  -1  19 -15 62.9664 8.59078   7
   1 -19  15 67.0539 9.82708   8
   1 -19  15 54.1151 9.30159  43
   1 -19  15 57.2501 9.58819  36
  -1  19 -15 90.5730 9.75216  33
   1 -19  15 73.2707 7.14121   2
   1 -19  15 95.9492 9.85204  30
  -1  19 -15 67.1611 7.67544  31
   1 -19  15 64.3952 7.42588  27
   1 -19  15 73.2477 8.83475  26
  -1  19 -15 77.3260 10.2684  18
  -1  19 -15 62.3213 9.63888  21
   1 -19  16 50.6443 10.0422   8
  -1  19 -16 55.8802 8.72086   6
  -1  19 -16 54.0937 8.36556   7
   1 -19  16 61.2450 9.73938  43
   1 -19  16 53.9242 9.64643  36
  -1  19 -16 51.5437 8.67874  33
   1 -19  16 52.0802 7.47330   2
   1 -19  16 61.9839 7.54410  27
  -1  19 -16 51.8074 7.39514  31
   1 -19  16 54.1951 8.69144  30
   1 -19  16 54.0033 7.83795  26
  -1  19 -16 52.1679 9.30305  21
   1 -19  17 2104.86 61.1985   8
  -1  19 -17 2062.72 59.1992   6
   1 -19  17 2027.07 59.4923  43
   1 -19  17 2032.83 61.0425  36
  -1  19 -17 2034.52 59.6802  33
  -1  19 -17 1967.16 56.0490   5
   1 -19  17 1973.05 56.1184   2
   1 -19  17 1987.65 55.7839  27
   1 -19  17 1968.47 58.7417  30
  -1  19 -17 2029.11 57.3063  31
   1 -19  17 2014.19 56.6876  26
  -1  19 -17 1888.31 59.7093  21
  -1  19 -18 147.982 12.2563   6
   1 -19  18 147.469 13.3655   8
   1 -19  18 120.480 11.8203  43
  -1  19 -18 161.619 13.2084  33
   1 -19  18 144.717 13.6162  36
   1 -19  18 130.123 10.4441   2
  -1  19 -18 134.209 10.3041   5
  -1  19 -18 154.842 11.1808  31
   1 -19  18 148.754 11.7457  30
   1 -19  18 146.655 10.1467  26
  -1  19 -18 182.381 14.4656  18
  -1  19 -18 143.123 12.4721  21
   1 -19  19-9.89578 7.89130   2
  -1  19 -19-6.04349 6.76001   5
   1 -19  19-2.36905 9.25975  36
  -1  19 -19-1.05459 8.69366  33
   1 -19  19 2.87552 8.11320  43
  -1  19 -19 1.66362 6.55834  31
   1 -19  19 7.71602 7.41519  30
  -1  19 -19-2.02425 7.94608   6
   1 -19  19 4.55699 9.09571   8
  -1  19 -19 0.98541 7.80223  21
  -1  19 -19-1.13608 8.48962  18
   1 -19  20 287.085 15.2276   2
  -1  19 -20 270.856 14.3910   5
   1 -19  20 270.623 17.5865  36
  -1  19 -20 257.306 16.2916  33
   1 -19  20 304.143 18.4700  35
   1 -19  20 262.430 15.6729  43
  -1  19 -20 260.039 14.8545  31
   1 -19  20 255.343 16.8610   8
  -1  19 -20 268.280 16.4611   6
  -1  19 -20 250.631 16.3910  18
  -1  19 -20 270.813 15.5097  21
   1 -19  21 43.8409 8.71388   2
  -1  19 -21 44.9823 8.47301   5
  -1  19 -21 42.3585 10.0373  33
   1 -19  21 43.7444 10.4983  36
   1 -19  21 47.2409 11.1024  35
   1 -19  21 56.7404 9.24653  43
  -1  19 -21 46.6271 8.71386  31
   1 -19  21 51.6784 10.9600   8
  -1  19 -21 50.6692 10.2003   6
  -1  19 -21 39.5090 9.20923  18
  -1  19 -21 52.7744 8.88794  21
   1 -19  22 10.9448 7.89992   2
  -1  19 -22 7.48169 7.34374   5
   1 -19  22 11.1101 7.84942  43
   1 -19  22 1.20737 9.91699  36
  -1  19 -22 12.9743 8.70615  33
   1 -19  22 6.32853 9.32615  35
  -1  19 -22 17.0818 8.12382  29
  -1  19 -22 7.97530 7.64060  31
  -1  19 -22 7.06708 8.35788  18
  -1  19 -22 13.7249 8.46691   6
   1 -19  22 4.52626 8.92447   8
  -1  18   6 10.0416 8.94760  23
   1 -18  -6 20.2836 9.03680  24
  -1  18   6 8.27856 7.37773   9
  -1  18   6 5.49885 9.17373  10
   1 -18  -6 3.88923 8.23310  11
  -1  18   6 9.81853 8.96134  15
   1 -18  -5 118.857 12.4282  24
  -1  18   5 112.516 12.5490  23
   1 -18  -5 117.404 10.8217  26
  -1  18   5 121.081 12.2120  10
  -1  18   5 110.276 11.0603   9
   1 -18  -5 82.0638 10.7753  11
  -1  18   5 132.087 12.7468  15
   1 -18  -4 6.70371 8.50753  40
   1 -18  -4 1.10175 8.07865  24
   1 -18  -4 7.67855 7.56145  26
  -1  18   4 6.61548 8.47156  10
  -1  18   4 18.3760 8.34236  15
   1 -18  -4 9.32285 7.99474  11
   1 -18  -3 859.055 31.5930  40
   1 -18  -3 798.799 27.6013  43
   1 -18  -3 810.443 31.0323  24
   1 -18  -3 776.612 28.9744  26
  -1  18   3 837.544 31.4447  10
  -1  18   3 855.489 31.4478  15
   1 -18  -3 870.622 31.2416  11
   1 -18  -2 33.3230 7.83878  43
   1 -18  -2 42.1782 9.16283  40
   1 -18  -2 34.9341 8.96166  24
   1 -18  -2 42.7918 8.53207  26
  -1  18   2 35.3762 9.47504  10
  -1  18   2 24.8759 8.28839  15
   1 -18  -2 44.0040 9.16809  11
   1 -18  -1 0.76543 6.64524  43
   1 -18  -1 19.1402 7.97755  40
   1 -18  -1 12.7149 7.71292  24
   1 -18  -1 0.89993 7.12699  26
  -1  18   1 13.6260 8.70863  10
  -1  18   1-1.00413 8.18231  15
   1 -18  -1 5.17576 7.80949  11
  -1  18   0 216.685 14.2333  10
   1 -18   0 202.571 12.9830  43
   1 -18   0 219.553 13.7566  40
   1 -18   0 208.885 13.3173  26
   1 -18   0 211.267 13.5308  24
  -1  18   0 220.377 11.8326  21
  -1  18   0 208.530 14.0925  15
   1 -18   0 222.452 14.1356  11
  -1  18  -1-7.95466 7.63846  10
   1 -18   1 9.44176 6.68170   8
   1 -18   1 5.97727 7.01114  11
   1 -18   1 11.8282 6.82099  43
   1 -18   1 8.14836 6.63753  40
   1 -18   1-0.89740 6.89396  26
   1 -18   1 5.23792 6.55511  24
  -1  18  -1 7.27735 5.76293  21
   1 -18   2 0.84723 6.81986   8
  -1  18  -2-2.91958 7.27236  10
  -1  18  -2 1.52962 5.68818   3
   1 -18   2-2.36282 6.93093  43
   1 -18   2 0.84888 6.19197  40
   1 -18   2 0.88960 6.42446  26
   1 -18   2-2.45065 6.57562  24
  -1  18  -2 6.21113 6.47427  21
   1 -18   3 17.5964 7.07463   8
   1 -18   3 19.7517 6.69616  40
   1 -18   3 11.1192 6.21810  43
  -1  18  -3 17.0613 5.75874   3
   1 -18   3 8.35917 6.07682  24
   1 -18   3 29.9564 7.57429  26
  -1  18  -3 11.4436 6.64188  21
  -1  18  -3 6.81071 5.17443  18
  -1  18  -4 21.4056 7.06599   7
   1 -18   4 11.6670 6.57477   8
   1 -18   4 13.6791 6.72169  11
   1 -18   4 9.60514 6.72929  43
   1 -18   4 5.83713 5.55937  40
  -1  18  -4 11.5294 5.41526   3
   1 -18   4 3.48874 6.12386  24
  -1  18  -4 10.1979 5.58778  18
  -1  18  -4 6.80687 6.82533  21
  -1  18  -5 464.164 20.3257   7
   1 -18   5 471.952 19.4955   8
   1 -18   5 464.440 19.5936  11
   1 -18   5 445.347 19.1102  43
   1 -18   5 458.403 17.9570  40
  -1  18  -5 494.712 18.5932   3
   1 -18   5 453.142 17.7331  24
  -1  18  -5 434.716 18.2550  18
  -1  18  -5 438.383 19.4670  21
  -1  18  -6-2.89902 6.42829   7
   1 -18   6-2.50525 6.69476   8
   1 -18   6-0.84192 5.82931  11
   1 -18   6 8.10640 6.55186  43
   1 -18   6 0.60316 4.69470  40
  -1  18  -6 2.04905 5.10401   3
   1 -18   6-0.58311 4.78831  24
   1 -18   6 3.40001 6.52914  26
  -1  18  -6 6.34098 6.30636  21
  -1  18  -6-0.78013 5.54788  18
  -1  18  -7 677.819 26.0181   7
   1 -18   7 784.389 26.0808   8
   1 -18   7 687.301 22.4786  40
   1 -18   7 661.984 24.8706  43
   1 -18   7 719.916 25.1229  11
  -1  18  -7 687.269 23.6374   3
   1 -18   7 659.361 22.2744  24
   1 -18   7 663.885 25.0300  26
   1 -18   7 657.914 22.6076  27
  -1  18  -7 677.921 24.9420  18
  -1  18  -7 681.034 26.2016  21
   1 -18   8 729.195 27.0478   8
  -1  18  -8 780.355 25.7521   3
   1 -18   8 792.308 27.4665  43
   1 -18   8 761.472 23.6945  40
   1 -18   8 741.228 26.3639  11
   1 -18   8 747.446 24.6538  27
   1 -18   8 783.519 27.2045  26
  -1  18  -8 822.924 27.8862  18
  -1  18  -8 723.397 27.7188  21
   1 -18   9 13.0449 6.72315   8
  -1  18  -9 9.67400 5.27140   3
   1 -18   9 15.8032 4.33154  40
   1 -18   9 16.1691 6.67800  36
  -1  18  -9 23.4269 5.50250  33
   1 -18   9 31.8707 6.38816  11
   1 -18   9 11.9730 5.43252  27
   1 -18   9 15.5609 6.33309  26
  -1  18  -9 10.6013 6.79514  21
  -1  18  -9 36.0870 7.53505  18
  -1  18 -10 224.180 13.6524  18
  -1  18 -10 263.458 14.6533  21
  -1  18 -10 248.321 12.1392  33
   1 -18  10 225.892 13.3654  36
   1 -18  10 254.659 12.5600  11
   1 -18  10 274.719 14.6866  30
   1 -18  10 231.221 11.4736  27
   1 -18  10 225.439 13.1434  26
  -1  18 -10 223.394 13.6010   7
   1 -18  10 274.105 14.6937   8
  -1  18 -11 550.317 22.0054   7
   1 -18  11 518.647 21.7487   8
   1 -18  11 525.703 21.4447  43
   1 -18  11 498.898 21.3754  36
  -1  18 -11 538.782 20.0384  33
   1 -18  11 566.547 19.9845  11
   1 -18  11 534.241 18.9856  27
   1 -18  11 512.287 21.7037  30
   1 -18  11 592.411 21.5665  26
  -1  18 -11 508.232 21.9669  21
  -1  18 -11 504.443 21.9887  18
  -1  18 -12 182.144 12.2382   7
   1 -18  12 185.054 12.6640   8
  -1  18 -12 187.376 10.7751   6
   1 -18  12 179.225 8.92720   2
   1 -18  12 185.656 12.3867  43
  -1  18 -12 189.754 11.3762  33
   1 -18  12 166.714 12.0586  36
   1 -18  12 187.973 10.2006  11
   1 -18  12 197.428 12.5266  30
   1 -18  12 169.374 10.0045  27
  -1  18 -12 189.378 9.82072  31
   1 -18  12 183.903 11.5006  26
  -1  18 -12 196.720 13.2870  18
  -1  18 -13 203.931 12.7589   7
   1 -18  13 160.685 12.5719   8
  -1  18 -13 171.716 10.8609   6
   1 -18  13 191.108 9.64319   2
   1 -18  13 207.574 12.5041  43
   1 -18  13 184.571 12.8907  36
  -1  18 -13 185.019 11.5456  33
   1 -18  13 184.497 9.70419  11
  -1  18 -13 188.385 10.1458  31
   1 -18  13 189.520 10.4829  27
   1 -18  13 151.416 11.7344  30
   1 -18  13 197.773 11.9679  26
  -1  18 -13 199.154 13.4864  18
   1 -18  14-1.00059 7.33470   8
  -1  18 -14 5.45440 6.09122   6
  -1  18 -14-0.84931 6.10244   7
   1 -18  14-2.11407 5.14662   2
  -1  18 -14 3.16495 5.05030   5
   1 -18  14-0.91838 7.08574  43
   1 -18  14 0.99155 7.16074  36
  -1  18 -14 0.84627 6.47138  33
   1 -18  14-0.45417 4.29802  11
   1 -18  14 0.60154 5.32949  27
   1 -18  14 0.90644 6.37866  30
  -1  18 -14 3.12656 5.25383  31
   1 -18  14 0.74669 5.83705  26
  -1  18 -14-2.03854 7.21070  21
  -1  18 -14 8.46121 7.63809  18
   1 -18  15 65.8273 9.45409   8
  -1  18 -15 50.4434 7.96897   6
  -1  18 -15 62.0815 8.06279   7
   1 -18  15 73.4407 9.78614  43
  -1  18 -15 63.8049 8.72009  33
   1 -18  15 65.4832 9.66967  36
  -1  18 -15 75.1942 7.21917   5
   1 -18  15 65.8254 7.34451   2
  -1  18 -15 69.3644 7.49906   1
   1 -18  15 58.5476 8.46629  30
  -1  18 -15 53.1657 7.25344  31
   1 -18  15 67.3506 7.32508  27
   1 -18  15 69.3949 8.15946  26
  -1  18 -15 60.0270 9.23713  21
   1 -18  16 102.246 10.8948   8
  -1  18 -16 107.045 10.3541   6
  -1  18 -16 101.021 9.21763   7
   1 -18  16 84.4645 10.0435  43
   1 -18  16 125.154 11.8015  36
  -1  18 -16 92.1004 9.94179  33
   1 -18  16 88.7774 8.60203   2
  -1  18 -16 116.587 9.26272   1
   1 -18  16 99.7277 8.64182  27
  -1  18 -16 88.9460 9.16709  31
   1 -18  16 86.9825 9.60054  30
   1 -18  16 94.8782 8.81828  26
  -1  18 -16 109.486 11.0032  21
  -1  18 -17-4.76778 7.02475   6
  -1  18 -17 11.6432 6.11486   7
   1 -18  17-3.29865 8.40872   8
   1 -18  17 10.3635 7.76724  43
   1 -18  17 4.52252 7.99906  36
   1 -18  17 9.56029 8.93067  35
  -1  18 -17-0.99673 7.92547  33
  -1  18 -17 1.55647 6.49041   1
   1 -18  17 9.95708 6.77077   2
   1 -18  17 4.69740 5.94615  27
   1 -18  17 1.77302 6.87074  30
   1 -18  17 1.31335 5.85768  26
  -1  18 -17-1.11087 7.64970  18
  -1  18 -17 13.9751 7.83753  21
  -1  18 -18 788.354 29.3112   6
   1 -18  18 820.813 30.8943   8
   1 -18  18 795.126 28.9449  43
   1 -18  18 780.905 31.2296  35
  -1  18 -18 801.117 29.9548  33
   1 -18  18 792.394 31.2058  36
  -1  18 -18 821.212 28.1482   1
   1 -18  18 816.364 27.7522   2
  -1  18 -18 776.549 27.2504   5
   1 -18  18 734.836 27.9761  30
   1 -18  18 767.992 26.5639  27
   1 -18  18 780.447 25.7795  26
  -1  18 -18 785.387 29.0903  21
  -1  18 -18 744.379 29.9208  18
   1 -18  19 43.0740 8.41170   2
  -1  18 -19 57.5490 8.51261   5
  -1  18 -19 28.3673 8.02737   1
  -1  18 -19 63.3611 9.99689  33
   1 -18  19 74.9782 11.7750  36
   1 -18  19 59.4797 10.8990  35
   1 -18  19 51.2643 9.30805  43
   1 -18  19 49.7541 8.32939  27
   1 -18  19 46.9891 8.67989  30
   1 -18  19 33.1859 9.33035   8
  -1  18 -19 65.6649 10.1678   6
  -1  18 -19 49.5615 9.73701  18
  -1  18 -19 59.2224 9.31146  21
  -1  18 -20 20.3690 7.48845   5
   1 -18  20 18.7554 8.34243   2
   1 -18  20 20.6219 9.46350  35
   1 -18  20 11.1693 9.67483  36
  -1  18 -20 35.1607 9.38432  33
   1 -18  20 15.5267 8.32404  43
   1 -18  20 34.0081 7.42855  27
   1 -18  20 17.3026 7.14701  30
   1 -18  20 25.6578 10.1724   8
  -1  18 -20 28.9741 8.86308   6
  -1  18 -20 21.5709 8.80398  18
  -1  18 -20 20.4357 7.59526  21
  -1  18 -21 29.7771 8.04403   5
   1 -18  21 34.3705 8.91217   2
  -1  18 -21 34.4921 9.09030  33
   1 -18  21 22.0701 9.90591  35
   1 -18  21 26.3372 10.2403  36
   1 -18  21 23.8539 8.48563  43
   1 -18  21 47.9039 10.3041   8
  -1  18 -21 28.3751 9.26240   6
  -1  18 -21 19.7580 8.73076  18
  -1  18 -21 19.7424 7.44017  21
   1 -18  22 3.60158 8.42025   2
  -1  18 -22-0.88959 7.69439   5
   1 -18  22-4.19870 7.26326  43
   1 -18  22 2.58704 9.48217  35
   1 -18  22-6.26208 9.66323  36
  -1  18 -22-9.99994 8.38117  33
  -1  18 -22-0.98721 7.94694  29
  -1  18 -22-8.83436 8.24752  18
   1 -18  22 1.15714 9.23876   8
  -1  18 -22-2.18748 8.58706   6
   1 -17  -8 112.521 10.9555  11
  -1  17   8 131.779 13.3928  23
   1 -17  -8 147.713 13.4471  24
  -1  17   8 123.932 11.4793   9
  -1  17   8 133.968 13.0142  10
   1 -17  -8 146.429 13.0721  40
   1 -17  -7 3.75651 7.74181  11
  -1  17   7-10.0004 8.98065  15
   1 -17  -7 3.44871 8.54975  24
  -1  17   7 5.63798 9.22314  23
  -1  17   7 1.10377 8.81240  10
  -1  17   7-2.82123 7.84202   9
   1 -17  -7 2.26685 8.01823  40
  -1  17   6 97.1398 12.1960  23
   1 -17  -6 83.1548 9.64255  26
   1 -17  -6 104.030 11.8838  24
   1 -17  -6 80.4051 10.5488  11
  -1  17   6 99.7793 11.7874  15
  -1  17   6 86.7096 10.4081   9
  -1  17   6 96.0321 12.2200  10
   1 -17  -5 25.0975 7.94377  26
   1 -17  -5 31.3981 9.72987  24
  -1  17   5 41.4952 9.67340  15
   1 -17  -5 27.2684 8.48942  11
  -1  17   5 36.2079 9.42122  10
  -1  17   5 34.4690 8.48105   9
   1 -17  -4 728.768 28.9876  11
  -1  17   4 771.521 29.6979  15
   1 -17  -4 789.142 30.3705  24
   1 -17  -4 779.277 27.8149  26
  -1  17   4 832.027 30.7648  10
   1 -17  -4 778.167 29.9222  40
  -1  17   3 629.234 25.0436  15
   1 -17  -3 577.859 24.3680  11
   1 -17  -3 568.388 22.9834  26
   1 -17  -3 599.621 24.6546  24
  -1  17   3 603.866 25.2907  10
   1 -17  -3 564.376 21.8248  43
   1 -17  -3 587.925 24.8252  40
   1 -17  -2 198.989 13.8651  11
  -1  17   2 235.053 14.7158  15
   1 -17  -2 221.862 13.5282  26
   1 -17  -2 245.090 14.6680  24
  -1  17   2 218.780 14.6280  10
   1 -17  -2 216.689 12.7153  43
   1 -17  -2 203.769 14.0095  40
  -1  17   1 400.057 19.5127  15
   1 -17  -1 408.011 19.5205  11
   1 -17  -1 433.965 19.7105  40
   1 -17  -1 476.333 18.6380  43
   1 -17  -1 408.637 18.6124  26
   1 -17  -1 434.776 19.4857  24
  -1  17   1 408.525 19.6857  10
  -1  17   0-5.76600 7.41457  10
   1 -17   0 3.32929 6.33596   8
   1 -17   0 0.96108 6.97562  11
   1 -17   0-1.81601 6.78522  40
   1 -17   0 2.22827 6.55845  43
  -1  17   0 0.78499 5.58241   3
   1 -17   0-5.94215 6.74931  26
   1 -17   0 3.54526 6.68535  24
  -1  17   0 4.60804 5.65335  21
   1 -17   1 32.6491 7.24368   8
  -1  17  -1 42.9777 8.18462  10
   1 -17   1 53.3459 8.19834  11
  -1  17  -1 32.5632 6.73329   3
   1 -17   1 57.5584 7.84689  43
   1 -17   1 49.4438 7.73327  40
   1 -17   1 52.9220 8.03908  24
   1 -17   1 51.2294 8.16232  26
  -1  17  -1 45.9535 7.17777  21
  -1  17  -2 198.952 12.9117   7
   1 -17   2 223.069 12.8663   8
  -1  17  -2 213.442 11.9516   3
   1 -17   2 230.464 12.5130  40
   1 -17   2 244.661 12.7752  43
   1 -17   2 212.442 12.8033  26
   1 -17   2 196.839 11.9181  24
  -1  17  -2 209.207 12.0817  21
  -1  17  -2 207.054 10.6865  18
  -1  17  -3 544.135 22.1073   7
   1 -17   3 599.745 21.7215   8
   1 -17   3 536.069 20.7479  43
   1 -17   3 556.877 20.8419  40
  -1  17  -3 559.175 20.4202   3
   1 -17   3 515.235 20.2954  24
  -1  17  -3 536.423 19.4828  18
  -1  17  -3 502.223 20.6543  21
   1 -17   4 124.246 9.76186   8
  -1  17  -4 143.440 10.9747   7
   1 -17   4 140.282 10.3856  11
   1 -17   4 119.357 9.96199  43
   1 -17   4 123.717 9.02905  40
  -1  17  -4 131.286 9.14760   3
   1 -17   4 112.460 8.60251  24
  -1  17  -4 123.444 9.78322  21
  -1  17  -4 120.709 8.87760  18
  -1  17  -5 115.712 10.1044   7
   1 -17   5 88.5495 9.00801   8
   1 -17   5 113.481 9.47455  11
   1 -17   5 127.202 9.98032  43
   1 -17   5 111.419 8.38264  40
  -1  17  -5 124.233 8.72987   3
   1 -17   5 94.8728 8.98432  26
   1 -17   5 108.759 8.12227  24
  -1  17  -5 115.567 8.95609  18
  -1  17  -5 124.111 9.69607  21
   1 -17   6 289.572 14.6135   8
  -1  17  -6 293.306 15.3836   7
   1 -17   6 284.598 14.5661  43
   1 -17   6 319.954 13.2284  40
   1 -17   6 336.516 14.9725  11
  -1  17  -6 317.609 13.8132   3
   1 -17   6 312.923 13.0828  24
   1 -17   6 313.466 15.1108  26
   1 -17   6 296.341 13.0163  27
  -1  17  -6 308.924 14.6233  18
  -1  17  -6 298.894 15.0858  21
   1 -17   7 539.559 21.7096   8
  -1  17  -7 562.209 22.5134   7
  -1  17  -7 579.445 20.5666   3
   1 -17   7 589.254 21.9877  43
   1 -17   7 585.783 19.2707  40
   1 -17   7 589.263 21.5648  11
   1 -17   7 569.614 19.7437  27
   1 -17   7 600.510 21.8628  26
   1 -17   7 569.865 19.2919  24
  -1  17  -7 562.408 22.3568  21
  -1  17  -7 565.605 21.8648  18
   1 -17   8 830.039 27.6638   8
  -1  17  -8 795.943 25.5537   3
   1 -17   8 756.392 23.4179  40
   1 -17   8 784.680 26.7659  36
  -1  17  -8 790.353 24.5471  33
   1 -17   8 759.323 26.0277  11
   1 -17   8 729.195 27.2300  30
   1 -17   8 787.340 24.6754  27
   1 -17   8 775.365 26.7042  26
   1 -17   8 738.429 23.3465  24
  -1  17  -8 799.115 28.0741  21
  -1  17  -8 751.800 26.9060  18
  -1  17  -9 105.506 9.69758   7
   1 -17   9 107.628 9.40281   8
   1 -17   9 112.523 6.47762  40
  -1  17  -9 129.362 8.29610  33
   1 -17   9 119.065 9.56213  36
   1 -17   9 117.331 8.57032  11
   1 -17   9 113.606 8.05768  27
  -1  17  -9 117.133 6.68648  31
   1 -17   9 121.721 9.91582  30
   1 -17   9 100.793 9.06971  26
  -1  17  -9 99.2769 9.23017  21
  -1  17  -9 101.411 9.38459  18
  -1  17 -10 833.466 25.2426   6
   1 -17  10 824.460 28.3045   8
  -1  17 -10 792.106 28.0564   7
   1 -17  10 802.452 22.7823   2
   1 -17  10 730.881 27.3356  43
  -1  17 -10 799.348 25.9027  33
   1 -17  10 802.596 27.6071  36
   1 -17  10 853.297 26.2462  11
  -1  17 -10 786.360 23.8277  31
   1 -17  10 749.541 22.3872  32
   1 -17  10 776.990 25.0529  27
   1 -17  10 783.587 28.1541  30
   1 -17  10 789.268 27.1697  26
  -1  17 -10 756.398 28.0612  18
  -1  17 -10 831.976 28.8392  21
   1 -17  11 194.196 12.5319   8
  -1  17 -11 180.109 11.9537   7
  -1  17 -11 187.679 10.4168   6
   1 -17  11 194.236 8.75535   2
   1 -17  11 211.161 12.4761  43
   1 -17  11 173.605 11.7940  36
  -1  17 -11 171.862 10.6069  33
   1 -17  11 192.005 10.2151  11
  -1  17 -11 202.805 9.64872  31
   1 -17  11 180.291 9.81778  27
   1 -17  11 222.573 12.9402  30
   1 -17  11 185.862 11.5608  26
  -1  17 -11 201.719 12.7586  18
  -1  17 -11 190.659 12.6181  21
   1 -17  12 230.308 13.5846   8
  -1  17 -12 223.346 11.7895   6
  -1  17 -12 231.305 13.0459   7
   1 -17  12 237.913 10.3895   2
  -1  17 -12 208.203 10.1797   1
   1 -17  12 220.696 13.0061  43
  -1  17 -12 230.032 12.3569  33
   1 -17  12 263.928 14.1115  36
   1 -17  12 196.524 10.1767  11
   1 -17  12 197.213 10.8145  27
  -1  17 -12 219.064 10.6890  31
   1 -17  12 234.941 13.4130  30
   1 -17  12 227.649 12.2243  26
  -1  17 -12 222.595 13.8034  18
  -1  17 -13 221.074 12.5302   6
   1 -17  13 220.078 13.7835   8
  -1  17 -13 209.152 12.7744   7
  -1  17 -13 252.279 11.4533   1
   1 -17  13 230.837 11.0672   2
   1 -17  13 241.959 13.5585  43
  -1  17 -13 221.668 12.9130  33
   1 -17  13 249.564 14.3670  36
   1 -17  13 254.453 10.8181  11
   1 -17  13 234.802 11.6461  27
   1 -17  13 254.598 13.8804  30
  -1  17 -13 252.956 11.8569  31
   1 -17  13 262.713 12.8693  26
  -1  17 -13 223.839 13.7539  21
  -1  17 -13 218.385 13.9079  18
   1 -17  14 367.142 18.0656   8
  -1  17 -14 337.859 16.0004   7
  -1  17 -14 330.893 16.0310   6
  -1  17 -14 331.894 14.7800   1
   1 -17  14 384.883 14.9236   2
   1 -17  14 374.486 17.1042  43
   1 -17  14 354.701 17.8042  36
  -1  17 -14 321.402 16.3137  33
   1 -17  14 363.994 13.0947  11
   1 -17  14 353.722 14.9574  27
   1 -17  14 356.053 17.0010  30
   1 -17  14 357.077 15.4613  26
  -1  17 -14 340.228 17.3017  21
  -1  17 -14 358.101 17.9225  18
   1 -17  15 90.1833 10.1190   8
  -1  17 -15 99.8146 8.75567   7
  -1  17 -15 100.877 9.56187   6
   1 -17  15 89.7457 9.66109  43
   1 -17  15 102.768 10.5162  36
   1 -17  15 87.1813 10.3101  35
  -1  17 -15 105.221 9.77107  33
  -1  17 -15 91.5636 8.34888   1
   1 -17  15 105.200 8.53733   2
   1 -17  15 91.3419 9.30066  30
   1 -17  15 94.9386 8.37706  27
   1 -17  15 99.8731 8.46218  26
  -1  17 -15 102.749 10.3489  21
  -1  17 -16 124.145 9.51250   7
   1 -17  16 143.496 12.1563   8
  -1  17 -16 130.634 10.9943   6
   1 -17  16 142.130 11.1307  43
   1 -17  16 101.114 11.3672  36
   1 -17  16 125.207 12.2575  35
  -1  17 -16 114.201 10.5712  33
   1 -17  16 123.066 9.64357   2
  -1  17 -16 158.780 10.6741   1
   1 -17  16 124.257 10.4254  30
   1 -17  16 124.431 9.26163  27
   1 -17  16 127.960 9.26733  26
  -1  17 -16 120.241 11.3926  18
  -1  17 -16 133.476 11.1182  21
   1 -17  17 315.994 17.7981   8
  -1  17 -17 289.668 16.4497   6
  -1  17 -17 322.475 14.5529   7
   1 -17  17 301.075 16.1454  43
  -1  17 -17 302.378 16.7999  33
   1 -17  17 322.713 18.5534  35
   1 -17  17 336.886 18.2675  36
   1 -17  17 339.198 15.6679   2
  -1  17 -17 335.781 15.9818   1
   1 -17  17 327.789 16.0496  30
   1 -17  17 308.868 14.8026  27
   1 -17  17 329.080 14.1765  26
  -1  17 -17 332.963 16.9786  21
  -1  17 -17 332.084 17.6473  18
   1 -17  18 238.359 13.4908   2
  -1  17 -18 241.575 14.1131   1
   1 -17  18 214.978 15.5566  36
   1 -17  18 244.905 16.7521  35
  -1  17 -18 195.676 14.5089  33
   1 -17  18 222.457 14.1802  43
   1 -17  18 233.373 12.8691  27
   1 -17  18 224.464 13.5375  30
  -1  17 -18 232.256 15.0616   6
   1 -17  18 239.843 15.7925   8
  -1  17 -18 248.843 14.5766  21
  -1  17 -18 245.833 15.2941  18
   1 -17  19 1016.12 33.2203   2
  -1  17 -19 998.765 33.8497   1
  -1  17 -19 1002.78 35.1370  33
   1 -17  19 903.626 35.5399  36
   1 -17  19 920.417 36.0638  35
   1 -17  19 1012.73 33.6652  43
   1 -17  19 928.713 32.4529  30
   1 -17  19 993.840 32.1093  27
  -1  17 -19 1010.76 35.1435   6
   1 -17  19 1014.91 36.0184   8
  -1  17 -19 959.033 33.0431  21
  -1  17 -19 934.517 34.3064  18
   1 -17  20-3.59207 7.54502   2
  -1  17 -20 7.81578 7.50439   1
  -1  17 -20-1.11281 8.11717  33
   1 -17  20-10.1298 9.85562  36
   1 -17  20 3.88801 8.97327  35
   1 -17  20-3.54396 7.84957  43
   1 -17  20 2.46316 6.60919  30
   1 -17  20-2.32709 7.49035  27
  -1  17 -20-1.09429 8.13860   6
   1 -17  20-1.17460 8.98203   8
  -1  17 -20 3.34875 6.62857  21
  -1  17 -20-1.03970 7.95050  18
   1 -17  21 50.1656 9.36393   2
  -1  17 -21 47.4004 9.24690   1
  -1  17 -21 30.4788 7.92849   5
  -1  17 -21 37.2623 9.77509  33
   1 -17  21 41.9980 10.3447  35
   1 -17  21 48.8904 11.3593  36
   1 -17  21 27.4543 8.24194  43
   1 -17  21 32.2322 8.28053  27
   1 -17  21 34.2919 9.63959   8
  -1  17 -21 52.3949 9.71934   6
  -1  17 -21 40.1287 7.59148  21
  -1  17 -21 25.0438 8.59066  18
   1 -17  22 15.1390 8.36072   2
  -1  17 -22 22.5388 7.92607   5
  -1  17 -22 6.78229 8.99309  33
   1 -17  22 14.4365 9.57836  35
   1 -17  22 5.15875 9.95560  36
   1 -17  22 13.0377 8.05058  43
  -1  17 -22 13.2284 8.32921  29
   1 -17  22 9.41628 8.96563   8
  -1  17 -22 29.1354 9.31448   6
  -1  17 -22 4.72344 8.26258  18
   1 -17  23 121.735 12.1129   2
  -1  17 -23 104.170 10.6670   5
   1 -17  23 105.663 10.1384  43
   1 -17  23 93.0946 12.9510  35
  -1  17 -23 99.1365 11.9011  33
   1 -17  23 82.8822 12.4040  36
  -1  17 -23 91.5595 10.9212  29
  -1  17 -23 88.6511 9.83909  18
  -1  17 -23 88.5046 11.2648   6
   1 -17  23 107.371 12.7935   8
   1 -16  -9 114.970 10.6300  11
   1 -16  -9 106.729 12.4391  24
  -1  16   9 99.8064 12.3965  23
  -1  16   9 127.606 12.8921  10
  -1  16   9 112.761 11.4745   9
   1 -16  -9 103.203 11.8974  40
   1 -16  -8 116.388 11.2529  11
  -1  16   8 91.3193 11.4708  15
   1 -16  -8 99.6365 11.9072  24
  -1  16   8 101.032 11.8942  23
  -1  16   8 96.4762 10.4653   9
  -1  16   8 95.4591 11.9983  10
   1 -16  -8 87.3695 11.1226  40
   1 -16  -7 6.61466 7.85502  11
  -1  16   7-2.23308 8.65726  15
  -1  16   7 26.0941 9.39302  23
   1 -16  -7 13.8176 7.20427  26
   1 -16  -7 20.8031 9.15500  24
  -1  16   7 19.8046 9.52029  10
  -1  16   7-2.85829 7.51716   9
   1 -16  -7 27.2407 9.06635  40
   1 -16  -6 89.1961 10.2583  11
  -1  16   6 77.7374 10.8286  15
   1 -16  -6 102.849 11.4002  40
   1 -16  -6 63.8012 8.84869  26
   1 -16  -6 81.5527 10.8828  24
  -1  16   6 85.8508 11.2841  23
  -1  16   6 104.162 10.3313   9
  -1  16   6 80.5806 10.9443  10
   1 -16  -5 25.3389 6.15294   4
  -1  16   5 20.1695 9.36681  10
   1 -16  -5 38.5063 7.94921  26
   1 -16  -5 43.8633 9.57554  24
   1 -16  -5 21.5217 7.77585  11
  -1  16   5 24.4654 8.34354  15
   1 -16  -4 9.74326 6.81976  11
  -1  16   4 5.13555 7.52905  15
   1 -16  -4-4.02099 6.68707  43
   1 -16  -4-2.62716 5.56583   4
   1 -16  -4-9.45812 8.52787  24
   1 -16  -4 11.3413 7.17714  26
  -1  16   4-2.06547 8.03825  10
  -1  16   3 11.8080 7.72845  15
   1 -16  -3 13.4479 7.51222  11
   1 -16  -3 6.07758 6.70164  40
   1 -16  -3 6.96351 6.25564  43
   1 -16  -3 6.58247 4.87922   4
   1 -16  -3 13.9756 7.84029  24
   1 -16  -3 10.5958 7.12701  26
  -1  16   3 9.99382 7.57626  10
   1 -16  -2 678.136 25.5512  11
  -1  16   2 687.478 25.5665  15
   1 -16  -2 623.384 23.2140  43
   1 -16  -2 663.327 25.6827  40
  -1  16   2 661.131 24.2877   3
   1 -16  -2 644.273 24.2460  26
   1 -16  -2 614.252 25.0926  24
  -1  16   2 670.177 25.8682  10
  -1  16   1 2.77780 6.48257  10
  -1  16   1 0.90186 6.38157  15
   1 -16  -1 8.29238 6.27495  11
   1 -16  -1-0.90629 6.64490  40
   1 -16  -1 16.2336 6.70047  43
  -1  16   1 3.88076 5.71899   3
   1 -16  -1 13.6874 7.01396  26
   1 -16  -1 5.34312 6.43263  24
  -1  16   1 4.70236 5.22699  21
  -1  16   0 401.298 17.3983  10
   1 -16   0 305.694 15.5112   8
   1 -16   0 353.134 16.9187  11
   1 -16   0 337.650 15.4949  43
   1 -16   0 371.929 16.8519  40
  -1  16   0 328.145 15.3102   3
   1 -16   0 330.475 15.8749  26
   1 -16   0 350.582 16.4822  24
  -1  16   0 327.629 14.5338  21
   1 -16   1 22.9918 6.55651   8
  -1  16  -1 31.2277 6.81013   7
   1 -16   1 40.6880 7.23305  11
  -1  16  -1 37.9688 6.49871   3
   1 -16   1 27.2884 6.85723  43
   1 -16   1 32.4304 6.59127  40
   1 -16   1 30.3180 6.76790  24
   1 -16   1 34.2275 7.22771  26
  -1  16  -1 31.8904 5.14060  18
  -1  16  -1 30.3755 6.14836  21
   1 -16   2 348.758 15.9912   8
  -1  16  -2 338.238 16.1698   7
  -1  16  -2 363.860 15.5404   3
   1 -16   2 345.551 15.7830  40
   1 -16   2 354.362 15.6318  43
   1 -16   2 389.324 16.2256  24
   1 -16   2 368.436 16.1015  26
  -1  16  -2 354.353 15.5108  21
  -1  16  -2 365.923 14.3295  18
   1 -16   3 841.672 27.4537   8
  -1  16  -3 762.461 27.6754   7
   1 -16   3 812.576 26.7310  43
   1 -16   3 775.362 26.2299  40
  -1  16  -3 777.470 26.1819   3
   1 -16   3 790.580 26.2254  24
  -1  16  -3 819.014 27.1240  21
  -1  16  -3 774.854 25.4044  18
  -1  16  -4 25.1538 6.21162   7
   1 -16   4 24.2309 6.22750   8
   1 -16   4 33.2738 6.43782  11
   1 -16   4 26.5084 6.27732  43
   1 -16   4 25.3560 5.33334  40
  -1  16  -4 26.9926 5.42013   3
   1 -16   4 34.2230 6.00413  24
  -1  16  -4 27.3224 5.57367  18
  -1  16  -4 22.6562 6.21258  21
   1 -16   5 99.8496 8.43058   8
  -1  16  -5 101.640 8.77168   7
   1 -16   5 106.617 8.56369  43
   1 -16   5 80.4067 6.90769  40
   1 -16   5 93.9903 8.12907  11
  -1  16  -5 86.6596 7.37997   3
   1 -16   5 98.5840 7.41560  27
   1 -16   5 94.7399 7.48053  24
   1 -16   5 97.2424 8.27987  26
  -1  16  -5 70.7170 7.53441  21
  -1  16  -5 83.8560 7.87460  18
   1 -16   6 182.723 11.1415   8
  -1  16  -6 188.686 11.5782   7
  -1  16  -6 186.160 10.0843   3
   1 -16   6 192.556 9.51821  40
   1 -16   6 186.053 10.9808  43
   1 -16   6 209.664 11.3751  11
   1 -16   6 183.856 9.82898  27
   1 -16   6 209.597 11.3369  26
   1 -16   6 193.731 9.73004  24
  -1  16  -6 196.015 11.3832  21
  -1  16  -6 186.616 10.9227  18
   1 -16   7 310.552 14.6702   8
  -1  16  -7 311.554 13.3577   3
   1 -16   7 311.590 12.1746  40
   1 -16   7 310.410 14.3365  36
  -1  16  -7 322.469 12.6601  33
   1 -16   7 307.043 13.9330  11
   1 -16   7 351.200 15.8249  30
   1 -16   7 308.457 12.9528  27
   1 -16   7 311.412 12.3793  24
   1 -16   7 311.161 14.4832  26
  -1  16  -7 311.080 14.5966  18
  -1  16  -7 330.105 15.4566  21
   1 -16   8 233.135 12.9635   8
   1 -16   8 240.725 8.42802   2
   1 -16   8 267.638 10.1982  40
   1 -16   8 247.822 12.6741  36
  -1  16  -8 247.517 11.1869  33
   1 -16   8 255.281 12.1278  11
  -1  16  -8 264.798 9.78205  31
   1 -16   8 229.691 8.45381  32
   1 -16   8 287.922 13.9168  30
   1 -16   8 229.328 11.0631  27
   1 -16   8 273.923 13.1173  26
  -1  16  -8 257.957 13.3554  21
  -1  16  -8 234.672 12.7090  18
  -1  16  -9 555.085 21.3905   7
  -1  16  -9 580.554 19.0591   6
   1 -16   9 582.884 21.6835   8
   1 -16   9 581.537 17.0155   2
   1 -16   9 537.009 17.0458  40
   1 -16   9 579.331 21.3184  36
  -1  16  -9 596.806 19.9566  33
   1 -16   9 591.296 20.0797  11
  -1  16  -9 574.860 18.0108  31
   1 -16   9 581.325 21.9087  30
   1 -16   9 611.570 19.5763  27
   1 -16   9 519.992 16.6328  32
   1 -16   9 559.653 20.6947  26
  -1  16  -9 535.363 21.3650  18
  -1  16  -9 551.272 21.7879  21
  -1  16 -10 23.7160 5.11932   6
  -1  16 -10 25.3048 6.18798   7
   1 -16  10 38.6971 6.92819   8
   1 -16  10 30.1732 4.20034   2
  -1  16 -10 24.5932 4.32817   1
   1 -16  10 26.5344 6.44871  43
   1 -16  10 26.6934 3.16287  40
  -1  16 -10 20.5662 5.35200  33
   1 -16  10 24.1547 6.45496  36
   1 -16  10 31.0574 5.37822  11
   1 -16  10 21.7857 6.17535  30
  -1  16 -10 27.2311 4.67440  31
   1 -16  10 24.3881 5.10145  27
   1 -16  10 17.9306 5.47468  26
  -1  16 -10 26.4450 6.25519  21
  -1  16 -10 34.6104 6.82506  18
   1 -16  11 191.208 12.0014   8
  -1  16 -11 182.509 10.1997   6
  -1  16 -11 192.831 11.3530   7
   1 -16  11 192.163 8.88779   2
  -1  16 -11 186.600 9.25605   1
   1 -16  11 179.238 11.4444  43
  -1  16 -11 189.526 10.7303  33
   1 -16  11 174.491 11.5353  36
   1 -16  11 183.927 9.46520  11
   1 -16  11 177.460 9.66724  27
  -1  16 -11 186.029 9.38548  31
   1 -16  11 206.392 11.8773  30
   1 -16  11 168.545 10.4216  26
  -1  16 -11 186.300 12.0171  18
  -1  16 -12 104.159 8.45322   6
   1 -16  12 98.5139 9.49081   8
  -1  16 -12 111.242 8.96562   7
  -1  16 -12 114.717 7.70090   1
   1 -16  12 117.272 7.59333   2
   1 -16  12 105.671 9.49039  43
  -1  16 -12 120.506 9.02755  33
   1 -16  12 121.952 10.2629  36
   1 -16  12 108.688 7.10044  11
   1 -16  12 120.446 9.64760  30
  -1  16 -12 110.409 7.84463  31
   1 -16  12 111.269 8.06567  27
   1 -16  12 116.256 8.74639  26
  -1  16 -12 137.391 10.5713  18
   1 -16  13 375.978 17.6672   8
  -1  16 -13 390.858 16.5662   7
  -1  16 -13 364.169 16.3057   6
  -1  16 -13 379.953 15.2924   1
   1 -16  13 393.382 14.9744   2
   1 -16  13 341.742 16.4167  43
   1 -16  13 394.599 18.1419  36
  -1  16 -13 345.865 16.3972  33
   1 -16  13 369.621 18.0524  35
   1 -16  13 393.501 13.7065  11
   1 -16  13 442.671 17.7612  30
   1 -16  13 373.303 15.3526  27
   1 -16  13 376.428 15.7753  26
  -1  16 -13 350.259 17.5195  18
  -1  16 -13 371.796 17.6011  21
  -1  16 -14 134.246 10.3510   6
   1 -16  14 144.594 11.3208   8
  -1  16 -14 133.895 9.70673   7
   1 -16  14 128.592 8.83176   2
  -1  16 -14 128.039 9.06125   1
   1 -16  14 123.393 10.2280  43
   1 -16  14 118.770 11.2145  35
   1 -16  14 140.755 11.6055  36
  -1  16 -14 123.417 10.0469  33
   1 -16  14 124.262 6.71482  11
   1 -16  14 130.360 9.08343  27
   1 -16  14 102.504 9.66793  30
   1 -16  14 127.066 9.03020  26
  -1  16 -14 136.136 10.7152  21
  -1  16 -15 194.330 12.3928   6
   1 -16  15 212.897 13.8847   8
  -1  16 -15 202.927 11.4242   7
   1 -16  15 214.155 12.7585  43
  -1  16 -15 213.598 13.2739  33
   1 -16  15 192.520 13.9347  36
   1 -16  15 198.659 13.9264  35
  -1  16 -15 211.733 11.8865   1
   1 -16  15 193.372 11.1113   2
   1 -16  15 194.673 11.2235  27
   1 -16  15 197.290 12.2688  30
   1 -16  15 192.129 10.8613  26
  -1  16 -15 203.409 12.7023  21
   1 -16  16 313.406 17.4344   8
  -1  16 -16 339.406 14.5214   7
  -1  16 -16 319.906 16.3155   6
   1 -16  16 301.699 15.5064  43
   1 -16  16 297.022 17.1243  35
   1 -16  16 292.059 16.9124  36
  -1  16 -16 329.696 16.4069  33
   1 -16  16 343.446 15.1561   2
  -1  16 -16 310.515 15.1681   1
   1 -16  16 318.526 15.5481  30
   1 -16  16 295.738 14.3447  27
   1 -16  16 310.501 13.6875  26
  -1  16 -16 312.969 16.0217  21
  -1  16 -16 303.790 16.5265  18
  -1  16 -17 38.0327 8.10524   6
   1 -16  17 51.6769 9.62586   8
  -1  16 -17 40.8649 6.29870   7
   1 -16  17 54.7393 8.38259  43
   1 -16  17 54.8931 9.80534  36
  -1  16 -17 30.9719 8.01051  33
   1 -16  17 41.0604 9.22880  35
   1 -16  17 34.3508 7.35155   2
  -1  16 -17 48.9291 8.04538   1
   1 -16  17 44.0203 8.03063  30
   1 -16  17 36.1214 7.01149  27
   1 -16  17 39.6022 6.22599  26
  -1  16 -17 55.8867 8.91021  18
  -1  16 -17 40.6856 7.58458  21
   1 -16  18 0.87258 6.79172  43
  -1  16 -18-1.04658 7.70938  33
   1 -16  18-3.66430 8.17346  35
   1 -16  18-2.51138 6.95431   2
  -1  16 -18-1.83678 6.53116   1
   1 -16  18-3.08112 6.47186  27
   1 -16  18 2.53169 6.56850  30
  -1  16 -18-2.05291 7.18471   6
   1 -16  18-7.79481 8.08228   8
  -1  16 -18 1.02138 6.95435  18
  -1  16 -18 3.44227 6.81375  21
   1 -16  19 21.7176 8.02959  43
   1 -16  19 29.1012 9.74297  35
  -1  16 -19 15.2154 7.91792  33
  -1  16 -19 34.0142 8.57953   1
   1 -16  19 34.6764 8.14075   2
   1 -16  19 28.0614 7.39260  27
   1 -16  19 20.0278 7.35047  30
   1 -16  19 38.0742 10.0374   8
  -1  16 -19 37.4861 9.02471   6
  -1  16 -19 30.6372 7.34344  21
  -1  16 -19 29.4093 8.88970  18
   1 -16  20 79.5341 9.62637  43
   1 -16  20 66.2356 11.1185  35
  -1  16 -20 86.1537 11.4720  33
   1 -16  20 76.4458 9.85226   2
  -1  16 -20 89.4909 10.6382   1
   1 -16  20 76.7395 9.11115  30
   1 -16  20 73.4045 9.37433  27
   1 -16  20 82.5146 11.4789   8
  -1  16 -20 94.0697 11.3507   6
  -1  16 -20 94.4083 10.4784  18
  -1  16 -20 62.3856 8.36535  21
   1 -16  21 29.7493 8.38036  43
  -1  16 -21 27.3068 8.99515  33
   1 -16  21 23.7668 9.98147  35
   1 -16  21 18.3273 7.97937   2
  -1  16 -21 36.7737 8.78659   1
   1 -16  21 27.6853 8.12824  27
   1 -16  21 22.6503 9.61902   8
  -1  16 -21 29.3918 9.08691   6
  -1  16 -21 29.6430 8.06143  18
   1 -16  22 2.36093 7.18296  43
  -1  16 -22 28.5471 9.23147  33
  -1  16 -22 9.79320 8.07594   5
  -1  16 -22 4.27469 8.13789   1
   1 -16  22 6.90282 8.31879   2
   1 -16  22 4.20443 7.50279  27
  -1  16 -22 13.5122 8.09290  29
  -1  16 -22 6.29641 7.67227  18
   1 -16  22 7.14892 8.94801   8
  -1  16 -22 12.5008 8.25108   6
   1 -16  23 15.7506 7.51569  27
  -1  16 -23 11.3286 8.15484  29
   1 -16  23-9.87889 8.69403   2
  -1  16 -23 15.6703 8.16776   5
   1 -16  23 2.34695 9.44661   8
  -1  16 -23-3.37457 9.30935   6
  -1  16 -23-2.25305 8.57614  33
   1 -15 -10 39.8392 9.43701  40
   1 -15 -10 33.7523 9.77654  24
  -1  15  10 26.0517 10.3008  23
  -1  15  10 29.8694 8.82867   9
  -1  15  10 38.6609 9.80088  10
   1 -15  -9 233.918 13.2495   4
   1 -15  -9 225.578 15.4252  40
   1 -15  -9 201.227 13.5030  11
  -1  15   9 249.450 16.4601  23
   1 -15  -9 213.025 16.5960  24
  -1  15   9 219.833 14.5584   9
  -1  15   9 227.602 16.0185  10
   1 -15  -8 8.77644 6.30605   4
   1 -15  -8 10.1608 7.90440  40
  -1  15   8 3.37937 8.09589  15
   1 -15  -8 8.07438 7.31165  11
   1 -15  -8 5.84946 8.53557  24
  -1  15   8 11.3278 9.34006  23
  -1  15   8 9.65846 7.93332   9
  -1  15   8 3.28343 8.52083  10
   1 -15  -7 44.6468 7.25376   4
   1 -15  -7 61.1562 10.0172  40
   1 -15  -7 37.8818 8.32169  11
  -1  15   7 49.6029 10.1230  15
   1 -15  -7 55.6727 9.92924  24
  -1  15   7 46.6935 9.68513  23
   1 -15  -7 49.2500 8.02173  26
  -1  15   7 41.6693 8.69026   9
  -1  15   7 50.7387 9.94787  10
   1 -15  -6 93.4839 8.32435   4
   1 -15  -6 109.715 11.1827  40
  -1  15   6 69.2425 10.1241  15
   1 -15  -6 72.7829 9.57108  11
   1 -15  -6 81.2945 9.03846  26
  -1  15   6 84.4373 11.2006  23
   1 -15  -6 103.318 11.4500  24
  -1  15   6 120.588 11.9053  10
  -1  15   6 67.8612 9.17601   9
   1 -15  -5 553.899 19.7285   4
   1 -15  -5 561.806 19.9024  44
  -1  15   5 569.000 23.4595  15
   1 -15  -5 550.681 22.5099  11
[truncated: 5,827,603 more chars]
