# Supplementary material for: Crystal structure of 2-[(5-amino-1-tosyl-1H-pyrazol-3-yl)­oxy]-1-(4-meth­oxy­phen­yl)ethan-1-one 1,4-dioxane monosolvate
Source: Acta Crystallogr E Crystallogr Commun. 2024 Jan 1;80(Pt 1):29–33. doi: 10.1107/S205698902301054X (PMC10833377; doi:10.1107/S205698902301054X)
Supplement: Supplementary file 2 [file e-80-00029-Isup2.hkl]

data_I                                                                          
_shelx_title ' elg_nb14 in P-1'                                                 
_shelx_refln_list_code          4                                               
_shelx_F_calc_maximum      260.80                                               
_exptl_crystal_F_000       516.00                                               
_reflns_d_resolution_high  0.5036                                               
                                                                                
loop_                                                                           
 _space_group_symop_operation_xyz                                               
 'x, y, z'                                                                      
 '-x, -y, -z'                                                                   
                                                                                
_cell_length_a     8.2697                                                       
_cell_length_b    12.5010                                                       
_cell_length_c    12.7674                                                       
_cell_angle_alpha 116.955                                                       
_cell_angle_beta  104.842                                                       
_cell_angle_gamma  91.028                                                       
                                                                                
_shelx_F_squared_multiplier     1.000                                           
                                                                                
loop_                                                                           
 _refln_index_h                                                                 
 _refln_index_k                                                                 
 _refln_index_l                                                                 
 _refln_F_squared_calc                                                          
 _refln_F_squared_meas                                                          
 _refln_F_squared_sigma                                                         
 _refln_observed_status                                                         
   1   0   0       3343.56       3507.29        18.63 o                         
   2   0   0       3050.86       2970.51        17.61 o                         
   3   0   0         83.06         66.48         0.51 o                         
   4   0   0         15.21         13.52         0.22 o                         
   5   0   0        440.10        441.47         3.17 o                         
   6   0   0        167.96        186.06         1.43 o                         
   7   0   0        355.86        348.96         2.54 o                         
   8   0   0        418.36        430.92         2.94 o                         
   9   0   0         38.91         41.17         0.58 o                         
  10   0   0         62.21         64.75         0.85 o                         
  11   0   0        174.30        174.96         1.68 o                         
  12   0   0         35.27         35.02         0.68 o                         
  13   0   0          5.26          5.08         0.49 o                         
  14   0   0          1.60          0.14         0.60 o                         
  15   0   0          1.45          0.58         0.68 o                         
 -15   1   0          2.81          1.68         0.75 o                         
 -14   1   0         11.70          9.71         0.72 o                         
 -13   1   0          6.75          6.34         0.56 o                         
 -12   1   0         19.05         18.28         0.66 o                         
 -11   1   0         25.74         24.78         0.57 o                         
 -10   1   0        139.80        138.56         1.37 o                         
  -9   1   0          0.13          0.06         0.22 o                         
  -8   1   0         93.37         89.73         0.85 o                         
  -7   1   0         79.58         82.54         0.75 o                         
  -6   1   0       1120.24       1108.16         6.93 o                         
  -5   1   0          2.04          3.83         0.17 o                         
  -4   1   0       1910.85       1954.85        10.76 o                         
  -3   1   0        103.41        100.36         0.64 o                         
  -2   1   0       6207.05       6313.89        34.36 o                         
  -1   1   0        123.78        128.47         0.71 o                         
   1   1   0        172.68        178.11         1.16 o                         
   2   1   0       2355.06       2586.12        18.98 o                         
   3   1   0         75.15         54.73         0.52 o                         
   4   1   0       2881.37       3084.02        26.71 o                         
   5   1   0         21.31         29.22         0.43 o                         
   6   1   0        495.62        487.26         4.02 o                         
   7   1   0         18.30         20.79         0.40 o                         
   8   1   0         51.84         51.60         0.64 o                         
   9   1   0        366.88        373.26         2.72 o                         
  10   1   0          8.35         10.04         0.40 o                         
  11   1   0         19.61         18.68         0.53 o                         
  12   1   0         15.95         15.98         0.58 o                         
  13   1   0          2.07          1.99         0.48 o                         
  14   1   0         13.45         14.18         0.81 o                         
  15   1   0          0.46          0.18         0.68 o                         
 -15   2   0         24.57         24.78         1.11 o                         
 -14   2   0         17.69         19.15         0.80 o                         
 -13   2   0         10.92         11.41         0.57 o                         
 -12   2   0          4.92          4.99         0.43 o                         
 -11   2   0          0.12          0.11         0.35 o                         
 -10   2   0          9.36         10.17         0.41 o                         
  -9   2   0         48.75         50.63         0.69 o                         
  -8   2   0        306.62        297.30         2.25 o                         
  -7   2   0         86.55         68.75         0.96 o                         
  -6   2   0        635.05        622.46         3.83 o                         
  -5   2   0         22.17         24.50         0.29 o                         
  -4   2   0          2.13          0.38         0.11 o                         
  -3   2   0         47.48         38.00         0.39 o                         
  -2   2   0          2.76          0.79         0.09 o                         
  -1   2   0       8923.97       8643.29        42.45 o                         
   0   2   0        292.92        288.61         1.74 o                         
   1   2   0       3479.74       3496.11        25.19 o                         
   2   2   0        824.29        938.88         7.33 o                         
   3   2   0        589.01        652.33         5.12 o                         
   4   2   0        200.61        222.99         2.08 o                         
   5   2   0        964.48       1005.49         8.19 o                         
   6   2   0         76.39         65.13         0.77 o                         
   7   2   0        340.75        349.93         3.39 o                         
   8   2   0         36.55         40.12         0.65 o                         
   9   2   0         81.30         79.67         0.89 o                         
  10   2   0          0.81          0.84         0.29 o                         
  11   2   0          0.37          0.16         0.39 o                         
  12   2   0         35.08         36.19         0.72 o                         
  13   2   0         39.62         37.95         0.80 o                         
  14   2   0          3.93          2.88         0.68 o                         
  15   2   0          7.50          7.09         0.74 o                         
 -15   3   0         20.50         21.15         0.96 o                         
 -14   3   0         17.05         17.43         0.78 o                         
 -13   3   0          6.21          7.34         0.53 o                         
 -12   3   0         96.85        100.31         1.29 o                         
 -11   3   0         35.96         35.19         0.70 o                         
 -10   3   0        127.69        127.61         1.33 o                         
  -9   3   0         80.08         81.83         0.92 o                         
  -8   3   0         50.64         54.47         0.64 o                         
  -7   3   0       1517.59       1498.68         9.07 o                         
  -6   3   0        633.91        627.97         4.16 o                         
  -5   3   0        338.69        359.90         2.28 o                         
  -4   3   0        309.89        356.60         2.78 o                         
  -3   3   0        367.40        426.84         4.58 o                         
  -2   3   0         99.97         95.81         0.88 o                         
  -1   3   0        154.14        160.88         0.92 o                         
   0   3   0          2.95         10.58         0.12 o                         
   1   3   0        261.27        289.02         2.41 o                         
   2   3   0         11.75         19.86         0.43 o                         
   3   3   0       2584.56       2586.61        18.98 o                         
   4   3   0         96.31        121.78         1.18 o                         
   5   3   0         28.13         24.10         0.39 o                         
   6   3   0         27.26         23.96         0.33 o                         
   7   3   0        430.07        394.78         3.39 o                         
   8   3   0         25.76         21.79         0.54 o                         
   9   3   0          7.91          7.61         0.38 o                         
  10   3   0        217.79        210.89         1.86 o                         
  11   3   0        166.66        171.35         1.68 o                         
  12   3   0         36.28         35.98         0.78 o                         
  13   3   0          0.08         -0.52         0.52 o                         
  14   3   0          2.28          2.02         0.65 o                         
  15   3   0         13.66         13.49         0.88 o                         
 -15   4   0         36.48         38.70         1.26 o                         
 -14   4   0         33.82         35.66         0.95 o                         
 -13   4   0         57.19         55.56         1.15 o                         
 -12   4   0         22.89         23.13         0.72 o                         
 -11   4   0         41.24         40.88         0.78 o                         
 -10   4   0          4.33          5.12         0.41 o                         
  -9   4   0        455.91        448.69         3.42 o                         
  -8   4   0         21.28         26.10         0.41 o                         
  -7   4   0         43.42         38.66         0.45 o                         
  -6   4   0        772.50        742.35         4.42 o                         
  -5   4   0        303.41        329.80         2.27 o                         
  -4   4   0        365.66        397.37         2.74 o                         
  -3   4   0        375.20        440.06         2.71 o                         
  -2   4   0       1862.18       2027.88        13.35 o                         
  -1   4   0        466.03        447.18         3.50 o                         
   0   4   0        294.40        335.41         2.05 o                         
   1   4   0        474.88        453.08         3.14 o                         
   2   4   0        632.23        631.15         4.74 o                         
   3   4   0          5.63          7.80         0.23 o                         
   4   4   0        611.48        645.52         5.16 o                         
   5   4   0          0.90          1.99         0.23 o                         
   6   4   0        141.64        141.69         1.45 o                         
   7   4   0         52.22         66.79         0.88 o                         
   8   4   0        107.40        107.35         1.31 o                         
   9   4   0        277.22        268.32         2.67 o                         
  10   4   0         40.87         39.54         0.77 o                         
  11   4   0          0.00          0.15         0.34 o                         
  12   4   0          1.55          0.94         0.50 o                         
  13   4   0          0.01          0.01         0.53 o                         
  14   4   0         17.61         16.71         0.82 o                         
 -15   5   0         22.29         22.10         1.06 o                         
 -14   5   0          8.14          8.38         0.66 o                         
 -13   5   0         24.74         25.11         0.80 o                         
 -12   5   0         53.79         55.80         1.01 o                         
 -11   5   0        249.94        252.60         2.33 o                         
 -10   5   0         49.21         50.04         0.70 o                         
  -9   5   0         93.43         92.05         0.88 o                         
  -8   5   0        110.96        113.76         0.95 o                         
  -7   5   0         66.56         64.54         0.65 o                         
  -6   5   0         17.53         16.22         0.27 o                         
  -5   5   0        853.23        841.70         5.67 o                         
  -4   5   0         95.21        104.36         0.83 o                         
  -3   5   0          1.97          0.22         0.09 o                         
  -2   5   0        302.11        347.57         2.68 o                         
  -1   5   0        253.15        311.51         1.96 o                         
   0   5   0        355.42        332.14         2.10 o                         
   1   5   0        144.20        157.14         1.51 o                         
   2   5   0       1496.27       1619.33        11.47 o                         
   3   5   0       1093.42       1078.69         9.30 o                         
   4   5   0         34.55         42.49         0.55 o                         
   5   5   0        175.15        167.97         1.44 o                         
   6   5   0        541.64        526.52         4.53 o                         
   7   5   0         43.40         40.56         0.69 o                         
   8   5   0          9.86          9.92         0.42 o                         
   9   5   0         71.54         69.47         0.98 o                         
  10   5   0         98.55        100.64         1.25 o                         
  11   5   0          8.25          8.26         0.46 o                         
  12   5   0        104.74        108.57         1.45 o                         
  13   5   0          2.97          2.94         0.59 o                         
  14   5   0         12.01         11.96         0.80 o                         
 -15   6   0         50.41         54.15         2.18 o                         
 -14   6   0         23.63         24.05         1.02 o                         
 -13   6   0         79.21         78.98         1.53 o                         
 -12   6   0         12.07         11.49         0.57 o                         
 -11   6   0         49.29         49.51         0.95 o                         
 -10   6   0          2.23          2.84         0.30 o                         
  -9   6   0         45.33         45.40         0.56 o                         
  -8   6   0          6.19          5.55         0.22 o                         
  -7   6   0        177.65        171.98         1.29 o                         
  -6   6   0        206.86        208.54         1.71 o                         
  -5   6   0        794.23        748.83         5.88 o                         
  -4   6   0         18.57         18.96         0.27 o                         
  -3   6   0       1219.76       1285.58         8.82 o                         
  -2   6   0          9.08         17.51         0.50 o                         
  -1   6   0        141.50        157.25         1.59 o                         
   0   6   0       1028.35       1138.27         7.49 o                         
   1   6   0       1427.67       1385.62        10.82 o                         
   2   6   0       1297.57       1341.58         9.55 o                         
   3   6   0        513.18        579.37         4.08 o                         
   4   6   0        343.22        372.99         3.11 o                         
   5   6   0          9.51         12.48         0.31 o                         
   6   6   0        379.45        405.05         2.94 o                         
   7   6   0         44.01         45.91         0.66 o                         
   8   6   0        317.41        297.95         2.86 o                         
   9   6   0         68.54         65.77         1.02 o                         
  10   6   0        331.31        336.18         3.32 o                         
  11   6   0         40.45         41.92         0.90 o                         
  12   6   0         20.66         19.42         0.92 o                         
  13   6   0          9.62          8.86         0.69 o                         
  14   6   0         10.31         11.11         0.84 o                         
 -15   7   0          2.43          3.88         0.64 o                         
 -14   7   0         17.52         16.82         0.77 o                         
 -13   7   0         99.72        104.65         1.86 o                         
 -12   7   0         44.75         45.53         0.89 o                         
 -11   7   0         33.68         32.82         0.84 o                         
 -10   7   0        186.63        183.53         1.78 o                         
  -9   7   0          1.82          1.25         0.25 o                         
  -8   7   0        175.32        172.45         1.39 o                         
  -7   7   0        300.08        302.94         2.27 o                         
  -6   7   0       1096.76       1046.50         7.07 o                         
  -5   7   0        413.90        407.48         3.14 o                         
  -4   7   0        120.00         94.21         0.76 o                         
  -3   7   0        233.04        281.09         2.26 o                         
  -2   7   0        255.77        282.45         2.12 o                         
  -1   7   0         11.81         16.68         0.27 o                         
   0   7   0       1090.80       1236.25         8.86 o                         
   1   7   0        128.40        193.79         1.60 o                         
   2   7   0        545.51        517.41         3.75 o                         
   3   7   0          2.62          2.61         0.17 o                         
   4   7   0       1543.31       1502.42        10.32 o                         
   5   7   0        119.52        121.64         1.18 o                         
   6   7   0          3.60          6.19         0.32 o                         
   7   7   0         22.75         20.52         0.70 o                         
   8   7   0          1.26          1.50         0.41 o                         
   9   7   0         37.79         41.15         0.92 o                         
  10   7   0          1.92          0.97         0.44 o                         
  11   7   0         63.15         63.62         1.06 o                         
  12   7   0         61.13         61.46         2.51 o                         
  13   7   0          2.47          1.96         0.80 o                         
  14   7   0         10.26          9.97         0.93 o                         
 -15   8   0          8.36          7.04         0.74 o                         
 -14   8   0          0.40          0.99         0.61 o                         
 -13   8   0          0.07         -0.01         0.54 o                         
 -12   8   0         37.02         34.99         0.95 o                         
 -11   8   0          0.65          0.02         0.38 o                         
 -10   8   0         62.32         58.30         0.91 o                         
  -9   8   0         33.09         32.27         0.53 o                         
  -8   8   0         21.11         20.45         0.41 o                         
  -7   8   0          0.41          0.79         0.23 o                         
  -6   8   0          3.20          1.30         0.20 o                         
  -5   8   0       1114.28       1104.00         7.73 o                         
  -4   8   0         71.03         66.44         0.75 o                         
  -3   8   0         58.22         55.79         0.72 o                         
  -2   8   0        233.16        201.39         1.43 o                         
  -1   8   0         25.37         16.26         0.30 o                         
   0   8   0        305.50        262.88         1.96 o                         
   1   8   0         12.77         10.40         0.23 o                         
   2   8   0        376.21        355.46         2.81 o                         
   3   8   0         10.24          8.09         0.23 o                         
   4   8   0        370.50        372.87         2.87 o                         
   5   8   0         18.43         19.26         0.40 o                         
   6   8   0         23.69         25.59         0.56 o                         
   7   8   0        113.91        107.85         1.24 o                         
   8   8   0        171.72        172.00         2.03 o                         
   9   8   0        142.67        145.29         1.73 o                         
  10   8   0          1.10          0.61         0.44 o                         
  11   8   0         46.72         45.12         1.13 o                         
  12   8   0         24.02         22.92         0.92 o                         
  13   8   0         88.94         92.37         1.91 o                         
 -15   9   0          0.01          0.44         0.69 o                         
 -14   9   0          8.57          9.49         0.74 o                         
 -13   9   0         51.55         51.28         1.04 o                         
 -12   9   0        178.09        181.31         2.09 o                         
 -11   9   0         93.16         95.30         1.21 o                         
 -10   9   0          0.37          0.77         0.37 o                         
  -9   9   0          0.09          0.21         0.30 o                         
  -8   9   0         80.31         86.67         0.90 o                         
  -7   9   0        907.06        880.50         6.55 o                         
  -6   9   0       1023.35        979.94         6.76 o                         
  -5   9   0        474.77        485.10         3.84 o                         
  -4   9   0       2322.90       2228.71        15.92 o                         
  -3   9   0       1275.37       1209.53         9.05 o                         
  -2   9   0         42.50         39.84         0.74 o                         
  -1   9   0       1137.20       1098.04         7.62 o                         
   0   9   0          1.34          4.82         0.35 o                         
   1   9   0        249.37        249.73         2.13 o                         
   2   9   0        155.95        148.82         1.33 o                         
   3   9   0       1033.87       1048.96         8.31 o                         
   4   9   0         17.21         18.69         0.36 o                         
   5   9   0         55.12         52.62         0.62 o                         
   6   9   0         24.50         23.25         0.50 o                         
   7   9   0          6.48          6.27         0.36 o                         
   8   9   0         27.71         27.98         0.88 o                         
   9   9   0          1.30          0.95         0.39 o                         
  10   9   0         47.73         45.74         1.07 o                         
  11   9   0         13.43         13.08         0.68 o                         
  12   9   0          1.97          1.77         0.77 o                         
  13   9   0         15.05         16.52         0.92 o                         
 -15  10   0         51.15         53.42         1.34 o                         
 -14  10   0         48.97         50.12         1.29 o                         
 -13  10   0          4.82          4.53         0.65 o                         
 -12  10   0         16.41         15.50         0.86 o                         
 -11  10   0         57.57         55.27         0.95 o                         
 -10  10   0         71.96         71.41         0.91 o                         
  -9  10   0        100.69         99.63         1.09 o                         
  -8  10   0        153.97        152.30         1.59 o                         
  -7  10   0        174.05        170.83         1.66 o                         
  -6  10   0        341.95        331.34         3.20 o                         
  -5  10   0        128.14        124.62         1.19 o                         
  -4  10   0         74.49         62.46         0.77 o                         
  -3  10   0       1384.80       1348.91        13.23 o                         
  -2  10   0          1.45          2.35         0.25 o                         
  -1  10   0         92.71         87.68         1.36 o                         
   0  10   0         18.24         16.85         0.27 o                         
   1  10   0        759.29        775.49         5.71 o                         
   2  10   0         26.52         27.76         0.41 o                         
   3  10   0        232.02        227.11         1.97 o                         
   4  10   0        291.42        291.06         2.35 o                         
   5  10   0        116.45        111.28         1.15 o                         
   6  10   0          0.83          0.50         0.33 o                         
   7  10   0         10.87         11.25         0.44 o                         
   8  10   0         87.19         85.46         1.21 o                         
   9  10   0          8.32          8.38         0.58 o                         
  10  10   0         12.68         11.94         0.92 o                         
  11  10   0          0.04         -0.31         0.77 o                         
  12  10   0          9.16          8.45         0.91 o                         
 -14  11   0          0.02         -0.79         0.79 o                         
 -13  11   0          7.41          8.19         0.64 o                         
 -12  11   0         30.46         29.41         1.14 o                         
 -11  11   0         82.35         80.78         1.13 o                         
 -10  11   0         57.01         57.76         0.99 o                         
  -9  11   0          3.37          3.56         0.41 o                         
  -8  11   0         32.04         32.25         0.78 o                         
  -7  11   0        173.74        164.88         1.59 o                         
  -6  11   0          4.83          5.15         0.35 o                         
  -5  11   0        278.07        249.84         2.34 o                         
  -4  11   0          9.46          7.55         0.32 o                         
  -3  11   0        228.97        219.53         1.99 o                         
  -2  11   0         15.85         16.54         0.49 o                         
  -1  11   0         32.52         34.85         0.53 o                         
   0  11   0         88.40         73.42         0.77 o                         
   1  11   0        620.84        593.58         4.85 o                         
   2  11   0          0.51          0.85         0.22 o                         
   3  11   0         81.78         81.33         1.06 o                         
   4  11   0         17.24         14.19         0.38 o                         
   5  11   0         48.71         46.78         0.72 o                         
   6  11   0         30.45         29.71         0.86 o                         
   7  11   0          8.60          9.69         0.48 o                         
   8  11   0          0.01         -0.48         0.48 o                         
   9  11   0          0.53          0.86         0.59 o                         
  10  11   0         18.59         18.20         0.87 o                         
  11  11   0          0.13         -0.19         0.81 o                         
  12  11   0          1.62          0.86         1.11 o                         
 -14  12   0          0.07          0.85         0.72 o                         
 -13  12   0          0.72          0.37         0.61 o                         
 -12  12   0         14.18         14.16         0.72 o                         
 -11  12   0         63.66         63.12         1.04 o                         
 -10  12   0         20.52         20.81         0.65 o                         
  -9  12   0         43.67         40.93         0.77 o                         
  -8  12   0          0.35          0.48         0.41 o                         
  -7  12   0        135.42        127.14         2.09 o                         
  -6  12   0         12.31         11.68         0.48 o                         
  -5  12   0         22.12         24.66         0.54 o                         
  -4  12   0         32.04         31.44         0.64 o                         
  -3  12   0        606.91        576.87         4.44 o                         
  -2  12   0        178.98        194.11         1.95 o                         
  -1  12   0         25.01         19.21         0.48 o                         
   0  12   0         10.74         10.26         0.35 o                         
   1  12   0         10.05         10.26         0.34 o                         
   2  12   0          9.09          9.18         0.30 o                         
   3  12   0        195.10        199.57         1.68 o                         
   4  12   0         47.70         44.64         0.65 o                         
   5  12   0          9.97          8.67         0.41 o                         
   6  12   0         92.84         94.42         1.21 o                         
   7  12   0        125.43        125.17         1.53 o                         
   8  12   0         20.94         21.65         0.73 o                         
   9  12   0          0.24          0.56         0.75 o                         
  10  12   0          5.89          6.87         0.79 o                         
  11  12   0          1.47          1.30         0.81 o                         
 -14  13   0          5.42          5.87         0.95 o                         
 -13  13   0        100.60        101.75         2.03 o                         
 -12  13   0         68.19         67.76         1.36 o                         
 -11  13   0         43.90         44.65         0.89 o                         
 -10  13   0         32.68         32.48         0.91 o                         
  -9  13   0          4.97          5.04         0.48 o                         
  -8  13   0        110.59        113.39         1.36 o                         
  -7  13   0          0.70          0.81         0.47 o                         
  -6  13   0          0.02          0.20         0.43 o                         
  -5  13   0         17.09         14.41         0.65 o                         
  -4  13   0         33.17         29.66         0.56 o                         
  -3  13   0        192.30        182.89         1.69 o                         
  -2  13   0          4.88          4.15         0.30 o                         
  -1  13   0         49.92         49.37         0.67 o                         
   0  13   0        200.35        194.00         2.00 o                         
   1  13   0         31.16         29.04         0.47 o                         
   2  13   0          2.51          1.95         0.26 o                         
   3  13   0          3.72          3.04         0.28 o                         
   4  13   0        114.56        114.27         1.19 o                         
   5  13   0         44.50         41.51         0.72 o                         
   6  13   0          4.22          4.88         0.43 o                         
   7  13   0         10.61          9.48         0.50 o                         
   8  13   0         14.93         13.34         0.75 o                         
   9  13   0          2.92          3.98         0.69 o                         
  10  13   0          2.33          2.84         0.69 o                         
  11  13   0         25.73         27.14         1.02 o                         
 -13  14   0         50.44         51.99         1.46 o                         
 -12  14   0          2.35          1.75         0.72 o                         
 -11  14   0          0.07          0.34         0.62 o                         
 -10  14   0          5.83          5.77         0.58 o                         
  -9  14   0        312.78        311.41         3.12 o                         
  -8  14   0        186.52        183.16         2.08 o                         
  -7  14   0          0.99          0.91         0.45 o                         
  -6  14   0          4.77          5.42         0.52 o                         
  -5  14   0          4.20          2.84         0.41 o                         
  -4  14   0        121.75        118.27         1.62 o                         
  -3  14   0          0.52          0.27         0.33 o                         
  -2  14   0        186.90        190.99         1.76 o                         
  -1  14   0         30.57         30.57         0.63 o                         
   0  14   0          3.62          4.04         0.30 o                         
   1  14   0         26.09         27.36         0.59 o                         
   2  14   0          0.07          0.45         0.29 o                         
   3  14   0          1.64          1.71         0.33 o                         
   4  14   0         16.12         17.41         0.55 o                         
   5  14   0        111.35        111.21         1.74 o                         
   6  14   0        111.64        112.87         1.41 o                         
   7  14   0          2.50          2.90         0.52 o                         
   8  14   0         37.01         38.64         0.98 o                         
   9  14   0          5.31          3.71         0.68 o                         
  10  14   0          0.38          0.23         0.69 o                         
 -13  15   0         17.64         18.68         1.14 o                         
 -12  15   0         37.61         37.40         1.59 o                         
 -11  15   0         11.50         12.06         1.00 o                         
 -10  15   0          2.48          2.73         0.59 o                         
  -9  15   0        211.92        219.78         2.58 o                         
  -8  15   0         40.69         41.52         1.33 o                         
  -7  15   0         38.46         40.34         0.84 o                         
  -6  15   0          2.19          2.89         0.48 o                         
  -5  15   0        182.78        185.49         1.93 o                         
  -4  15   0        284.30        281.34         2.84 o                         
  -3  15   0        107.29        108.69         1.31 o                         
  -2  15   0        142.79        148.47         1.57 o                         
  -1  15   0          5.50          4.79         0.37 o                         
   0  15   0         28.60         25.21         0.58 o                         
   1  15   0          0.03         -0.05         0.33 o                         
   2  15   0        198.66        202.96         2.05 o                         
   3  15   0        369.62        369.63         3.06 o                         
   4  15   0         26.27         24.49         0.63 o                         
   5  15   0          2.04          1.60         0.44 o                         
   6  15   0         14.70         13.70         0.61 o                         
   7  15   0         16.40         14.97         0.80 o                         
   8  15   0          1.63          0.72         0.66 o                         
   9  15   0          3.56          3.61         0.75 o                         
 -12  16   0          9.07          7.87         1.00 o                         
 -11  16   0         14.12         13.31         1.05 o                         
 -10  16   0         29.94         33.06         1.39 o                         
  -9  16   0        254.78        261.14         3.79 o                         
  -8  16   0        167.24        176.77         2.18 o                         
  -7  16   0         14.12         13.79         0.60 o                         
  -6  16   0          1.00          0.77         0.52 o                         
  -5  16   0        113.10        116.00         2.20 o                         
  -4  16   0          0.57          0.77         0.53 o                         
  -3  16   0         24.45         24.95         0.74 o                         
  -2  16   0         28.48         27.78         0.85 o                         
  -1  16   0         81.70         81.38         1.78 o                         
   0  16   0         36.50         34.56         0.78 o                         
   1  16   0          0.21          0.37         0.50 o                         
   2  16   0         21.93         20.72         0.63 o                         
   3  16   0         48.78         49.36         0.95 o                         
   4  16   0          0.09         -0.02         0.50 o                         
   5  16   0         10.79          9.86         0.80 o                         
   6  16   0          8.09          8.24         0.68 o                         
   7  16   0         18.00         17.35         1.01 o                         
   8  16   0         39.73         41.94         1.23 o                         
   9  16   0          4.55          7.32         1.09 o                         
 -11  17   0          4.68          4.87         0.98 o                         
 -10  17   0          8.36          9.31         0.95 o                         
  -9  17   0          1.33          1.29         0.66 o                         
  -8  17   0          2.09          1.89         0.61 o                         
  -7  17   0        157.32        157.15         2.13 o                         
  -6  17   0         30.66         29.51         0.84 o                         
  -5  17   0         85.76         88.36         2.17 o                         
  -4  17   0         82.81         84.31         1.66 o                         
  -3  17   0        104.00        101.12         1.50 o                         
  -2  17   0         73.27         74.58         1.18 o                         
  -1  17   0          0.22          0.10         0.51 o                         
   0  17   0         22.39         20.65         0.71 o                         
   1  17   0         26.44         27.44         1.15 o                         
   2  17   0         27.77         26.90         0.83 o                         
   3  17   0         55.07         53.02         1.38 o                         
   4  17   0          0.23         -0.52         0.61 o                         
   5  17   0         12.56         11.45         0.78 o                         
   6  17   0         24.18         22.47         1.05 o                         
   7  17   0         15.72         16.15         1.05 o                         
   8  17   0         61.46         64.23         1.80 o                         
 -11  18   0         41.04         47.31         2.66 o                         
 -10  18   0         69.95         73.49         2.03 o                         
  -9  18   0         17.02         17.48         1.07 o                         
  -8  18   0          0.34          0.28         0.74 o                         
  -7  18   0         42.74         45.84         1.32 o                         
  -6  18   0         46.43         47.23         1.24 o                         
  -5  18   0        116.31        119.92         2.11 o                         
  -4  18   0        149.87        148.68         2.19 o                         
  -3  18   0         20.03         18.80         0.84 o                         
  -2  18   0          0.08          0.15         0.57 o                         
  -1  18   0         52.31         50.51         1.12 o                         
   0  18   0          7.36          7.14         0.70 o                         
   1  18   0         43.79         43.17         1.20 o                         
   2  18   0          6.34          4.07         0.74 o                         
   3  18   0         10.52          9.43         1.12 o                         
   4  18   0          3.20          3.76         0.73 o                         
   5  18   0          4.94          4.34         0.98 o                         
   6  18   0          1.63          2.52         1.09 o                         
   7  18   0          2.05          2.21         1.42 o                         
 -10  19   0          1.00          1.56         1.47 o                         
  -9  19   0          0.73          1.09         1.20 o                         
  -8  19   0          5.04          5.53         1.23 o                         
  -7  19   0         31.64         32.15         1.21 o                         
  -6  19   0         80.86         81.80         1.60 o                         
  -5  19   0          1.10          2.65         0.75 o                         
  -4  19   0          1.53          1.45         0.72 o                         
  -3  19   0        364.36        375.06         5.17 o                         
  -2  19   0        107.80        109.65         1.88 o                         
  -1  19   0          8.17          9.18         0.80 o                         
   0  19   0          7.12          6.85         0.74 o                         
   1  19   0          0.36         -0.36         0.80 o                         
   2  19   0          7.44          7.19         0.82 o                         
   3  19   0          0.27         -0.74         0.74 o                         
   4  19   0          3.93          2.88         0.74 o                         
   5  19   0          0.27         -1.06         1.13 o                         
  -8  20   0          0.29          0.81         0.90 o                         
  -7  20   0          3.77          3.03         0.81 o                         
  -6  20   0          1.39          1.50         0.85 o                         
  -5  20   0          5.20          5.04         0.82 o                         
  -4  20   0         15.94         16.68         1.07 o                         
  -3  20   0          0.04         -0.28         0.70 o                         
  -2  20   0         16.20         18.11         0.92 o                         
  -1  20   0          4.84          6.52         0.76 o                         
   0  20   0          0.36         -0.65         0.70 o                         
   1  20   0         28.15         28.14         1.19 o                         
   2  20   0         36.10         36.13         1.20 o                         
   3  20   0          1.85          2.13         0.75 o                         
   4  20   0          2.10          1.81         1.11 o                         
  -7  21   0          0.06         -0.62         0.88 o                         
  -6  21   0          5.00          3.75         0.91 o                         
  -5  21   0          0.80          0.05         0.89 o                         
  -4  21   0          1.02          1.15         0.92 o                         
  -3  21   0          6.02          5.24         0.78 o                         
  -2  21   0          0.15         -0.57         0.71 o                         
  -1  21   0          0.00         -0.57         0.72 o                         
   0  21   0         16.60         16.14         0.98 o                         
   1  21   0          7.29          6.87         0.91 o                         
   2  21   0         20.19         19.29         1.42 o                         
  -4  22   0         13.56         10.22         1.62 o                         
  -3  22   0          4.13          4.75         0.78 o                         
  -2  22   0         18.46         19.22         0.94 o                         
  -1  22   0          1.57          3.00         1.05 o                         
  -1 -22   1          1.29          1.51         0.84 o                         
   0 -22   1          8.18          9.43         1.07 o                         
   1 -22   1          0.20          0.27         0.77 o                         
   2 -22   1          1.81          2.57         0.73 o                         
   3 -22   1          2.80          3.24         0.80 o                         
   4 -22   1         11.42         11.03         1.01 o                         
   5 -22   1         66.50         71.60         1.65 o                         
  -3 -21   1          2.36          2.03         0.93 o                         
  -2 -21   1          2.39          2.35         0.86 o                         
  -1 -21   1         25.37         23.76         1.30 o                         
   0 -21   1          2.93          2.56         0.75 o                         
   1 -21   1         10.65         10.02         0.81 o                         
   2 -21   1          0.17         -0.54         0.71 o                         
   3 -21   1          3.38          3.12         0.80 o                         
   4 -21   1          1.12          0.65         0.90 o                         
   5 -21   1          7.57          8.04         0.85 o                         
   6 -21   1          0.78          0.26         0.79 o                         
   7 -21   1         22.48         25.90         1.23 o                         
  -5 -20   1          0.65          1.51         1.10 o                         
  -4 -20   1          3.35          1.60         0.92 o                         
  -3 -20   1          3.36          2.33         0.83 o                         
  -2 -20   1         53.30         55.25         1.45 o                         
  -1 -20   1         31.36         31.46         1.32 o                         
   0 -20   1         24.62         24.72         1.04 o                         
   1 -20   1         10.79         10.86         0.79 o                         
   2 -20   1         14.32         14.44         0.93 o                         
   3 -20   1          3.02          3.51         0.79 o                         
   4 -20   1         10.13         12.32         0.83 o                         
   5 -20   1          0.01         -0.39         0.64 o                         
   6 -20   1          2.55          2.14         0.67 o                         
   7 -20   1          7.37          6.59         0.84 o                         
   8 -20   1          0.00         -1.04         1.04 o                         
   9 -20   1          0.23          0.44         1.20 o                         
  -6 -19   1          5.47          4.33         1.16 o                         
  -5 -19   1         10.39         11.29         1.05 o                         
  -4 -19   1          0.25         -0.63         0.70 o                         
  -3 -19   1          5.40          5.27         0.74 o                         
  -2 -19   1          9.68          8.05         0.79 o                         
  -1 -19   1          4.44          3.75         0.73 o                         
   0 -19   1          0.66          0.70         0.64 o                         
   1 -19   1          5.28          3.58         0.63 o                         
   2 -19   1         23.94         24.74         0.88 o                         
   3 -19   1          2.20          0.55         0.64 o                         
   4 -19   1         69.30         68.00         1.72 o                         
   5 -19   1        227.16        234.79         3.43 o                         
   6 -19   1         23.57         24.04         0.93 o                         
   7 -19   1          7.67          7.16         0.88 o                         
   8 -19   1         92.48         93.38         3.67 o                         
   9 -19   1         39.78         38.34         1.66 o                         
  10 -19   1         14.83         15.29         1.06 o                         
  -7 -18   1         11.97         13.47         1.30 o                         
  -6 -18   1          0.10          0.56         1.10 o                         
  -5 -18   1          0.00         -0.79         0.79 o                         
  -4 -18   1          3.48          3.68         0.73 o                         
  -3 -18   1         12.81         13.29         0.77 o                         
  -2 -18   1         20.07         19.33         0.76 o                         
  -1 -18   1          0.62          0.22         0.59 o                         
   0 -18   1         22.66         21.94         0.81 o                         
   1 -18   1          1.48          1.21         0.56 o                         
   2 -18   1          6.81          7.02         0.58 o                         
   3 -18   1          5.10          5.47         0.66 o                         
   4 -18   1          0.06         -0.23         0.67 o                         
   5 -18   1         13.26         13.90         0.77 o                         
   6 -18   1        177.69        176.01         2.20 o                         
   7 -18   1        147.48        149.01         2.07 o                         
   8 -18   1          0.58         -0.16         0.61 o                         
   9 -18   1         44.85         50.46         1.21 o                         
  10 -18   1         58.30         58.86         1.31 o                         
  11 -18   1          1.52          1.57         1.14 o                         
  -8 -17   1          1.30          0.58         0.92 o                         
  -7 -17   1         87.64         89.59         2.14 o                         
  -6 -17   1        229.16        233.53         3.76 o                         
  -5 -17   1        168.91        172.29         2.06 o                         
  -4 -17   1         80.86         80.48         1.26 o                         
  -3 -17   1         10.48         10.03         0.54 o                         
  -2 -17   1          5.62          4.28         0.56 o                         
  -1 -17   1         12.88         10.84         0.91 o                         
   0 -17   1         43.63         41.11         1.10 o                         
   1 -17   1          9.35         11.17         0.60 o                         
   2 -17   1         73.31         69.87         1.10 o                         
   3 -17   1          1.77          2.44         0.52 o                         
   4 -17   1          0.16         -0.27         0.52 o                         
   5 -17   1         61.91         62.00         1.42 o                         
   6 -17   1          8.26          8.91         0.61 o                         
   7 -17   1         55.91         57.86         1.16 o                         
   8 -17   1        109.18        107.89         1.64 o                         
   9 -17   1         20.63         20.44         0.95 o                         
  10 -17   1          3.87          3.20         0.80 o                         
  11 -17   1          4.86          5.98         1.25 o                         
  12 -17   1         13.98         13.20         1.16 o                         
  -9 -16   1         70.60         69.25         1.93 o                         
  -8 -16   1         72.60         76.83         2.61 o                         
  -7 -16   1         22.81         22.60         0.97 o                         
  -6 -16   1         60.89         62.72         1.18 o                         
  -5 -16   1          8.49          8.77         0.63 o                         
  -4 -16   1          3.05          3.32         0.51 o                         
  -3 -16   1          4.12          2.93         0.45 o                         
  -2 -16   1          2.93          2.44         0.42 o                         
  -1 -16   1        113.35        114.60         1.31 o                         
   0 -16   1        191.24        190.14         2.02 o                         
   1 -16   1         10.00          7.66         0.48 o                         
   2 -16   1         19.32         18.84         0.61 o                         
   3 -16   1        167.81        165.21         2.07 o                         
   4 -16   1         21.92         21.78         0.71 o                         
   5 -16   1         71.97         69.84         1.06 o                         
   6 -16   1          2.96          3.65         0.50 o                         
   7 -16   1          6.85          6.84         0.53 o                         
   8 -16   1          8.86          8.34         0.63 o                         
   9 -16   1          0.99          1.12         0.63 o                         
  10 -16   1         23.90         25.08         1.02 o                         
  11 -16   1        128.43        132.09         1.99 o                         
  12 -16   1          6.49          7.66         0.98 o                         
 -10 -15   1          0.60          0.19         0.85 o                         
  -9 -15   1          0.01         -0.18         0.66 o                         
  -8 -15   1          0.01         -0.06         0.69 o                         
  -7 -15   1          8.90          8.18         0.59 o                         
  -6 -15   1         74.95         74.44         1.10 o                         
  -5 -15   1         74.67         73.21         1.06 o                         
  -4 -15   1          1.09          1.48         0.35 o                         
  -3 -15   1         18.83         19.33         0.49 o                         
  -2 -15   1          0.05         -0.21         0.31 o                         
  -1 -15   1        703.17        701.02         5.34 o                         
   0 -15   1        162.42        173.23         1.62 o                         
   1 -15   1        117.75        118.50         1.32 o                         
   2 -15   1         10.46         11.09         0.48 o                         
   3 -15   1        126.74        127.29         1.45 o                         
   4 -15   1          8.89          9.84         0.50 o                         
   5 -15   1          0.11          0.34         0.37 o                         
   6 -15   1        112.13        111.84         1.89 o                         
   7 -15   1         74.31         73.98         0.98 o                         
   8 -15   1          4.14          4.74         0.54 o                         
   9 -15   1         44.99         47.16         1.04 o                         
  10 -15   1         62.79         65.61         1.47 o                         
  11 -15   1         30.68         30.33         0.99 o                         
  12 -15   1         36.46         36.61         1.25 o                         
  13 -15   1          0.00         -0.01         0.89 o                         
 -11 -14   1          2.01          1.97         1.13 o                         
 -10 -14   1          0.02          0.50         0.80 o                         
  -9 -14   1         11.25         10.01         0.80 o                         
  -8 -14   1          2.15          1.58         0.51 o                         
  -7 -14   1          2.76          2.16         0.45 o                         
  -6 -14   1          0.05         -0.33         0.41 o                         
  -5 -14   1          1.62          1.77         0.37 o                         
  -4 -14   1         39.95         40.29         0.65 o                         
  -3 -14   1        185.07        185.81         1.57 o                         
  -2 -14   1         61.09         64.32         0.82 o                         
  -1 -14   1        134.90        134.32         1.45 o                         
   0 -14   1         14.32         17.24         0.43 o                         
   1 -14   1        631.89        646.22         5.18 o                         
   2 -14   1         32.46         34.13         0.63 o                         
   3 -14   1        130.99        129.83         1.44 o                         
   4 -14   1         42.17         42.05         0.81 o                         
   5 -14   1         50.08         51.73         0.89 o                         
   6 -14   1          6.89          7.04         0.43 o                         
   7 -14   1         43.13         42.42         0.75 o                         
   8 -14   1         21.14         20.44         0.66 o                         
   9 -14   1        170.50        169.57         1.79 o                         
  10 -14   1         93.40         90.29         1.31 o                         
  11 -14   1         65.21         66.57         1.18 o                         
  12 -14   1         44.67         48.44         1.17 o                         
  13 -14   1         35.03         40.13         1.47 o                         
 -11 -13   1          4.24          4.09         0.97 o                         
 -10 -13   1         58.35         56.44         1.53 o                         
  -9 -13   1         19.42         19.60         0.91 o                         
  -8 -13   1         18.32         18.68         0.92 o                         
  -7 -13   1         54.06         56.46         1.03 o                         
  -6 -13   1         38.89         38.83         0.91 o                         
  -5 -13   1         81.68         79.64         0.98 o                         
  -4 -13   1          0.17          0.68         0.28 o                         
  -3 -13   1         51.87         49.12         0.65 o                         
  -2 -13   1        148.44        145.68         1.28 o                         
  -1 -13   1          1.31          1.31         0.23 o                         
   0 -13   1         16.01         14.43         0.37 o                         
   1 -13   1         40.87         39.90         0.54 o                         
   2 -13   1         13.47         13.12         0.39 o                         
   3 -13   1        182.87        182.53         1.82 o                         
   4 -13   1         14.17         11.84         0.45 o                         
   5 -13   1         10.72         11.70         0.41 o                         
   6 -13   1         58.43         53.43         0.75 o                         
   7 -13   1         25.70         23.24         0.59 o                         
   8 -13   1         64.80         65.11         0.93 o                         
   9 -13   1          0.66          0.68         0.42 o                         
  10 -13   1          9.32          8.74         0.53 o                         
  11 -13   1          5.52          4.64         0.54 o                         
  12 -13   1         16.05         16.95         0.79 o                         
  13 -13   1         14.45         11.27         0.77 o                         
  14 -13   1         24.28         24.16         1.10 o                         
 -12 -12   1          4.66          3.51         0.90 o                         
 -11 -12   1         14.80         15.58         1.16 o                         
 -10 -12   1          0.05          0.81         0.62 o                         
  -9 -12   1          6.44          6.53         0.65 o                         
  -8 -12   1          2.08          1.17         0.51 o                         
  -7 -12   1         66.99         67.63         1.30 o                         
  -6 -12   1         32.13         32.01         0.76 o                         
  -5 -12   1          9.48          9.64         0.39 o                         
  -4 -12   1          0.53          0.48         0.29 o                         
  -3 -12   1        234.81        231.27         1.89 o                         
  -2 -12   1         63.96         58.18         0.68 o                         
  -1 -12   1         26.75         22.24         0.40 o                         
   0 -12   1         10.53          8.85         0.38 o                         
   1 -12   1        117.36        112.58         1.08 o                         
   2 -12   1        149.02        149.13         1.38 o                         
   3 -12   1          1.15          2.61         0.29 o                         
   4 -12   1          4.90          5.63         0.28 o                         
   5 -12   1        146.09        139.56         1.44 o                         
   6 -12   1         81.61         82.87         1.04 o                         
   7 -12   1          3.37          2.96         0.41 o                         
   8 -12   1         97.00         94.07         1.39 o                         
   9 -12   1          1.46          1.09         0.38 o                         
  10 -12   1         14.78         14.70         0.54 o                         
  11 -12   1          3.96          3.12         0.46 o                         
  12 -12   1        129.18        126.76         1.61 o                         
  13 -12   1         21.60         21.75         0.85 o                         
  14 -12   1          0.35          0.15         0.81 o                         
 -12 -11   1         13.50         13.26         1.01 o                         
 -11 -11   1          3.06          1.75         0.85 o                         
 -10 -11   1         21.22         21.04         0.91 o                         
  -9 -11   1         11.02         11.64         0.73 o                         
  -8 -11   1         18.82         18.02         0.60 o                         
  -7 -11   1         14.21         14.56         0.49 o                         
  -6 -11   1         19.33         20.14         0.52 o                         
  -5 -11   1        121.42        117.63         1.17 o                         
  -4 -11   1          1.16          2.28         0.24 o                         
  -3 -11   1        430.00        401.67         3.25 o                         
  -2 -11   1         12.66          9.83         0.31 o                         
  -1 -11   1         69.20         57.44         0.66 o                         
   0 -11   1         35.34         31.75         0.39 o                         
   1 -11   1        212.76        204.03         1.70 o                         
   2 -11   1        520.85        491.52         3.73 o                         
   3 -11   1         10.52          8.58         0.28 o                         
   4 -11   1        122.82        116.37         1.07 o                         
   5 -11   1         23.64         21.95         0.52 o                         
   6 -11   1        279.84        262.25         2.14 o                         
   7 -11   1         66.89         61.15         0.79 o                         
   8 -11   1         81.33         76.83         1.10 o                         
   9 -11   1         96.13         97.70         1.06 o                         
  10 -11   1          0.21          0.58         0.38 o                         
  11 -11   1          0.14          0.01         0.41 o                         
  12 -11   1          0.45          1.09         0.49 o                         
  13 -11   1         36.91         33.95         1.10 o                         
  14 -11   1          1.40          1.19         0.74 o                         
 -13 -10   1          4.00          4.79         0.98 o                         
 -12 -10   1         34.39         34.13         1.38 o                         
 -11 -10   1          1.72          1.43         0.77 o                         
 -10 -10   1          0.39          0.05         0.52 o                         
  -9 -10   1         16.83         15.47         0.62 o                         
  -8 -10   1         22.94         21.18         0.64 o                         
  -7 -10   1         45.51         45.96         0.80 o                         
  -6 -10   1        360.71        352.22         3.01 o                         
  -5 -10   1        244.40        241.81         2.20 o                         
  -4 -10   1          8.05          7.49         0.30 o                         
  -3 -10   1         55.86         59.08         0.66 o                         
  -2 -10   1         21.95         19.61         0.54 o                         
  -1 -10   1        193.20        174.39         1.52 o                         
   0 -10   1          4.66          6.75         0.18 o                         
   1 -10   1        671.53        640.00         6.00 o                         
   2 -10   1        190.51        192.49         1.88 o                         
   3 -10   1        229.18        210.99         1.80 o                         
   4 -10   1         83.58         78.52         1.05 o                         
   5 -10   1        761.44        771.31         6.00 o                         
   6 -10   1        542.19        509.94         3.64 o                         
   7 -10   1          0.67          0.55         0.26 o                         
   8 -10   1         28.21         28.22         0.54 o                         
   9 -10   1         53.41         53.99         0.76 o                         
  10 -10   1         35.30         32.81         0.67 o                         
  11 -10   1        150.43        153.21         1.59 o                         
  12 -10   1         75.93         73.68         1.10 o                         
  13 -10   1        111.72        116.27         1.61 o                         
  14 -10   1         30.56         27.00         1.12 o                         
  15 -10   1         15.11         17.17         0.97 o                         
 -13  -9   1          4.24          6.47         0.88 o                         
 -12  -9   1          0.01          0.11         0.58 o                         
 -11  -9   1         27.46         26.28         0.77 o                         
 -10  -9   1          0.10         -0.49         0.49 o                         
  -9  -9   1          4.63          4.38         0.49 o                         
  -8  -9   1          2.72          2.28         0.44 o                         
  -7  -9   1          4.84          4.28         0.36 o                         
  -6  -9   1         54.25         56.66         0.79 o                         
  -5  -9   1          3.25          4.12         0.36 o                         
  -4  -9   1        236.78        241.95         2.27 o                         
  -3  -9   1          0.01          0.33         0.17 o                         
  -2  -9   1        137.51        138.76         1.20 o                         
  -1  -9   1         33.60         31.47         0.36 o                         
   0  -9   1        422.28        458.45         3.05 o                         
   1  -9   1        274.79        284.98         2.15 o                         
   2  -9   1        427.06        408.21         3.60 o                         
   3  -9   1       2491.57       2410.29        17.10 o                         
   4  -9   1        511.74        518.34         3.92 o                         
   5  -9   1        898.88        851.16         5.95 o                         
   6  -9   1        722.15        696.71         4.40 o                         
   7  -9   1        259.82        261.11         1.85 o                         
   8  -9   1        510.71        506.20         3.46 o                         
   9  -9   1        856.60        852.51         5.60 o                         
  10  -9   1         97.93        100.22         1.48 o                         
  11  -9   1         53.12         53.17         1.23 o                         
  12  -9   1          6.58          6.73         0.57 o                         
  13  -9   1          0.00         -0.55         0.55 o                         
  14  -9   1         68.09         68.81         1.24 o                         
  15  -9   1         17.26         17.36         0.90 o                         
 -14  -8   1         16.40         17.90         0.94 o                         
 -13  -8   1          5.59          5.40         0.77 o                         
 -12  -8   1         24.49         23.33         0.82 o                         
 -11  -8   1        109.34        109.97         1.40 o                         
 -10  -8   1         78.31         78.44         1.14 o                         
  -9  -8   1        142.54        138.99         1.79 o                         
  -8  -8   1         82.54         84.73         1.79 o                         
  -7  -8   1          6.41          5.74         0.38 o                         
  -6  -8   1         59.20         57.26         0.73 o                         
  -5  -8   1          0.01          0.21         0.23 o                         
  -4  -8   1        306.99        300.38         2.47 o                         
  -3  -8   1         89.93         87.36         1.69 o                         
  -2  -8   1          8.42          6.87         0.18 o                         
  -1  -8   1         20.62         12.52         0.22 o                         
   0  -8   1        260.48        259.73         1.72 o                         
   1  -8   1          0.32          1.55         0.12 o                         
   2  -8   1         16.49         25.41         0.50 o                         
   3  -8   1        196.34        175.94         1.47 o                         
   4  -8   1         52.27         56.72         0.69 o                         
   5  -8   1          3.71          5.47         0.22 o                         
   6  -8   1         20.27         19.53         0.42 o                         
   7  -8   1        927.45        921.50         6.32 o                         
   8  -8   1          9.61          9.70         0.31 o                         
   9  -8   1         49.80         52.92         0.69 o                         
  10  -8   1         19.76         20.33         0.56 o                         
  11  -8   1          0.75          0.46         0.42 o                         
  12  -8   1        101.77        104.88         1.48 o                         
  13  -8   1         51.17         49.30         1.02 o                         
  14  -8   1          0.71          0.41         0.61 o                         
  15  -8   1          7.44          8.14         0.77 o                         
 -14  -7   1         46.00         49.76         1.37 o                         
 -13  -7   1        137.34        141.06         2.19 o                         
 -12  -7   1        214.12        220.37         3.22 o                         
 -11  -7   1         42.26         42.50         1.20 o                         
 -10  -7   1         93.40         93.27         1.32 o                         
  -9  -7   1         12.07         10.66         0.52 o                         
  -8  -7   1         67.26         65.23         1.06 o                         
  -7  -7   1          8.16          9.79         0.33 o                         
  -6  -7   1         26.42         28.87         0.50 o                         
  -5  -7   1        241.46        226.15         2.26 o                         
  -4  -7   1        135.06        144.75         1.30 o                         
  -3  -7   1        345.08        346.99         2.88 o                         
  -2  -7   1        307.03        321.06         2.77 o                         
  -1  -7   1         24.95         22.50         0.32 o                         
   0  -7   1        623.11        596.06         4.12 o                         
   2  -7   1        444.76        524.68         4.46 o                         
   3  -7   1        402.53        392.49         2.94 o                         
   4  -7   1         75.63         82.10         0.72 o                         
   5  -7   1          3.83          3.96         0.18 o                         
   6  -7   1        205.12        198.37         1.40 o                         
   7  -7   1        405.70        405.18         2.74 o                         
   8  -7   1        676.47        660.12         4.20 o                         
   9  -7   1         25.25         26.86         0.48 o                         
  10  -7   1         60.52         60.46         0.81 o                         
  11  -7   1         15.26         16.04         0.71 o                         
  12  -7   1        101.31        102.23         1.41 o                         
  13  -7   1         43.25         44.14         0.91 o                         
  14  -7   1         52.00         52.87         1.20 o                         
  15  -7   1         47.28         49.22         1.24 o                         
 -14  -6   1          6.93          7.36         0.73 o                         
 -13  -6   1          2.23          2.52         0.59 o                         
 -12  -6   1         27.16         28.38         0.82 o                         
 -11  -6   1          1.74          1.45         0.45 o                         
 -10  -6   1        101.13        104.90         1.51 o                         
  -9  -6   1         54.18         53.26         0.96 o                         
  -8  -6   1         62.03         62.69         1.31 o                         
  -7  -6   1         21.24         18.47         0.37 o                         
  -6  -6   1        318.51        288.32         2.71 o                         
  -5  -6   1        319.61        315.25         3.04 o                         
  -4  -6   1        673.77        719.18         6.08 o                         
  -3  -6   1       1159.99       1217.87        10.04 o                         
  -2  -6   1        351.57        409.34         3.72 o                         
  -1  -6   1        516.51        635.08         4.08 o                         
   0  -6   1        601.97        675.74         4.60 o                         
   1  -6   1        648.54        678.22         3.77 o                         
   2  -6   1       1402.13       1525.96        10.41 o                         
   3  -6   1        859.11        887.27         5.90 o                         
   4  -6   1         92.20         83.04         0.69 o                         
   5  -6   1        452.91        477.64         3.05 o                         
   6  -6   1          4.31          3.53         0.18 o                         
   7  -6   1         55.93         52.97         0.69 o                         
   8  -6   1         88.14         86.83         0.81 o                         
   9  -6   1          1.04          0.94         0.24 o                         
  10  -6   1          2.39          2.41         0.33 o                         
  11  -6   1         19.06         17.98         0.58 o                         
  12  -6   1        111.94        109.00         2.04 o                         
  13  -6   1          0.27          0.09         0.51 o                         
  14  -6   1         57.51         56.66         1.03 o                         
  15  -6   1         13.28         13.68         0.93 o                         
 -14  -5   1         10.40         10.38         0.73 o                         
 -13  -5   1         60.72         61.82         1.09 o                         
 -12  -5   1          0.17          0.27         0.46 o                         
 -11  -5   1          1.98          2.02         0.39 o                         
 -10  -5   1         60.75         62.53         1.09 o                         
  -9  -5   1        174.46        167.79         1.84 o                         
  -8  -5   1         50.45         50.22         0.89 o                         
  -7  -5   1         68.77         72.95         1.07 o                         
  -6  -5   1        247.03        234.79         2.25 o                         
  -5  -5   1        219.72        218.23         2.18 o                         
  -4  -5   1        226.14        274.82         2.19 o                         
  -3  -5   1        107.61        119.23         1.21 o                         
  -2  -5   1        437.59        480.71         3.50 o                         
  -1  -5   1        414.95        463.90         3.10 o                         
   0  -5   1       2919.43       3124.45        18.45 o                         
   1  -5   1         34.71         45.10         0.33 o                         
   2  -5   1        729.77        683.68         4.27 o                         
   3  -5   1        393.88        414.88         3.05 o                         
   4  -5   1         21.07         33.48         0.38 o                         
   5  -5   1        189.90        210.36         1.58 o                         
   6  -5   1        198.51        201.64         1.55 o                         
   7  -5   1        104.02        120.41         1.08 o                         
   8  -5   1         80.74         81.87         0.81 o                         
   9  -5   1          3.78          3.47         0.31 o                         
  10  -5   1         32.92         33.89         0.62 o                         
  11  -5   1         61.52         63.37         1.01 o                         
  12  -5   1         50.99         52.08         1.39 o                         
  13  -5   1         81.66         84.58         1.43 o                         
  14  -5   1         38.93         37.78         0.99 o                         
  15  -5   1         24.48         25.64         1.53 o                         
 -15  -4   1          2.18          2.40         0.73 o                         
 -14  -4   1          9.99          9.41         0.66 o                         
 -13  -4   1          1.23          1.19         0.53 o                         
 -12  -4   1         18.50         17.78         0.57 o                         
 -11  -4   1          0.03          0.22         0.38 o                         
 -10  -4   1          0.40         -0.08         0.37 o                         
  -9  -4   1         41.43         45.82         0.69 o                         
  -8  -4   1         11.78         11.80         0.37 o                         
  -7  -4   1        296.47        266.98         2.39 o                         
  -6  -4   1        119.58        119.23         1.01 o                         
  -5  -4   1         10.12         11.80         0.37 o                         
  -4  -4   1        834.12        873.05         6.53 o                         
  -3  -4   1         37.38         33.18         0.33 o                         
  -2  -4   1       2479.15       2606.21        19.23 o                         
  -1  -4   1        314.66        309.16         2.65 o                         
   0  -4   1       2243.15       2407.01        11.99 o                         
   1  -4   1         21.04         11.97         0.13 o                         
   2  -4   1        615.53        663.36         4.10 o                         
   3  -4   1         81.23         59.72         0.65 o                         
   4  -4   1        357.21        361.24         2.50 o                         
   5  -4   1          0.84          3.21         0.18 o                         
   6  -4   1        985.97        918.94         6.44 o                         
   7  -4   1         58.09         64.85         0.78 o                         
   8  -4   1          0.45          0.45         0.24 o                         
   9  -4   1          6.26          6.04         0.34 o                         
  10  -4   1         94.55         94.89         1.15 o                         
  11  -4   1        151.45        149.02         1.75 o                         
  12  -4   1         61.67         59.84         1.12 o                         
  13  -4   1          7.89          6.37         0.52 o                         
  14  -4   1         69.74         69.11         1.32 o                         
  15  -4   1         30.13         30.20         1.14 o                         
 -15  -3   1         26.14         24.88         0.96 o                         
 -14  -3   1         21.42         22.14         0.79 o                         
 -13  -3   1         29.93         27.88         0.72 o                         
 -12  -3   1         54.43         54.67         0.92 o                         
 -11  -3   1         16.67         16.45         0.62 o                         
 -10  -3   1         39.47         40.46         0.64 o                         
  -9  -3   1        175.66        186.42         1.65 o                         
  -8  -3   1        551.44        560.07         4.50 o                         
  -7  -3   1         50.12         52.56         0.86 o                         
  -6  -3   1         88.54         88.13         0.92 o                         
  -5  -3   1        189.73        204.57         1.49 o                         
  -4  -3   1         11.70         14.15         0.29 o                         
  -3  -3   1        283.02        343.21         2.43 o                         
  -2  -3   1        950.01       1075.16         7.95 o                         
  -1  -3   1        852.56        770.06         6.04 o                         
   0  -3   1       4414.71       4413.95        22.49 o                         
   1  -3   1          8.62          8.16         0.13 o                         
   2  -3   1       4091.75       4071.02        30.12 o                         
   3  -3   1         97.04        125.99         1.08 o                         
   4  -3   1       1071.70       1067.03         7.10 o                         
   5  -3   1          5.37          5.71         0.15 o                         
   6  -3   1        164.89        172.49         1.28 o                         
   7  -3   1          6.19          4.73         0.25 o                         
   8  -3   1        355.31        357.08         2.74 o                         
   9  -3   1        525.89        517.83         3.88 o                         
  10  -3   1        346.18        349.76         3.07 o                         
  11  -3   1          0.19          0.92         0.39 o                         
  12  -3   1          2.74          2.15         0.46 o                         
  13  -3   1         11.70         11.57         0.55 o                         
  14  -3   1         11.24          9.72         0.72 o                         
  15  -3   1         19.24         18.80         0.99 o                         
 -15  -2   1          1.18          1.34         0.68 o                         
 -14  -2   1         22.91         21.92         0.78 o                         
 -13  -2   1          0.01          0.07         0.46 o                         
 -12  -2   1         11.77         11.54         0.54 o                         
 -11  -2   1         63.57         60.64         0.96 o                         
 -10  -2   1        197.05        196.53         1.70 o                         
  -9  -2   1         69.69         73.95         0.86 o                         
  -8  -2   1        164.24        169.29         1.48 o                         
  -7  -2   1         26.68         38.10         0.82 o                         
  -6  -2   1          0.51          0.59         0.21 o                         
  -5  -2   1        475.53        444.60         3.65 o                         
  -4  -2   1        247.18        225.96         1.60 o                         
  -3  -2   1        722.52        739.27         4.91 o                         
  -2  -2   1       7125.48       7158.30        57.52 o                         
  -1  -2   1       2492.49       2653.80        17.96 o                         
   0  -2   1          0.35          1.53         0.05 o                         
   1  -2   1       1428.02       1447.23         6.69 o                         
   2  -2   1         12.89         19.82         0.20 o                         
   3  -2   1       1112.34       1057.61         6.32 o                         
   4  -2   1        148.15        159.92         1.03 o                         
   5  -2   1         83.88         70.10         0.56 o                         
   6  -2   1        605.07        541.66         3.56 o                         
   7  -2   1          0.58          1.36         0.19 o                         
   8  -2   1         49.85         54.30         0.66 o                         
   9  -2   1         78.99         84.87         1.23 o                         
  10  -2   1         25.98         24.48         0.53 o                         
  11  -2   1          0.12          0.14         0.37 o                         
  12  -2   1          0.27          0.20         0.42 o                         
  13  -2   1         40.97         40.26         0.90 o                         
  14  -2   1          8.53          7.14         0.66 o                         
  15  -2   1         10.55         10.99         1.00 o                         
 -15  -1   1         21.47         21.66         0.93 o                         
 -14  -1   1         57.06         58.81         1.10 o                         
 -13  -1   1         18.77         17.92         0.64 o                         
 -12  -1   1        142.15        139.14         1.55 o                         
 -11  -1   1         61.14         58.21         0.84 o                         
 -10  -1   1          0.01          0.05         0.29 o                         
  -9  -1   1         14.46         11.28         0.43 o                         
  -8  -1   1          1.38          2.32         0.25 o                         
  -7  -1   1        263.60        251.47         1.98 o                         
  -6  -1   1          3.23          6.49         0.23 o                         
  -5  -1   1         91.78        125.68         1.18 o                         
  -4  -1   1          6.35          7.96         0.22 o                         
  -3  -1   1        225.95        253.62         1.80 o                         
  -2  -1   1       3383.84       3352.05        19.83 o                         
  -1  -1   1       1281.74       1282.54         7.59 o                         
   1  -1   1         11.67          9.65         0.17 o                         
   2  -1   1        214.89        227.60         1.26 o                         
   3  -1   1        664.13        724.61         4.36 o                         
   4  -1   1       2312.99       2496.73        15.22 o                         
   5  -1   1        233.46        239.85         2.31 o                         
   6  -1   1         88.06        100.53         0.84 o                         
   7  -1   1        388.54        391.51         2.72 o                         
   8  -1   1        150.19        160.19         1.29 o                         
   9  -1   1        485.22        491.14         3.70 o                         
  10  -1   1         67.23         69.08         0.88 o                         
  11  -1   1         17.07         14.80         0.49 o                         
  12  -1   1          3.59          3.08         0.45 o                         
  13  -1   1          0.60          0.07         0.56 o                         
  14  -1   1         22.72         19.99         0.87 o                         
  15  -1   1         10.23          9.02         1.04 o                         
 -15   0   1          0.16         -0.07         0.69 o                         
 -14   0   1          9.19          9.11         0.62 o                         
 -13   0   1         27.47         28.59         0.70 o                         
 -12   0   1          4.45          3.74         0.42 o                         
 -11   0   1          1.77          1.30         0.36 o                         
 -10   0   1        294.49        299.82         2.48 o                         
  -9   0   1        366.93        368.66         2.77 o                         
  -8   0   1        389.11        382.12         2.80 o                         
  -7   0   1         20.78         19.58         0.35 o                         
  -6   0   1        988.22        971.83         6.13 o                         
  -5   0   1        618.03        637.66         3.79 o                         
  -4   0   1        874.28        884.46         5.32 o                         
  -3   0   1       2791.41       2836.62        17.26 o                         
  -2   0   1         19.39         15.73         0.14 o                         
  -1   0   1        953.56        962.15         4.61 o                         
   1   0   1       2079.16       2236.90        13.63 o                         
   2   0   1      68015.30      65469.81       423.43 o                         
   3   0   1       9478.53      10282.62        64.65 o                         
   4   0   1        914.24        949.49         6.51 o                         
   5   0   1       1549.75       1493.11        12.30 o                         
   6   0   1         62.02         68.99         0.63 o                         
   7   0   1         26.42         19.39         0.39 o                         
   8   0   1         77.31         77.05         0.93 o                         
   9   0   1        140.18        144.66         1.36 o                         
  10   0   1         90.82         88.24         1.00 o                         
  11   0   1         38.92         41.60         0.70 o                         
  12   0   1         62.00         61.47         0.87 o                         
  13   0   1         42.58         40.79         0.87 o                         
  14   0   1          0.28         -0.25         0.66 o                         
  15   0   1         24.51         24.60         0.94 o                         
 -15   1   1         29.72         29.90         1.24 o                         
 -14   1   1         26.29         26.66         0.86 o                         
 -13   1   1         51.16         50.15         1.12 o                         
 -12   1   1          0.08         -0.39         0.40 o                         
 -11   1   1          0.23          0.22         0.34 o                         
 -10   1   1          4.60          4.39         0.34 o                         
  -9   1   1        112.40        112.64         1.21 o                         
  -8   1   1        143.28        141.20         1.16 o                         
  -7   1   1         37.29         37.75         0.41 o                         
  -6   1   1        957.79        874.42         5.34 o                         
  -5   1   1         35.67         28.29         0.31 o                         
  -4   1   1        149.35        157.44         1.08 o                         
  -3   1   1        543.44        535.49         3.70 o                         
  -2   1   1        945.48        919.93         5.67 o                         
  -1   1   1       3870.72       3930.94        17.16 o                         
   0   1   1       1084.44       1102.97         6.03 o                         
   1   1   1       3476.05       3486.66        22.71 o                         
   2   1   1       1601.91       1710.13        13.95 o                         
   3   1   1         58.89         64.03         0.62 o                         
   4   1   1       2376.25       2609.57        17.09 o                         
   5   1   1         11.56         19.12         0.28 o                         
   6   1   1        856.76        852.03         6.85 o                         
   7   1   1         48.99         32.26         0.57 o                         
   8   1   1        495.82        490.83         3.67 o                         
   9   1   1        179.56        190.74         2.15 o                         
  10   1   1         35.45         32.87         0.58 o                         
  11   1   1          9.17         10.42         0.44 o                         
  12   1   1          2.91          2.52         0.42 o                         
  13   1   1          3.68          3.12         0.51 o                         
  14   1   1         12.11         11.94         0.78 o                         
  15   1   1          2.47          1.71         0.75 o                         
 -16   2   1         28.73         29.18         2.90 o                         
 -15   2   1          0.22         -0.01         0.78 o                         
 -14   2   1          2.05          1.90         0.58 o                         
 -13   2   1          2.07          2.18         0.48 o                         
 -12   2   1         38.80         39.41         0.78 o                         
 -11   2   1         49.82         47.87         0.75 o                         
 -10   2   1         28.99         30.46         0.70 o                         
  -9   2   1        256.76        239.63         2.09 o                         
  -8   2   1         84.68         85.46         0.84 o                         
  -7   2   1         16.58         22.22         0.38 o                         
  -6   2   1         72.59         71.06         0.59 o                         
  -5   2   1         89.66        108.37         0.78 o                         
  -4   2   1          0.80          0.25         0.12 o                         
  -3   2   1        139.75        129.26         1.08 o                         
  -2   2   1        634.20        598.85         4.08 o                         
  -1   2   1          0.21          0.46         0.05 o                         
   0   2   1       1272.18       1323.74         6.72 o                         
   1   2   1       2037.64       2059.35        13.25 o                         
   2   2   1        331.81        347.47         3.11 o                         
   3   2   1       2630.63       2883.53        22.32 o                         
   4   2   1        962.60       1055.31         7.54 o                         
   5   2   1          0.64          0.68         0.10 o                         
   6   2   1         11.14         22.15         0.52 o                         
   7   2   1        147.06        155.00         1.49 o                         
   8   2   1         57.28         51.76         0.79 o                         
   9   2   1        110.04        110.32         1.16 o                         
  10   2   1         80.15         83.82         0.95 o                         
  11   2   1         13.08         14.24         0.52 o                         
  12   2   1         20.28         21.36         0.67 o                         
  13   2   1          2.01          1.59         0.56 o                         
  14   2   1          3.79          2.57         0.69 o                         
  15   2   1         13.62         12.28         0.87 o                         
 -16   3   1         22.93         25.30         1.22 o                         
 -15   3   1         13.48         15.99         1.08 o                         
 -14   3   1          4.06          4.37         0.68 o                         
 -13   3   1         78.19         77.70         1.16 o                         
 -12   3   1         12.41         12.79         0.53 o                         
 -11   3   1          5.28          5.25         0.43 o                         
 -10   3   1         14.01         13.05         0.45 o                         
  -9   3   1         18.51         18.69         0.57 o                         
  -8   3   1         15.41         16.05         0.34 o                         
  -7   3   1        787.14        773.50         4.95 o                         
  -6   3   1         20.77         31.66         0.38 o                         
  -5   3   1        785.37        851.23         5.71 o                         
  -4   3   1        169.53        183.26         1.30 o                         
  -3   3   1       1098.71       1215.24         7.99 o                         
  -2   3   1        205.26        213.88         1.48 o                         
  -1   3   1       1482.02       1613.28        10.14 o                         
   0   3   1       1897.31       1901.07        10.13 o                         
   1   3   1        232.88        270.11         1.81 o                         
   2   3   1         11.89          7.29         0.17 o                         
   3   3   1         25.95         24.96         0.35 o                         
   4   3   1         22.90         23.27         0.44 o                         
   5   3   1        228.08        219.12         2.47 o                         
   6   3   1         92.17         98.92         1.10 o                         
   7   3   1         37.42         43.95         0.68 o                         
   8   3   1         70.46         68.46         1.05 o                         
   9   3   1        257.24        251.97         2.19 o                         
  10   3   1        236.00        235.34         2.02 o                         
  11   3   1          0.00         -0.26         0.35 o                         
  12   3   1          8.34          7.84         0.57 o                         
  13   3   1        117.18        117.79         1.63 o                         
  14   3   1         16.13         15.73         0.92 o                         
 -16   4   1          6.12          6.35         1.22 o                         
 -15   4   1          0.43         -0.07         0.62 o                         
 -14   4   1          0.03         -0.25         0.58 o                         
 -13   4   1         76.80         75.52         1.39 o                         
 -12   4   1         42.28         42.57         0.85 o                         
 -11   4   1          6.22          5.77         0.41 o                         
 -10   4   1         56.07         54.05         0.75 o                         
  -9   4   1         10.83         12.13         0.35 o                         
  -8   4   1         94.15         89.72         0.82 o                         
  -7   4   1        723.55        726.18         4.42 o                         
  -6   4   1         26.60         31.47         0.58 o                         
  -5   4   1          0.40          2.19         0.17 o                         
  -4   4   1       1168.63       1160.04         7.43 o                         
  -3   4   1       1185.02       1360.53         8.12 o                         
  -2   4   1       1873.70       1948.42        11.59 o                         
  -1   4   1        175.26        186.24         1.24 o                         
   0   4   1       2312.37       2510.91        17.54 o                         
   1   4   1         51.44         77.38         0.57 o                         
   2   4   1          0.10          0.58         0.11 o                         
   3   4   1        263.04        277.50         2.23 o                         
   4   4   1        920.35        939.40         7.05 o                         
   5   4   1          2.98          3.03         0.21 o                         
   6   4   1          0.01          1.30         0.30 o                         
   7   4   1         56.22         50.64         0.73 o                         
   8   4   1          0.98          0.40         0.27 o                         
   9   4   1        191.15        199.42         1.89 o                         
  10   4   1          2.18          2.21         0.36 o                         
  11   4   1         79.95         79.12         1.15 o                         
  12   4   1         31.16         31.36         0.96 o                         
  13   4   1         11.44         11.59         0.67 o                         
  14   4   1         21.06         20.44         0.96 o                         
 -15   5   1          0.06         -0.17         0.65 o                         
 -14   5   1         13.92         14.44         0.74 o                         
 -13   5   1         74.17         73.84         1.16 o                         
 -12   5   1         52.12         51.62         0.97 o                         
 -11   5   1         15.76         14.59         0.48 o                         
 -10   5   1         28.84         26.26         0.50 o                         
  -9   5   1        192.92        200.17         1.61 o                         
  -8   5   1        152.53        155.78         1.24 o                         
  -7   5   1        185.07        183.30         1.43 o                         
  -6   5   1        731.89        727.36         4.99 o                         
  -5   5   1        219.88        219.20         1.58 o                         
  -4   5   1         41.54         31.84         0.36 o                         
  -3   5   1        907.89        889.80         5.94 o                         
  -2   5   1        490.22        568.80         3.56 o                         
  -1   5   1        187.90        158.49         0.95 o                         
   0   5   1        783.98        853.70         5.90 o                         
   1   5   1        373.26        387.92         2.64 o                         
   2   5   1        109.98        109.14         0.84 o                         
   3   5   1          0.94          1.12         0.13 o                         
   4   5   1         32.44         45.18         0.57 o                         
   5   5   1        389.06        364.92         2.77 o                         
   6   5   1         32.26         26.99         0.44 o                         
   7   5   1        240.76        232.94         2.14 o                         
   8   5   1        544.00        540.88         4.20 o                         
   9   5   1         91.42         94.17         1.09 o                         
  10   5   1         81.95         81.48         1.33 o                         
  11   5   1         18.53         18.88         0.70 o                         
  12   5   1         21.28         23.55         0.92 o                         
  13   5   1         25.46         26.42         1.02 o                         
  14   5   1          9.95         10.80         0.78 o                         
 -15   6   1          3.75          4.01         0.69 o                         
 -14   6   1          3.94          4.28         0.67 o                         
 -13   6   1        125.92        127.51         1.53 o                         
 -12   6   1         70.50         70.31         1.38 o                         
 -11   6   1          0.67          1.20         0.40 o                         
 -10   6   1         35.69         34.96         0.53 o                         
  -9   6   1          4.35          4.40         0.27 o                         
  -8   6   1         38.37         36.30         0.48 o                         
  -7   6   1          0.72          0.10         0.20 o                         
  -6   6   1          1.97          1.28         0.18 o                         
  -5   6   1         95.68        110.66         0.85 o                         
  -4   6   1        246.60        240.59         1.79 o                         
  -3   6   1       1685.53       1720.38        12.27 o                         
  -2   6   1        216.53        226.59         1.66 o                         
  -1   6   1       1810.98       2032.95        13.06 o                         
   0   6   1       1853.49       2059.14        13.98 o                         
   1   6   1          3.44          2.51         0.12 o                         
   2   6   1         26.63         25.58         0.31 o                         
   3   6   1       1772.69       1737.13        11.03 o                         
   4   6   1       1306.23       1279.11         8.88 o                         
   5   6   1        680.06        683.46         5.58 o                         
   6   6   1        283.33        298.43         2.32 o                         
   7   6   1         68.87         66.98         0.83 o                         
   8   6   1        106.26        112.50         1.44 o                         
   9   6   1          6.41          6.50         0.44 o                         
  10   6   1          3.12          3.24         0.49 o                         
  11   6   1        152.39        152.48         1.88 o                         
  12   6   1         66.74         67.45         1.37 o                         
  13   6   1         20.51         20.55         0.89 o                         
  14   6   1          0.04          0.11         0.80 o                         
 -15   7   1         17.04         16.43         0.75 o                         
 -14   7   1         20.50         20.86         0.89 o                         
 -13   7   1         10.17         11.36         0.70 o                         
 -12   7   1         44.68         45.17         0.85 o                         
 -11   7   1          7.44          7.59         0.47 o                         
 -10   7   1          0.21          0.22         0.30 o                         
  -9   7   1         77.15         76.99         0.84 o                         
  -8   7   1        103.10         98.70         0.95 o                         
  -7   7   1        166.31        162.20         1.45 o                         
  -6   7   1        659.55        601.42         4.37 o                         
  -5   7   1        941.54        961.61         6.26 o                         
  -4   7   1        290.86        274.23         2.09 o                         
  -3   7   1        585.92        506.08         3.36 o                         
  -2   7   1         30.74         15.56         0.43 o                         
  -1   7   1        220.91        247.44         2.13 o                         
   0   7   1        190.13        180.89         1.31 o                         
   1   7   1        308.91        319.89         2.26 o                         
   2   7   1        281.01        278.72         1.82 o                         
   3   7   1        394.88        402.66         2.68 o                         
   4   7   1          2.00          1.88         0.19 o                         
   5   7   1         12.56         12.62         0.34 o                         
   6   7   1        363.53        365.62         3.06 o                         
   7   7   1         71.31         74.43         1.10 o                         
   8   7   1          0.40          0.30         0.42 o                         
   9   7   1        203.47        205.18         2.03 o                         
  10   7   1          7.21          7.05         0.55 o                         
  11   7   1          0.03          0.24         0.49 o                         
  12   7   1          7.12          7.21         0.72 o                         
  13   7   1         25.17         25.03         1.36 o                         
 -15   8   1          5.16          5.38         0.69 o                         
 -14   8   1         20.95         20.35         0.79 o                         
 -13   8   1         18.71         19.32         0.70 o                         
 -12   8   1         10.58         10.78         0.56 o                         
 -11   8   1         19.16         18.98         0.68 o                         
 -10   8   1         68.28         73.77         0.99 o                         
  -9   8   1         18.16         17.57         0.42 o                         
  -8   8   1         48.46         46.89         0.61 o                         
  -7   8   1         38.09         32.56         0.66 o                         
  -6   8   1          3.45          3.42         0.22 o                         
  -5   8   1         55.24         58.46         0.61 o                         
  -4   8   1        152.10        144.81         1.09 o                         
  -3   8   1       1295.10       1256.84        11.48 o                         
  -2   8   1        295.80        305.92         2.98 o                         
  -1   8   1        419.07        426.72         3.35 o                         
   0   8   1        222.47        185.73         1.60 o                         
   1   8   1          5.42          2.71         0.22 o                         
   2   8   1        233.33        201.22         1.70 o                         
   3   8   1       1176.94       1129.83         7.52 o                         
   4   8   1         30.72         30.11         0.44 o                         
   5   8   1        221.39        222.03         1.79 o                         
   6   8   1        110.01        110.33         1.17 o                         
   7   8   1         28.82         26.55         0.62 o                         
   8   8   1         19.53         19.37         0.58 o                         
   9   8   1          1.71          1.62         0.42 o                         
  10   8   1        106.14        108.54         1.51 o                         
  11   8   1         82.28         82.88         1.33 o                         
  12   8   1         56.11         60.27         1.49 o                         
  13   8   1         13.28         12.68         0.93 o                         
 -15   9   1         67.08         72.84         1.37 o                         
 -14   9   1         11.52         11.64         0.76 o                         
 -13   9   1          9.48          9.47         0.65 o                         
 -12   9   1          5.08          5.28         0.51 o                         
 -11   9   1         38.02         36.47         0.72 o                         
 -10   9   1        101.11        102.64         1.41 o                         
  -9   9   1        135.22        139.49         1.53 o                         
  -8   9   1         50.53         53.26         0.75 o                         
  -7   9   1        150.68        142.64         1.36 o                         
  -6   9   1          1.66          2.15         0.23 o                         
  -5   9   1        145.15        132.35         1.34 o                         
  -4   9   1       1093.58       1039.95         7.99 o                         
  -3   9   1       1022.58        971.83         7.47 o                         
  -2   9   1       2077.02       1939.98        13.31 o                         
  -1   9   1       2858.75       2725.63        19.28 o                         
   0   9   1          7.88          6.81         0.21 o                         
   1   9   1         79.37         83.24         0.79 o                         
   2   9   1         48.38         50.26         0.53 o                         
   3   9   1        111.22        106.57         0.91 o                         
   4   9   1         11.70         11.74         0.38 o                         
   5   9   1        245.12        250.28         2.07 o                         
   6   9   1         27.46         27.75         0.51 o                         
   7   9   1        160.91        167.42         1.64 o                         
   8   9   1          3.90          4.01         0.41 o                         
   9   9   1          1.43          0.75         0.51 o                         
  10   9   1         27.60         27.15         0.99 o                         
  11   9   1          9.26         10.88         1.00 o                         
  12   9   1         10.69         10.89         0.88 o                         
 -15  10   1          0.26          0.01         0.73 o                         
 -14  10   1          7.94          8.02         0.74 o                         
 -13  10   1        103.03        103.31         1.79 o                         
 -12  10   1        140.95        147.84         1.84 o                         
 -11  10   1         13.21         12.23         0.58 o                         
 -10  10   1          0.37          0.30         0.37 o                         
  -9  10   1         45.73         45.37         0.96 o                         
  -8  10   1         20.38         17.58         0.63 o                         
  -7  10   1         20.28         16.95         0.43 o                         
  -6  10   1         29.64         31.43         0.54 o                         
  -5  10   1        146.44        136.91         1.49 o                         
  -4  10   1         60.55         56.38         0.77 o                         
  -3  10   1       1077.56       1060.40         7.11 o                         
  -2  10   1          0.64          0.12         0.24 o                         
  -1  10   1        218.11        188.99         1.51 o                         
   0  10   1         54.75         60.76         0.59 o                         
   1  10   1        157.38        162.01         1.25 o                         
   2  10   1         59.41         58.62         0.76 o                         
   3  10   1        360.56        361.71         2.66 o                         
   4  10   1         59.94         63.63         0.95 o                         
   5  10   1        107.60        105.19         1.26 o                         
   6  10   1        144.04        142.68         1.51 o                         
   7  10   1         36.27         36.34         0.69 o                         
   8  10   1          0.18          0.41         0.42 o                         
   9  10   1          4.95          4.10         0.59 o                         
  10  10   1         10.33         10.45         0.76 o                         
  11  10   1         13.86         13.97         1.05 o                         
  12  10   1         12.78         12.11         1.13 o                         
 -14  11   1         33.66         33.34         1.03 o                         
 -13  11   1          2.01          2.34         0.66 o                         
 -12  11   1          4.33          4.83         0.61 o                         
 -11  11   1         18.43         19.08         0.92 o                         
 -10  11   1          3.49          3.19         0.44 o                         
  -9  11   1        200.60        194.91         2.00 o                         
  -8  11   1        121.21        124.95         1.58 o                         
  -7  11   1         77.43         70.57         0.89 o                         
  -6  11   1        130.37        132.17         1.42 o                         
  -5  11   1         22.76         20.14         0.79 o                         
  -4  11   1         90.46         76.90         0.82 o                         
  -3  11   1        161.82        137.16         1.45 o                         
  -2  11   1          8.00          4.89         0.28 o                         
  -1  11   1         27.60         26.70         0.39 o                         
   0  11   1         30.92         31.51         0.51 o                         
   1  11   1        184.31        176.85         1.33 o                         
   2  11   1          0.01          0.29         0.22 o                         
   3  11   1         59.58         54.37         0.64 o                         
   4  11   1         13.31         12.81         0.46 o                         
   5  11   1          4.27          4.38         0.40 o                         
   6  11   1         85.69         92.63         1.17 o                         
   7  11   1         16.03         14.45         0.64 o                         
   8  11   1          2.61          2.77         0.57 o                         
   9  11   1         20.62         23.24         0.89 o                         
  10  11   1         13.21         11.37         0.86 o                         
  11  11   1          0.95          0.17         0.74 o                         
 -14  12   1          0.14          0.42         0.79 o                         
 -13  12   1         23.79         24.43         1.00 o                         
 -12  12   1          1.15          0.75         0.61 o                         
 -11  12   1         26.12         26.67         0.80 o                         
 -10  12   1          2.86          2.26         0.45 o                         
  -9  12   1         78.44         77.37         1.06 o                         
  -8  12   1          9.09         10.47         0.51 o                         
  -7  12   1          0.49          0.94         0.39 o                         
  -6  12   1         10.69         13.01         0.52 o                         
  -5  12   1         40.41         41.20         0.77 o                         
  -4  12   1         44.39         41.81         0.66 o                         
  -3  12   1        244.64        254.01         2.29 o                         
  -2  12   1         20.21         22.54         0.49 o                         
  -1  12   1         77.59         68.52         0.73 o                         
   0  12   1         27.67         35.35         0.67 o                         
   1  12   1         18.22         23.04         0.39 o                         
   2  12   1         10.44          9.32         0.34 o                         
   3  12   1          1.37          1.62         0.27 o                         
   4  12   1         51.15         50.65         0.68 o                         
   5  12   1        122.18        124.25         1.42 o                         
   6  12   1         27.49         28.04         0.62 o                         
   7  12   1         16.34         16.73         0.62 o                         
   8  12   1          7.37          5.11         0.70 o                         
   9  12   1         65.85         64.42         2.07 o                         
  10  12   1         12.25         11.15         0.81 o                         
  11  12   1         20.39         21.75         0.94 o                         
 -14  13   1          2.45          1.80         0.88 o                         
 -13  13   1          5.71          5.19         0.92 o                         
 -12  13   1          1.21          1.09         0.81 o                         
 -11  13   1         32.68         30.77         1.08 o                         
 -10  13   1        142.89        144.31         2.00 o                         
  -9  13   1        222.62        219.29         2.88 o                         
  -8  13   1          0.18         -0.02         0.55 o                         
  -7  13   1        142.38        146.48         2.50 o                         
  -6  13   1        116.41        118.34         2.34 o                         
  -5  13   1         30.29         29.83         0.66 o                         
  -4  13   1          1.91          0.93         0.30 o                         
  -3  13   1         61.34         64.01         1.09 o                         
  -2  13   1         39.35         33.98         0.57 o                         
  -1  13   1          1.24          0.91         0.25 o                         
   0  13   1         61.21         56.14         0.67 o                         
   1  13   1        242.25        242.46         2.08 o                         
   2  13   1         43.90         43.71         0.74 o                         
   3  13   1          2.05          2.04         0.33 o                         
   4  13   1         61.80         62.71         0.91 o                         
   5  13   1         30.79         30.75         0.96 o                         
   6  13   1         53.56         51.76         0.82 o                         
   7  13   1         38.78         36.54         0.94 o                         
   8  13   1         17.39         17.40         0.76 o                         
   9  13   1         18.10         18.38         0.77 o                         
  10  13   1          0.76          0.22         0.67 o                         
 -13  14   1         47.88         50.92         2.07 o                         
 -12  14   1         91.80         92.87         2.31 o                         
 -11  14   1         67.02         67.21         1.93 o                         
 -10  14   1          0.10          0.04         0.70 o                         
  -9  14   1         76.28         76.17         1.62 o                         
  -8  14   1          2.31          2.46         0.61 o                         
  -7  14   1         21.78         21.58         0.84 o                         
  -6  14   1        309.72        318.89         5.30 o                         
  -5  14   1         51.23         51.79         0.78 o                         
  -4  14   1         60.85         61.71         0.86 o                         
  -3  14   1        117.09        116.71         1.25 o                         
  -2  14   1          0.33          0.30         0.31 o                         
  -1  14   1          2.28          1.97         0.32 o                         
   0  14   1        142.68        141.44         1.49 o                         
   1  14   1          6.34          6.58         0.38 o                         
   2  14   1          0.02         -0.34         0.34 o                         
   3  14   1          0.04          0.05         0.35 o                         
   4  14   1          5.93          5.66         0.44 o                         
   5  14   1         38.76         40.26         0.76 o                         
   6  14   1          0.03         -0.44         0.44 o                         
   7  14   1          5.70          5.45         0.62 o                         
   8  14   1          6.27          6.65         0.65 o                         
   9  14   1          4.10          4.00         0.67 o                         
  10  14   1         22.98         24.33         0.97 o                         
 -13  15   1          0.90          0.95         1.11 o                         
 -12  15   1          0.05          0.78         0.97 o                         
 -11  15   1          3.10          3.63         0.87 o                         
 -10  15   1        155.92        159.70         3.05 o                         
  -9  15   1         18.32         17.61         1.00 o                         
  -8  15   1         86.58         91.15         2.51 o                         
  -7  15   1        215.49        217.67         2.48 o                         
  -6  15   1         45.61         46.68         0.96 o                         
  -5  15   1        190.54        194.75         1.97 o                         
  -4  15   1         11.19         10.30         0.47 o                         
  -3  15   1        128.69        128.18         1.52 o                         
  -2  15   1        117.31        118.20         1.38 o                         
  -1  15   1        154.25        156.06         2.35 o                         
   0  15   1        329.10        330.16         3.10 o                         
   1  15   1         25.07         24.80         0.60 o                         
   2  15   1         27.22         28.27         0.66 o                         
   3  15   1         66.40         65.57         1.05 o                         
   4  15   1         85.87         87.67         1.18 o                         
   5  15   1        115.80        115.79         1.61 o                         
   6  15   1         32.52         33.11         0.98 o                         
   7  15   1         18.98         18.79         0.85 o                         
   8  15   1          0.92          1.15         0.75 o                         
   9  15   1          0.81          0.87         0.70 o                         
 -12  16   1         43.72         42.14         1.58 o                         
 -11  16   1        133.63        143.41         2.60 o                         
 -10  16   1         48.27         46.03         1.41 o                         
  -9  16   1         84.79         83.93         1.58 o                         
  -8  16   1         14.73         13.50         0.65 o                         
  -7  16   1        179.78        188.01         2.53 o                         
  -6  16   1        320.25        319.07         3.50 o                         
  -5  16   1         16.51         17.29         0.72 o                         
  -4  16   1         56.26         60.81         1.28 o                         
  -3  16   1        253.44        252.96         2.61 o                         
  -2  16   1          9.28          8.44         0.55 o                         
  -1  16   1          2.03          1.41         0.49 o                         
   0  16   1         14.92         15.21         0.94 o                         
   1  16   1         87.89         88.61         1.49 o                         
   2  16   1         11.79         11.55         0.64 o                         
   3  16   1          3.66          3.31         0.62 o                         
   4  16   1          8.56          7.38         0.63 o                         
   5  16   1          4.75          5.42         0.64 o                         
   6  16   1          0.07          0.51         0.70 o                         
   7  16   1         30.55         31.97         1.13 o                         
   8  16   1         15.35         14.64         0.93 o                         
 -11  17   1         19.48         17.18         1.64 o                         
 -10  17   1          7.48          6.26         1.00 o                         
  -9  17   1          4.31          3.18         0.85 o                         
  -8  17   1          9.20          8.72         0.81 o                         
  -7  17   1         39.75         41.59         1.20 o                         
  -6  17   1          0.05         -0.55         0.73 o                         
  -5  17   1        196.53        190.10         2.45 o                         
  -4  17   1         51.63         53.30         1.10 o                         
  -3  17   1         46.30         47.70         1.03 o                         
  -2  17   1         81.03         78.86         1.67 o                         
  -1  17   1         94.11        100.63         2.01 o                         
   0  17   1         96.06         97.50         1.74 o                         
   1  17   1        116.48        114.24         1.96 o                         
   2  17   1          1.41          0.58         0.74 o                         
   3  17   1          0.30         -0.34         0.71 o                         
   4  17   1         24.42         24.87         1.43 o                         
   5  17   1         32.73         32.46         1.39 o                         
   6  17   1         52.32         51.89         1.97 o                         
   7  17   1          2.38          2.82         0.97 o                         
 -10  18   1          9.09         10.22         1.45 o                         
  -9  18   1         33.57         35.13         1.52 o                         
  -8  18   1         57.36         59.70         1.84 o                         
  -7  18   1         26.66         26.07         1.10 o                         
  -6  18   1         20.09         19.34         1.11 o                         
  -5  18   1        159.91        169.76         2.58 o                         
  -4  18   1        162.80        163.07         2.96 o                         
  -3  18   1         27.43         30.60         1.14 o                         
  -2  18   1         88.37         89.63         1.68 o                         
  -1  18   1          0.51          1.66         0.68 o                         
   0  18   1         41.96         38.48         1.11 o                         
   1  18   1          5.53          4.82         0.85 o                         
   2  18   1          5.90          5.25         0.83 o                         
   3  18   1         10.74          9.93         0.82 o                         
   4  18   1         41.26         40.45         1.52 o                         
   5  18   1         18.96         20.06         1.43 o                         
   6  18   1         20.06         20.99         1.44 o                         
  -9  19   1         23.20         22.97         1.91 o                         
  -8  19   1         10.64         10.62         1.10 o                         
  -7  19   1          5.70          5.67         0.90 o                         
  -6  19   1          8.89          7.43         0.93 o                         
  -5  19   1          0.29         -0.08         0.71 o                         
  -4  19   1         17.66         17.79         0.91 o                         
  -3  19   1         40.95         44.96         1.41 o                         
  -2  19   1          0.82          0.36         0.71 o                         
  -1  19   1        166.12        175.95         2.53 o                         
   0  19   1        295.22        301.13         3.69 o                         
   1  19   1         43.56         49.34         1.49 o                         
   2  19   1         17.60         17.44         1.03 o                         
   3  19   1          3.53          3.47         0.79 o                         
   4  19   1          0.12         -0.31         0.83 o                         
   5  19   1          2.41          1.05         1.13 o                         
  -8  20   1          1.15          2.88         0.88 o                         
  -7  20   1          2.68          2.28         0.86 o                         
  -6  20   1         11.00         14.04         0.97 o                         
  -5  20   1         18.16         17.58         0.88 o                         
  -4  20   1          0.85          0.65         0.78 o                         
  -3  20   1          2.37          2.95         0.75 o                         
  -2  20   1         24.18         25.64         1.02 o                         
  -1  20   1          6.24          5.28         0.75 o                         
   0  20   1         19.21         20.69         1.03 o                         
   1  20   1         45.80         49.17         1.50 o                         
   2  20   1          1.10          1.48         0.76 o                         
   3  20   1          3.11          3.69         0.80 o                         
  -6  21   1         10.41         12.96         0.98 o                         
  -5  21   1         34.95         35.39         1.18 o                         
  -4  21   1          0.05         -0.53         0.80 o                         
  -3  21   1          7.56          9.05         0.83 o                         
  -2  21   1          8.37          8.47         1.05 o                         
  -1  21   1         28.74         27.62         1.13 o                         
   0  21   1         40.92         43.28         1.53 o                         
   1  21   1          0.02          0.47         0.83 o                         
  -2 -22   2          1.15          0.71         0.82 o                         
  -1 -22   2         48.83         50.62         1.52 o                         
   0 -22   2         16.41         15.61         1.32 o                         
   1 -22   2         17.96         17.69         1.07 o                         
   2 -22   2          0.76          0.99         0.83 o                         
   3 -22   2          4.54          5.64         0.89 o                         
   4 -22   2          0.04          0.42         0.78 o                         
   5 -22   2          0.98          0.67         0.89 o                         
   6 -22   2          1.27          1.05         0.92 o                         
  -4 -21   2          5.33          3.67         0.95 o                         
  -3 -21   2         24.13         23.98         1.14 o                         
  -2 -21   2          9.20         10.91         1.01 o                         
  -1 -21   2         40.57         41.14         1.40 o                         
   0 -21   2          2.76          3.33         0.75 o                         
   1 -21   2         23.97         23.25         1.38 o                         
   2 -21   2          2.29          3.82         0.85 o                         
   3 -21   2          7.24          7.34         0.81 o                         
   4 -21   2          5.88          5.06         0.75 o                         
   5 -21   2          3.08          2.79         0.67 o                         
   6 -21   2         10.73         10.62         0.84 o                         
   7 -21   2          6.25          5.58         1.10 o                         
   8 -21   2          8.00          8.66         1.14 o                         
  -5 -20   2         45.71         47.13         1.60 o                         
  -4 -20   2         20.92         21.01         1.23 o                         
  -3 -20   2          4.23          3.99         0.82 o                         
  -2 -20   2          0.47         -0.48         0.72 o                         
  -1 -20   2         24.06         23.99         0.95 o                         
   0 -20   2         53.36         52.85         1.27 o                         
   1 -20   2          0.24         -0.02         0.67 o                         
   2 -20   2          4.94          5.41         0.84 o                         
   3 -20   2         32.31         32.55         1.00 o                         
   4 -20   2         30.85         27.70         1.64 o                         
   5 -20   2         22.31         22.38         0.89 o                         
   6 -20   2          3.77          2.63         0.71 o                         
   7 -20   2          0.78         -0.34         0.96 o                         
   8 -20   2         16.55         16.49         1.04 o                         
   9 -20   2          0.64          0.12         0.92 o                         
  -7 -19   2          6.85          6.84         1.23 o                         
  -6 -19   2          5.24          4.34         1.19 o                         
  -5 -19   2          3.67          1.78         0.90 o                         
  -4 -19   2          5.73          4.87         0.81 o                         
  -3 -19   2          8.07          7.77         0.92 o                         
  -2 -19   2          0.01         -0.08         0.58 o                         
  -1 -19   2         12.75         11.84         0.74 o                         
   0 -19   2        107.58        102.12         1.62 o                         
   1 -19   2         44.81         48.71         1.46 o                         
   2 -19   2          0.53         -0.33         0.63 o                         
   3 -19   2         27.19         27.77         1.04 o                         
   4 -19   2         10.93          9.85         0.82 o                         
   5 -19   2         17.35         15.38         0.81 o                         
   6 -19   2         66.69         68.79         1.35 o                         
   7 -19   2         65.44         69.91         1.45 o                         
   8 -19   2         24.26         24.28         0.87 o                         
   9 -19   2         10.48         11.96         0.81 o                         
  10 -19   2         11.72         12.18         0.89 o                         
  -8 -18   2         27.27         28.05         1.34 o                         
  -7 -18   2         17.67         18.78         1.03 o                         
  -6 -18   2         38.15         37.99         1.13 o                         
  -5 -18   2         78.75         80.69         1.28 o                         
  -4 -18   2          1.33          0.54         0.56 o                         
  -3 -18   2         23.45         22.25         0.79 o                         
  -2 -18   2          1.37          0.87         0.55 o                         
  -1 -18   2         12.53         11.83         0.63 o                         
   0 -18   2         12.78         11.77         0.66 o                         
   1 -18   2          0.07          0.10         0.54 o                         
   2 -18   2         32.64         32.37         0.83 o                         
   3 -18   2         17.03         16.80         0.77 o                         
   4 -18   2          6.23          6.55         0.61 o                         
   5 -18   2         33.53         32.59         0.89 o                         
   6 -18   2         29.28         28.71         0.90 o                         
   7 -18   2         12.58         11.36         0.69 o                         
   8 -18   2         69.81         71.52         1.33 o                         
   9 -18   2        278.47        281.94         3.34 o                         
  10 -18   2          0.42          0.15         0.74 o                         
  11 -18   2          0.54          1.35         0.86 o                         
  -9 -17   2         11.20         13.33         1.25 o                         
  -8 -17   2        110.69        112.65         2.20 o                         
  -7 -17   2         81.16         86.47         1.56 o                         
  -6 -17   2          4.78          5.38         0.60 o                         
  -5 -17   2          0.69          0.87         0.53 o                         
  -4 -17   2        332.40        327.73         3.32 o                         
  -3 -17   2        163.68        171.00         1.88 o                         
  -2 -17   2        176.34        178.52         1.83 o                         
  -1 -17   2        153.03        157.09         2.01 o                         
   0 -17   2         59.08         60.34         1.17 o                         
   1 -17   2         51.82         50.85         0.99 o                         
   2 -17   2          0.34         -0.19         0.48 o                         
   3 -17   2         30.16         31.23         0.85 o                         
   4 -17   2         47.90         46.36         0.84 o                         
   5 -17   2         12.76         13.17         0.60 o                         
   6 -17   2          2.29          2.02         0.51 o                         
   7 -17   2         16.70         15.78         0.87 o                         
   8 -17   2         65.04         66.51         1.34 o                         
   9 -17   2          9.75         10.15         1.06 o                         
  10 -17   2         95.67         98.18         1.79 o                         
  11 -17   2         81.40         83.23         1.76 o                         
  12 -17   2          2.31          1.57         1.01 o                         
 -10 -16   2         14.35         13.28         1.26 o                         
  -9 -16   2         54.85         59.21         2.06 o                         
  -8 -16   2         23.04         23.54         1.06 o                         
  -7 -16   2         73.29         74.36         1.29 o                         
  -6 -16   2        159.71        160.71         1.84 o                         
  -5 -16   2         53.96         52.65         0.93 o                         
  -4 -16   2        151.57        154.81         1.74 o                         
  -3 -16   2         20.39         20.43         0.57 o                         
  -2 -16   2          2.06          1.72         0.37 o                         
  -1 -16   2          4.27          4.68         0.45 o                         
   0 -16   2          0.39          0.41         0.41 o                         
   1 -16   2         83.46         84.82         1.23 o                         
   2 -16   2         63.76         69.20         1.18 o                         
   3 -16   2        118.19        113.27         1.40 o                         
   4 -16   2         72.90         72.18         1.27 o                         
   5 -16   2          0.54          0.38         0.44 o                         
   6 -16   2          7.93          7.08         0.46 o                         
   7 -16   2          1.37          0.82         0.46 o                         
   8 -16   2         63.26         64.68         1.27 o                         
   9 -16   2          4.14          4.31         0.65 o                         
  10 -16   2          0.01         -0.33         0.64 o                         
  11 -16   2          9.49         10.77         0.78 o                         
  12 -16   2         26.31         27.98         1.08 o                         
 -10 -15   2         20.13         23.98         1.25 o                         
  -9 -15   2         51.49         53.31         1.82 o                         
  -8 -15   2          6.59          5.08         0.59 o                         
  -7 -15   2          4.87          4.68         0.54 o                         
  -6 -15   2         26.00         26.38         0.75 o                         
  -5 -15   2          2.98          2.62         0.37 o                         
  -4 -15   2         28.58         28.80         0.53 o                         
  -3 -15   2        124.02        125.43         1.22 o                         
  -2 -15   2         52.81         54.88         0.89 o                         
  -1 -15   2        136.52        143.78         2.07 o                         
   0 -15   2         67.28         66.85         0.93 o                         
   1 -15   2        243.84        243.77         2.86 o                         
   2 -15   2        373.71        389.82         3.88 o                         
   3 -15   2        151.06        157.23         1.65 o                         
   4 -15   2         47.78         52.27         0.83 o                         
   5 -15   2        160.59        161.39         1.58 o                         
   6 -15   2          4.39          3.08         0.39 o                         
   7 -15   2         12.40         11.91         0.62 o                         
   8 -15   2         16.97         16.14         0.65 o                         
   9 -15   2          3.42          2.97         0.50 o                         
  10 -15   2          2.84          2.47         0.53 o                         
  11 -15   2          2.20          1.74         0.66 o                         
  12 -15   2          0.11          0.40         0.78 o                         
  13 -15   2          8.85          9.52         1.01 o                         
 -11 -14   2          5.79          5.02         0.89 o                         
 -10 -14   2         10.95         10.13         1.04 o                         
  -9 -14   2          0.03         -0.26         0.60 o                         
  -8 -14   2          6.51          7.13         0.51 o                         
  -7 -14   2         40.96         39.28         0.79 o                         
  -6 -14   2         21.90         21.54         0.63 o                         
  -5 -14   2         40.96         40.02         0.63 o                         
  -4 -14   2          2.18          2.08         0.31 o                         
  -3 -14   2          5.10          4.49         0.29 o                         
  -2 -14   2         11.04         10.46         0.34 o                         
  -1 -14   2         51.77         56.34         0.69 o                         
   0 -14   2         33.38         36.10         0.78 o                         
   1 -14   2          8.18          9.88         0.33 o                         
   2 -14   2         13.23         16.75         0.44 o                         
   3 -14   2       1546.31       1564.53        12.60 o                         
   4 -14   2        241.24        251.21         2.32 o                         
   5 -14   2          0.80          0.78         0.32 o                         
   6 -14   2          9.61          8.28         0.46 o                         
   7 -14   2         35.65         35.99         0.87 o                         
   8 -14   2         25.86         26.11         0.61 o                         
   9 -14   2         14.26         14.07         0.57 o                         
  10 -14   2          3.00          2.58         0.48 o                         
  11 -14   2         46.57         43.88         0.98 o                         
  12 -14   2          4.70          3.49         0.67 o                         
  13 -14   2          1.03          0.20         0.74 o                         
 -12 -13   2          4.78          5.02         0.91 o                         
 -11 -13   2         18.83         15.97         1.08 o                         
 -10 -13   2         39.08         36.05         1.35 o                         
  -9 -13   2          9.41          9.01         0.65 o                         
  -8 -13   2         27.35         25.22         0.85 o                         
  -7 -13   2          0.74          0.95         0.48 o                         
  -6 -13   2         50.53         50.14         0.91 o                         
  -5 -13   2          6.57          6.20         0.36 o                         
  -4 -13   2          9.62          9.58         0.36 o                         
  -3 -13   2        359.91        359.21         2.67 o                         
  -2 -13   2          3.78          3.93         0.26 o                         
  -1 -13   2          9.73         11.65         0.32 o                         
   0 -13   2         63.08         61.75         0.95 o                         
   1 -13   2         10.13         13.01         0.29 o                         
   2 -13   2         94.19         99.65         1.05 o                         
   3 -13   2          4.26          4.12         0.36 o                         
   4 -13   2         38.54         38.56         0.68 o                         
   5 -13   2          2.02          2.58         0.28 o                         
   6 -13   2          0.36          0.50         0.28 o                         
   7 -13   2         57.07         55.40         0.83 o                         
   8 -13   2          4.22          3.82         0.40 o                         
   9 -13   2          0.14         -0.41         0.41 o                         
  10 -13   2          0.89          0.81         0.48 o                         
  11 -13   2          0.20         -0.07         0.51 o                         
  12 -13   2          2.73          3.23         0.61 o                         
  13 -13   2          1.74          1.20         0.67 o                         
  14 -13   2         16.01         16.26         1.03 o                         
 -12 -12   2         32.05         33.94         1.22 o                         
 -11 -12   2         13.73         13.25         0.83 o                         
 -10 -12   2         13.59         14.98         0.79 o                         
  -9 -12   2         10.14         10.87         0.63 o                         
  -8 -12   2          3.33          4.04         0.55 o                         
  -7 -12   2         20.58         21.43         1.01 o                         
  -6 -12   2        139.14        132.27         1.81 o                         
  -5 -12   2        314.89        310.45         2.68 o                         
  -4 -12   2        101.32        104.86         1.16 o                         
  -3 -12   2         66.66         68.68         0.80 o                         
  -2 -12   2         25.38         25.31         0.45 o                         
  -1 -12   2         18.44         17.28         0.35 o                         
   0 -12   2          4.17          3.82         0.25 o                         
   1 -12   2         17.75         14.80         0.32 o                         
   2 -12   2        390.82        389.25         3.14 o                         
   3 -12   2        321.57        317.25         2.78 o                         
   4 -12   2         59.36         58.94         0.86 o                         
   5 -12   2         24.95         29.02         0.48 o                         
   6 -12   2         24.93         23.75         0.46 o                         
   7 -12   2          0.19          0.30         0.32 o                         
   8 -12   2         85.32         83.81         1.13 o                         
   9 -12   2          4.68          5.33         0.39 o                         
  10 -12   2         24.41         24.42         0.64 o                         
  11 -12   2          7.11          6.84         0.53 o                         
  12 -12   2         57.44         58.01         1.06 o                         
  13 -12   2          2.20          2.33         0.64 o                         
  14 -12   2         34.57         35.46         1.54 o                         
 -13 -11   2          0.33          0.18         0.80 o                         
 -12 -11   2         10.07         10.10         0.98 o                         
 -11 -11   2         32.72         31.27         1.13 o                         
 -10 -11   2          0.07          0.00         0.47 o                         
  -9 -11   2         93.31         92.76         1.46 o                         
  -8 -11   2         43.18         42.52         0.82 o                         
  -7 -11   2        251.54        246.46         2.54 o                         
  -6 -11   2         31.73         32.78         0.82 o                         
  -5 -11   2         96.15         98.69         1.45 o                         
  -4 -11   2        101.23        108.94         1.31 o                         
  -3 -11   2        123.42        131.60         1.29 o                         
  -2 -11   2        397.63        368.50         2.88 o                         
  -1 -11   2        566.76        506.82         3.69 o                         
   0 -11   2         54.69         44.65         0.55 o                         
   1 -11   2        396.22        352.72         2.74 o                         
   2 -11   2        133.32        125.35         1.40 o                         
   3 -11   2          9.86         11.99         0.42 o                         
   4 -11   2        159.20        147.70         1.28 o                         
   5 -11   2        101.34         90.26         0.98 o                         
   6 -11   2        266.42        250.28         1.98 o                         
   7 -11   2          6.69          6.07         0.31 o                         
   8 -11   2        130.87        127.99         1.22 o                         
   9 -11   2          0.07          0.18         0.34 o                         
  10 -11   2         51.84         48.25         0.77 o                         
  11 -11   2         50.77         50.56         0.97 o                         
  12 -11   2          8.08          8.36         0.57 o                         
  13 -11   2          6.65          6.95         0.74 o                         
  14 -11   2          1.06          1.51         0.71 o                         
 -13 -10   2         39.39         41.51         1.23 o                         
 -12 -10   2         75.58         74.59         1.53 o                         
 -11 -10   2        219.13        224.57         2.81 o                         
 -10 -10   2         70.94         70.19         1.12 o                         
  -9 -10   2         36.64         37.81         1.07 o                         
  -8 -10   2         10.56         12.01         0.52 o                         
  -7 -10   2          5.31          5.87         0.41 o                         
  -6 -10   2        101.03        101.81         1.88 o                         
  -5 -10   2         28.33         28.75         0.59 o                         
  -4 -10   2        948.94        923.47         8.83 o                         
  -3 -10   2        948.62        902.53         6.11 o                         
  -2 -10   2         61.44         61.97         0.68 o                         
  -1 -10   2        385.11        380.80         2.81 o                         
   0 -10   2        344.75        397.31         2.87 o                         
   1 -10   2        161.59        146.41         1.18 o                         
   2 -10   2         59.34         64.47         0.71 o                         
   3 -10   2         62.53         55.32         0.57 o                         
   4 -10   2         76.75         70.00         0.78 o                         
   5 -10   2        179.98        174.97         1.46 o                         
   6 -10   2         33.42         32.61         0.47 o                         
   7 -10   2        635.09        631.04         4.09 o                         
   8 -10   2        448.08        437.45         3.07 o                         
   9 -10   2          2.66          3.12         0.35 o                         
  10 -10   2          2.03          1.56         0.38 o                         
  11 -10   2          1.96          2.31         0.42 o                         
  12 -10   2         15.02         13.43         0.67 o                         
  13 -10   2          0.10          0.15         0.59 o                         
  14 -10   2         52.14         53.85         1.70 o                         
 -13  -9   2         32.42         30.50         1.09 o                         
 -12  -9   2         53.38         52.93         1.05 o                         
 -11  -9   2         17.83         15.86         0.92 o                         
 -10  -9   2          8.19          9.03         0.57 o                         
  -9  -9   2          7.60          9.16         0.60 o                         
  -8  -9   2        104.57        103.86         1.45 o                         
  -7  -9   2         99.51        103.14         1.38 o                         
  -6  -9   2          7.45         10.68         0.47 o                         
  -5  -9   2        217.68        213.81         2.62 o                         
  -4  -9   2        516.68        512.97         4.46 o                         
  -3  -9   2          5.53          6.09         0.28 o                         
  -2  -9   2       1133.58       1200.50         7.66 o                         
  -1  -9   2          0.03          0.47         0.15 o                         
   0  -9   2        643.81        648.10         4.38 o                         
   1  -9   2         95.87        106.86         0.70 o                         
   2  -9   2         20.36         26.52         0.30 o                         
   3  -9   2         21.20         22.92         0.31 o                         
   4  -9   2        239.58        229.26         1.94 o                         
   5  -9   2       2070.56       2006.29        12.07 o                         
   6  -9   2       1172.49       1138.31         6.83 o                         
   7  -9   2        124.09        122.71         1.03 o                         
   8  -9   2         44.28         45.13         0.57 o                         
   9  -9   2          0.36          0.26         0.29 o                         
  10  -9   2        192.99        193.96         1.68 o                         
  11  -9   2        274.12        271.04         2.52 o                         
  12  -9   2        253.02        256.66         2.60 o                         
  13  -9   2         27.99         28.14         1.11 o                         
  14  -9   2         15.33         14.99         0.80 o                         
  15  -9   2          0.80          0.30         0.75 o                         
 -14  -8   2         61.57         63.98         1.60 o                         
 -13  -8   2          0.13          0.72         0.66 o                         
 -12  -8   2         32.55         33.28         0.97 o                         
 -11  -8   2          5.87          5.57         0.55 o                         
 -10  -8   2         30.74         30.36         0.75 o                         
  -9  -8   2        141.66        137.42         2.23 o                         
  -8  -8   2        385.74        387.21         3.91 o                         
  -7  -8   2         49.86         52.06         0.80 o                         
  -6  -8   2        413.04        412.93         3.98 o                         
  -5  -8   2        108.77        103.38         1.07 o                         
  -4  -8   2         37.37         31.38         0.63 o                         
  -3  -8   2        172.02        183.19         1.87 o                         
  -2  -8   2         79.84         80.67         0.70 o                         
  -1  -8   2        248.53        251.32         2.40 o                         
   0  -8   2          6.00          7.27         0.17 o                         
   1  -8   2         34.93         34.94         0.29 o                         
   2  -8   2         28.23         25.98         0.30 o                         
   3  -8   2         41.33         51.92         0.72 o                         
   4  -8   2        314.80        324.43         2.42 o                         
   5  -8   2         29.47         25.81         0.31 o                         
   6  -8   2         15.88         14.26         0.29 o                         
   7  -8   2        104.55        112.32         0.84 o                         
   8  -8   2          6.63          6.31         0.27 o                         
   9  -8   2        261.13        264.63         2.17 o                         
  10  -8   2         48.20         45.76         0.72 o                         
  11  -8   2          6.48          6.69         0.44 o                         
  12  -8   2         33.00         32.77         0.82 o                         
  13  -8   2         24.75         24.85         0.76 o                         
  14  -8   2         26.75         27.37         0.81 o                         
  15  -8   2         32.43         31.93         1.03 o                         
 -14  -7   2          0.49          1.44         0.74 o                         
 -13  -7   2         21.01         20.63         0.88 o                         
 -12  -7   2         60.34         59.83         1.08 o                         
 -11  -7   2         70.33         69.71         1.09 o                         
 -10  -7   2        561.49        575.37         5.62 o                         
  -9  -7   2         93.01         98.17         1.34 o                         
  -8  -7   2         90.71         90.61         1.29 o                         
  -7  -7   2          0.05          0.24         0.24 o                         
  -6  -7   2          6.23          6.89         0.30 o                         
  -5  -7   2         16.72         14.01         0.36 o                         
  -4  -7   2        307.58        336.02         2.69 o                         
  -3  -7   2        850.45        822.84         6.90 o                         
  -2  -7   2        403.74        381.83         3.27 o                         
  -1  -7   2        251.43        249.95         1.54 o                         
   0  -7   2         80.58         54.80         0.43 o                         
   1  -7   2         26.80         33.97         0.43 o                         
   2  -7   2        135.58        126.65         1.03 o                         
   3  -7   2         66.30        112.83         0.89 o                         
   4  -7   2         97.71        103.51         0.97 o                         
   5  -7   2        216.20        200.21         1.37 o                         
   6  -7   2         90.27         84.41         0.66 o                         
   7  -7   2        361.62        353.61         2.22 o                         
   8  -7   2          0.11          0.33         0.19 o                         
   9  -7   2        223.81        231.95         1.73 o                         
  10  -7   2        210.30        206.78         1.74 o                         
  11  -7   2         13.06         12.61         0.64 o                         
  12  -7   2          0.14         -0.03         0.47 o                         
  13  -7   2          4.88          4.44         0.52 o                         
  14  -7   2          3.00          3.74         0.61 o                         
  15  -7   2          2.36          1.49         0.67 o                         
 -14  -6   2         37.22         36.91         1.01 o                         
 -13  -6   2         31.18         31.57         0.89 o                         
 -12  -6   2         97.15         96.01         1.26 o                         
 -11  -6   2          6.39          5.52         0.52 o                         
 -10  -6   2          0.70         -0.17         0.46 o                         
  -9  -6   2         61.72         57.97         1.01 o                         
  -8  -6   2          4.33          4.34         0.48 o                         
  -7  -6   2         41.74         38.39         0.53 o                         
  -6  -6   2          2.28          4.64         0.25 o                         
  -5  -6   2        190.38        198.42         1.90 o                         
  -4  -6   2          5.27          4.91         0.21 o                         
  -3  -6   2        489.65        537.17         4.55 o                         
  -2  -6   2        763.91        874.06         6.00 o                         
  -1  -6   2       1940.48       2069.28        12.68 o                         
   0  -6   2        130.03        151.43         0.85 o                         
   2  -6   2         89.64         92.88         0.68 o                         
   3  -6   2         22.39         26.21         0.28 o                         
   4  -6   2         96.65        121.78         0.90 o                         
   5  -6   2        137.62        129.70         0.91 o                         
   6  -6   2         79.45         74.42         0.71 o                         
   7  -6   2        409.84        395.54         2.76 o                         
   8  -6   2          0.11          0.21         0.21 o                         
   9  -6   2         10.82         10.38         0.34 o                         
  10  -6   2          0.92          0.80         0.34 o                         
  11  -6   2          3.04          3.09         0.45 o                         
  12  -6   2        169.12        168.96         1.97 o                         
  13  -6   2          8.24          8.35         0.60 o                         
  14  -6   2         21.17         21.21         0.81 o                         
  15  -6   2         11.46         12.15         1.07 o                         
 -15  -5   2          0.01         -0.02         0.66 o                         
 -14  -5   2         36.69         36.94         1.00 o                         
 -13  -5   2          8.62          8.00         0.58 o                         
 -12  -5   2          3.80          2.50         0.49 o                         
 -11  -5   2        156.51        157.80         1.65 o                         
 -10  -5   2          0.03          0.14         0.37 o                         
  -9  -5   2        136.13        134.66         1.51 o                         
  -8  -5   2         32.06         28.59         0.68 o                         
  -7  -5   2        242.30        216.97         1.99 o                         
  -6  -5   2         46.69         49.70         0.60 o                         
  -5  -5   2         39.07         35.40         0.44 o                         
  -4  -5   2        632.91        653.78         4.79 o                         
  -3  -5   2        366.89        373.61         3.00 o                         
  -2  -5   2         24.18         14.79         0.21 o                         
  -1  -5   2        543.15        557.63         3.46 o                         
   0  -5   2       1083.17       1132.30         6.23 o                         
   1  -5   2         97.22        102.33         0.65 o                         
   2  -5   2        352.67        379.77         2.32 o                         
   3  -5   2        114.77        123.20         0.85 o                         
   4  -5   2          2.06          0.51         0.12 o                         
   5  -5   2        460.25        464.30         3.22 o                         
   6  -5   2       1011.28        977.39         6.36 o                         
   7  -5   2         66.31         68.16         0.71 o                         
   8  -5   2          3.25          2.02         0.26 o                         
   9  -5   2        155.68        161.66         1.46 o                         
  10  -5   2        132.03        132.47         1.35 o                         
  11  -5   2          0.70          0.65         0.45 o                         
  12  -5   2         18.48         17.86         0.67 o                         
  13  -5   2          6.83          7.81         0.64 o                         
  14  -5   2         13.87         14.85         0.92 o                         
  15  -5   2          3.32          3.21         0.82 o                         
 -15  -4   2         30.93         32.38         0.96 o                         
 -14  -4   2          0.99          0.70         0.58 o                         
 -13  -4   2          4.63          4.33         0.53 o                         
 -12  -4   2         17.26         17.77         0.63 o                         
 -11  -4   2          0.11          0.34         0.37 o                         
 -10  -4   2          5.02          5.43         0.38 o                         
  -9  -4   2         10.57         12.89         0.45 o                         
  -8  -4   2          7.41          8.33         0.35 o                         
  -7  -4   2         85.27         81.37         0.97 o                         
  -6  -4   2         68.33         68.89         0.75 o                         
  -5  -4   2         43.97         47.89         0.49 o                         
  -4  -4   2        183.54        184.87         1.46 o                         
  -3  -4   2        807.81        879.91         6.55 o                         
  -2  -4   2         29.77         30.12         0.32 o                         
  -1  -4   2        694.51        776.96         4.72 o                         
   0  -4   2       7276.89       7701.71        39.05 o                         
   1  -4   2        113.31         96.78         0.69 o                         
   2  -4   2        382.03        414.20         2.39 o                         
   3  -4   2         38.42         55.72         0.48 o                         
   4  -4   2        402.61        416.65         2.76 o                         
   5  -4   2        149.01        139.79         1.09 o                         
   6  -4   2        328.44        302.79         2.17 o                         
   7  -4   2          4.28          3.84         0.37 o                         
   8  -4   2        406.36        393.48         3.11 o                         
   9  -4   2          6.00          5.59         0.32 o                         
  10  -4   2        209.94        209.75         1.91 o                         
  11  -4   2         76.07         76.90         1.13 o                         
  12  -4   2          1.97          1.92         0.47 o                         
  13  -4   2         18.43         18.06         0.75 o                         
  14  -4   2         30.39         30.41         1.23 o                         
  15  -4   2         39.25         40.07         1.17 o                         
 -15  -3   2          4.94          3.91         0.69 o                         
 -14  -3   2         21.60         24.86         0.82 o                         
 -13  -3   2         19.52         17.51         0.70 o                         
 -12  -3   2         16.76         16.63         0.58 o                         
 -11  -3   2         41.11         40.43         0.97 o                         
 -10  -3   2        214.76        209.93         1.79 o                         
  -9  -3   2        342.24        339.49         2.68 o                         
  -8  -3   2          0.04          0.75         0.24 o                         
  -7  -3   2          0.97          0.46         0.21 o                         
  -6  -3   2       1124.74       1146.48         8.29 o                         
  -5  -3   2        247.18        264.92         1.97 o                         
  -4  -3   2         85.04         97.18         0.80 o                         
  -3  -3   2         30.53         52.50         0.41 o                         
  -2  -3   2         41.14         31.91         0.34 o                         
  -1  -3   2        410.33        398.53         2.47 o                         
   0  -3   2       6736.54       7247.04        39.38 o                         
   1  -3   2         13.04         25.99         0.25 o                         
   2  -3   2        776.85        760.31         4.50 o                         
   3  -3   2        664.54        750.74         4.52 o                         
   4  -3   2       3054.90       3131.41        19.13 o                         
   5  -3   2         54.14         42.66         0.42 o                         
   6  -3   2        846.60        833.85         5.46 o                         
   7  -3   2        196.83        186.90         1.42 o                         
   8  -3   2         73.51         72.91         0.77 o                         
   9  -3   2          2.77          4.27         0.32 o                         
  10  -3   2          1.73          2.14         0.39 o                         
  11  -3   2        282.44        283.77         2.88 o                         
  12  -3   2         90.95         88.94         1.18 o                         
  13  -3   2          8.22          8.89         0.62 o                         
  14  -3   2         16.87         15.63         0.85 o                         
  15  -3   2         47.40         50.76         1.43 o                         
 -15  -2   2          5.29          4.74         0.73 o                         
 -14  -2   2         56.30         53.40         1.01 o                         
 -13  -2   2         41.05         41.41         0.82 o                         
 -12  -2   2         38.87         39.67         0.78 o                         
 -11  -2   2         93.03         91.54         1.08 o                         
 -10  -2   2         10.82         11.31         0.41 o                         
  -9  -2   2         85.39         81.36         0.85 o                         
  -8  -2   2        344.61        336.44         2.52 o                         
  -7  -2   2          0.37          0.50         0.20 o                         
  -6  -2   2       1022.22        998.43         7.17 o                         
  -5  -2   2        331.49        374.18         2.68 o                         
  -4  -2   2       1503.81       1632.04        11.13 o                         
  -3  -2   2         11.50         16.72         0.20 o                         
  -2  -2   2        339.69        422.63         3.03 o                         
  -1  -2   2        400.43        437.50         2.63 o                         
   0  -2   2      14299.53      14199.94       102.12 o                         
   1  -2   2       1830.85       2002.73        19.97 o                         
   2  -2   2        434.93        495.31         2.64 o                         
   3  -2   2        932.25       1046.22         6.67 o                         
   4  -2   2         15.45         21.85         0.32 o                         
   5  -2   2         56.88         56.48         0.51 o                         
   6  -2   2          5.72          3.78         0.16 o                         
   7  -2   2         22.95         23.37         0.42 o                         
   8  -2   2        179.23        164.32         1.46 o                         
   9  -2   2        185.06        186.72         1.60 o                         
  10  -2   2         12.50         11.97         0.47 o                         
  11  -2   2         21.68         21.15         0.57 o                         
  12  -2   2          3.35          3.00         0.48 o                         
  13  -2   2          0.01          0.33         0.54 o                         
  14  -2   2          1.91          2.03         0.62 o                         
  15  -2   2         21.05         22.11         1.07 o                         
 -15  -1   2         92.84        100.16         1.72 o                         
 -14  -1   2          0.15         -0.52         0.52 o                         
 -13  -1   2          0.73          0.43         0.45 o                         
 -12  -1   2         52.58         51.79         0.87 o                         
 -11  -1   2         50.43         48.24         0.75 o                         
 -10  -1   2        627.33        627.92         4.70 o                         
  -9  -1   2        374.79        354.97         2.80 o                         
  -8  -1   2        743.04        736.18         5.33 o                         
  -7  -1   2         34.80         26.20         0.42 o                         
  -6  -1   2         31.32         40.85         0.45 o                         
  -5  -1   2         97.36        106.98         0.85 o                         
  -4  -1   2          3.50          0.76         0.12 o                         
  -3  -1   2       1215.28       1379.72         8.19 o                         
  -2  -1   2        163.54        158.46         0.99 o                         
  -1  -1   2       1009.02       1014.63         5.72 o                         
   0  -1   2        468.44        458.98         2.47 o                         
   1  -1   2       1188.40       1166.36         7.38 o                         
   2  -1   2       2040.96       2224.59        12.46 o                         
   3  -1   2       3067.90       3236.00        19.72 o                         
   4  -1   2        128.83        145.82         1.04 o                         
   5  -1   2          1.24          2.41         0.14 o                         
   6  -1   2        329.61        369.02         2.63 o                         
   7  -1   2         31.85         38.23         0.49 o                         
   8  -1   2         17.64         18.27         0.41 o                         
   9  -1   2        158.51        163.22         1.54 o                         
  10  -1   2         23.45         23.61         0.57 o                         
  11  -1   2        175.45        181.16         1.95 o                         
  12  -1   2        107.10        104.97         1.45 o                         
  13  -1   2         14.14         13.87         0.73 o                         
  14  -1   2         23.11         22.26         1.20 o                         
  15  -1   2          4.12          4.09         0.91 o                         
 -16   0   2         43.57         46.52         1.58 o                         
 -15   0   2         37.69         35.93         1.25 o                         
 -14   0   2          1.96          2.42         0.57 o                         
 -13   0   2          0.48          0.39         0.45 o                         
 -12   0   2         58.73         59.98         0.88 o                         
 -11   0   2         44.67         44.07         0.83 o                         
 -10   0   2         81.30         81.25         0.95 o                         
  -9   0   2          1.16          2.23         0.22 o                         
  -8   0   2        154.08        154.77         1.31 o                         
  -7   0   2        424.58        438.74         3.25 o                         
  -6   0   2       2519.77       2397.96        15.17 o                         
  -5   0   2        167.98        170.86         1.28 o                         
  -4   0   2         43.61         45.49         0.38 o                         
  -3   0   2       1007.46       1096.06         6.72 o                         
  -2   0   2        164.20        182.76         1.05 o                         
  -1   0   2      14938.39      14487.30        68.94 o                         
   0   0   2        210.27        212.94         1.31 o                         
   1   0   2       7291.37       7278.35        60.59 o                         
   2   0   2        185.22        212.63         1.45 o                         
   3   0   2        802.51        894.42         6.38 o                         
   4   0   2       7317.35       7897.40        52.99 o                         
   5   0   2       2780.97       2970.18        20.99 o                         
   6   0   2         89.82         92.48         1.05 o                         
   7   0   2        584.20        630.54         4.37 o                         
   8   0   2        259.17        262.82         2.12 o                         
   9   0   2        197.01        198.39         1.75 o                         
  10   0   2          1.76          1.48         0.31 o                         
  11   0   2          0.34          0.36         0.37 o                         
  12   0   2          8.63          8.96         0.53 o                         
  13   0   2         31.40         31.48         0.88 o                         
  14   0   2          6.55          5.85         0.69 o                         
  15   0   2          0.32          0.37         0.78 o                         
 -16   1   2          0.79          1.31         0.99 o                         
 -15   1   2         15.99         16.00         1.00 o                         
 -14   1   2         53.72         52.83         1.52 o                         
 -13   1   2         18.81         17.70         0.62 o                         
 -12   1   2        118.53        117.51         1.37 o                         
 -11   1   2        191.94        189.91         1.76 o                         
 -10   1   2        175.02        170.65         1.58 o                         
  -9   1   2        191.27        195.05         1.79 o                         
  -8   1   2         58.76         57.31         0.69 o                         
  -7   1   2        422.90        420.89         2.92 o                         
  -6   1   2          0.76          0.44         0.15 o                         
  -5   1   2        165.57        153.19         1.24 o                         
  -4   1   2          0.77          5.94         0.19 o                         
  -3   1   2        364.68        339.77         2.29 o                         
  -2   1   2         62.53         41.01         0.29 o                         
  -1   1   2       2478.92       2508.92        13.38 o                         
   0   1   2        421.63        463.06         2.70 o                         
   1   1   2        535.72        609.38         4.17 o                         
   2   1   2        134.88        166.12         1.47 o                         
   3   1   2       1991.76       2042.72        16.68 o                         
   4   1   2        552.46        599.55         4.40 o                         
   5   1   2          4.84          8.27         0.26 o                         
   6   1   2       1234.51       1206.28         8.72 o                         
   7   1   2         65.92         81.70         0.85 o                         
   8   1   2        137.23        138.25         1.28 o                         
   9   1   2         40.12         37.69         0.57 o                         
  10   1   2         94.40         93.20         1.00 o                         
  11   1   2         71.70         72.26         1.02 o                         
  12   1   2          2.64          2.29         0.52 o                         
  13   1   2          6.56          6.81         0.68 o                         
  14   1   2         10.37         11.12         1.09 o                         
  15   1   2          2.52          2.30         0.83 o                         
 -16   2   2          1.86          2.09         0.74 o                         
 -15   2   2         93.68         92.29         1.87 o                         
 -14   2   2        149.24        149.83         2.18 o                         
 -13   2   2         13.71         12.88         0.65 o                         
 -12   2   2         52.31         52.27         0.90 o                         
 -11   2   2          2.91          2.74         0.36 o                         
 -10   2   2        129.61        128.68         1.28 o                         
  -9   2   2         70.64         68.07         0.84 o                         
  -8   2   2        120.15        115.22         1.14 o                         
  -7   2   2       1392.31       1277.86         7.42 o                         
  -6   2   2        268.10        276.12         1.93 o                         
  -5   2   2       1410.33       1449.11         9.97 o                         
  -4   2   2         15.91          9.40         0.29 o                         
  -3   2   2       1295.22       1453.58         8.91 o                         
  -2   2   2        904.20        964.02         5.59 o                         
  -1   2   2        612.42        600.28         3.23 o                         
   0   2   2       2092.35       2027.78         9.91 o                         
   1   2   2         13.92         26.45         0.32 o                         
   2   2   2        615.45        575.03         5.48 o                         
   3   2   2         42.69         45.65         0.53 o                         
   4   2   2        229.28        229.99         1.89 o                         
   5   2   2        263.73        288.76         2.54 o                         
   6   2   2        231.64        297.74         2.20 o                         
   7   2   2         86.31         94.15         1.10 o                         
   8   2   2          5.13          6.00         0.30 o                         
   9   2   2          0.59          0.77         0.29 o                         
  10   2   2         50.08         50.10         0.74 o                         
  11   2   2         76.60         78.76         1.22 o                         
  12   2   2          7.31          7.29         0.62 o                         
  13   2   2         15.44         15.63         0.75 o                         
  14   2   2         10.87         10.87         0.89 o                         
 -16   3   2         14.05         15.00         1.14 o                         
 -15   3   2         25.59         25.00         1.01 o                         
 -14   3   2         11.69         12.32         0.76 o                         
 -13   3   2         74.58         78.03         1.15 o                         
 -12   3   2         20.65         20.53         0.58 o                         
 -11   3   2         23.63         22.45         0.54 o                         
 -10   3   2         42.84         42.28         0.65 o                         
  -9   3   2         16.43         18.19         0.42 o                         
  -8   3   2          0.18          0.35         0.18 o                         
  -7   3   2          1.86          2.19         0.18 o                         
  -6   3   2         63.62         62.60         0.58 o                         
  -5   3   2        826.53        859.21         5.77 o                         
  -4   3   2        448.82        529.55         3.46 o                         
  -3   3   2        195.20        243.50         1.59 o                         
  -2   3   2        536.13        588.08         3.44 o                         
  -1   3   2         11.00          9.62         0.15 o                         
   0   3   2        113.85        112.51         0.66 o                         
   1   3   2       1486.08       1573.52         9.34 o                         
   2   3   2        599.65        621.56         4.69 o                         
   3   3   2          0.12          0.73         0.14 o                         
   4   3   2         52.94         47.76         0.71 o                         
   5   3   2        145.34        123.66         1.68 o                         
   6   3   2         73.75         68.49         0.61 o                         
   7   3   2          8.88          5.97         0.25 o                         
   8   3   2        167.21        163.01         1.47 o                         
   9   3   2         16.46         16.44         0.49 o                         
  10   3   2         32.02         30.60         0.57 o                         
  11   3   2        115.96        114.76         1.54 o                         
  12   3   2        127.90        127.50         1.78 o                         
  13   3   2         31.36         31.51         1.34 o                         
  14   3   2          3.94          2.93         0.76 o                         
 -16   4   2          0.13         -0.20         0.72 o                         
 -15   4   2         35.43         36.62         1.19 o                         
 -14   4   2          0.96          0.99         0.58 o                         
 -13   4   2         19.40         18.59         0.71 o                         
 -12   4   2          0.27         -0.02         0.41 o                         
 -11   4   2          3.18          2.93         0.36 o                         
 -10   4   2          8.19          7.79         0.36 o                         
  -9   4   2          7.13          6.83         0.30 o                         
  -8   4   2        166.17        162.26         1.19 o                         
  -7   4   2         93.34         92.79         0.76 o                         
  -6   4   2        648.79        590.82         4.09 o                         
  -5   4   2         23.94         31.68         0.45 o                         
  -4   4   2        347.50        406.72         2.47 o                         
  -3   4   2        885.98        971.20         6.02 o                         
  -2   4   2       2798.80       3037.28        17.92 o                         
  -1   4   2       1603.97       1799.44        10.35 o                         
   0   4   2        962.47        994.61         5.23 o                         
   1   4   2       1499.09       1488.14         8.85 o                         
   2   4   2        816.58        803.94         5.35 o                         
   3   4   2        143.91        155.43         1.30 o                         
   4   4   2        179.24        160.33         1.38 o                         
   5   4   2         42.84         54.34         0.78 o                         
   6   4   2        299.09        336.78         2.55 o                         
   7   4   2          0.74          0.64         0.24 o                         
   8   4   2         23.66         23.95         0.49 o                         
   9   4   2         80.10         86.87         1.10 o                         
  10   4   2          0.02          0.14         0.39 o                         
  11   4   2         32.30         31.12         0.80 o                         
  12   4   2         13.63         12.98         0.69 o                         
  13   4   2         21.50         22.28         0.96 o                         
  14   4   2          0.48          1.05         0.69 o                         
 -16   5   2         32.94         34.61         1.35 o                         
 -15   5   2          3.37          2.26         0.69 o                         
 -14   5   2          0.19         -0.28         0.57 o                         
 -13   5   2          5.48          5.17         0.54 o                         
 -12   5   2          5.03          4.46         0.48 o                         
 -11   5   2         29.17         27.13         0.68 o                         
 -10   5   2          2.53          2.33         0.30 o                         
  -9   5   2         77.02         73.34         0.78 o                         
  -8   5   2         13.50         10.22         0.34 o                         
  -7   5   2         33.43         34.92         0.51 o                         
  -6   5   2        215.01        215.19         1.66 o                         
  -5   5   2          1.59          0.74         0.12 o                         
  -4   5   2        766.96        762.02         4.81 o                         
  -3   5   2        453.04        503.03         3.11 o                         
  -2   5   2        649.25        647.51         4.50 o                         
  -1   5   2        280.30        271.46         1.52 o                         
   0   5   2       1243.76       1416.68         8.74 o                         
   1   5   2          0.64          1.31         0.11 o                         
   2   5   2        422.84        420.91         2.76 o                         
   3   5   2       1052.83       1078.47         6.92 o                         
   4   5   2        304.83        294.29         2.30 o                         
   5   5   2         65.00         58.12         0.67 o                         
   6   5   2          7.09          7.32         0.35 o                         
   7   5   2          1.10          0.64         0.24 o                         
   8   5   2          5.15          5.17         0.33 o                         
   9   5   2          4.15          4.61         0.38 o                         
  10   5   2        118.82        117.88         1.49 o                         
  11   5   2        133.01        137.07         1.85 o                         
  12   5   2         69.41         68.92         1.84 o                         
  13   5   2         54.97         56.33         1.56 o                         
  14   5   2          1.10          0.50         0.69 o                         
 -15   6   2          2.12          1.92         0.72 o                         
 -14   6   2          5.70          5.16         0.65 o                         
 -13   6   2         13.44         12.26         0.61 o                         
 -12   6   2          7.11          7.70         0.50 o                         
 -11   6   2          4.36          4.71         0.40 o                         
 -10   6   2        118.00        119.43         1.24 o                         
  -9   6   2          2.44          2.34         0.27 o                         
  -8   6   2         47.72         43.59         0.55 o                         
  -7   6   2         71.05         73.07         0.86 o                         
  -6   6   2        268.03        223.68         2.03 o                         
  -5   6   2         91.32         93.44         0.66 o                         
  -4   6   2        191.82        189.53         1.54 o                         
  -3   6   2        124.22        135.48         1.15 o                         
  -2   6   2        215.84        218.94         1.56 o                         
  -1   6   2       1013.88       1046.90         5.63 o                         
   0   6   2        391.99        378.19         2.53 o                         
   1   6   2       1435.50       1542.78         8.67 o                         
   2   6   2       1250.00       1314.85         8.68 o                         
   3   6   2        343.69        334.82         2.44 o                         
   4   6   2        168.13        162.26         1.32 o                         
   5   6   2        370.71        369.22         2.90 o                         
   6   6   2        388.85        401.10         3.48 o                         
   7   6   2        774.17        786.71         6.84 o                         
   8   6   2        251.32        246.49         2.29 o                         
   9   6   2        262.23        261.16         2.94 o                         
  10   6   2         57.57         57.98         1.00 o                         
  11   6   2          4.91          5.45         0.52 o                         
  12   6   2          0.66          0.38         0.71 o                         
  13   6   2         10.22          9.38         0.84 o                         
 -15   7   2          3.11          2.10         0.68 o                         
 -14   7   2          0.73          1.00         0.59 o                         
 -13   7   2         10.66          9.22         0.60 o                         
 -12   7   2        125.08        123.49         1.45 o                         
 -11   7   2         25.04         25.44         0.63 o                         
 -10   7   2         17.85         17.27         0.45 o                         
  -9   7   2        124.88        123.86         1.23 o                         
  -8   7   2        116.00        110.28         1.20 o                         
  -7   7   2          4.54          3.73         0.20 o                         
  -6   7   2         12.33          9.05         0.22 o                         
  -5   7   2         97.47         90.28         0.84 o                         
  -4   7   2        446.11        452.42         2.98 o                         
  -3   7   2       1541.22       1551.59        12.21 o                         
  -2   7   2         29.09         35.24         0.42 o                         
   0   7   2         60.82         80.99         0.62 o                         
   1   7   2          0.42          1.35         0.08 o                         
   2   7   2        244.22        230.38         1.62 o                         
   3   7   2        783.26        769.61         5.59 o                         
   4   7   2          1.75          1.37         0.17 o                         
   5   7   2        447.02        441.56         3.43 o                         
   6   7   2          0.01          0.52         0.28 o                         
   7   7   2          7.08          8.28         0.39 o                         
   8   7   2         25.88         24.59         0.55 o                         
   9   7   2          4.60          5.07         0.51 o                         
  10   7   2          4.05          5.36         0.50 o                         
  11   7   2         97.86        101.16         1.37 o                         
  12   7   2         43.42         42.67         1.41 o                         
  13   7   2         13.30         12.43         1.48 o                         
 -15   8   2         42.70         45.08         1.25 o                         
 -14   8   2         28.15         26.81         0.92 o                         
 -13   8   2          0.04         -0.25         0.61 o                         
 -12   8   2          6.54          5.64         0.54 o                         
 -11   8   2          3.96          4.08         0.48 o                         
 -10   8   2         21.03         17.68         0.51 o                         
  -9   8   2          2.98          3.05         0.32 o                         
  -8   8   2         16.10         15.12         0.43 o                         
  -7   8   2         43.46         34.14         0.84 o                         
  -6   8   2          0.85          0.40         0.19 o                         
  -5   8   2         18.15         20.09         0.50 o                         
  -4   8   2          2.91          1.42         0.25 o                         
  -3   8   2        248.04        233.76         2.42 o                         
  -2   8   2        748.18        732.91         4.56 o                         
  -1   8   2       1057.48       1040.19         7.50 o                         
   0   8   2          5.30          6.72         0.20 o                         
   1   8   2        599.85        588.22         3.78 o                         
   2   8   2         96.32         85.52         0.74 o                         
   3   8   2        238.77        232.58         1.85 o                         
   4   8   2         65.81         61.58         0.73 o                         
   5   8   2        370.34        361.09         3.10 o                         
   6   8   2        225.64        229.40         2.06 o                         
   7   8   2        241.92        240.73         2.19 o                         
   8   8   2        132.41        130.39         1.56 o                         
   9   8   2         42.16         39.43         0.86 o                         
  10   8   2         69.64         68.82         1.27 o                         
  11   8   2          0.22         -0.15         0.54 o                         
  12   8   2         21.00         21.51         0.97 o                         
 -15   9   2          9.00          9.14         0.82 o                         
 -14   9   2         12.22         13.06         0.81 o                         
 -13   9   2        122.01        128.59         1.74 o                         
 -12   9   2         33.02         33.13         0.81 o                         
 -11   9   2         76.58         76.33         1.22 o                         
 -10   9   2         33.07         35.47         0.94 o                         
  -9   9   2         65.71         62.46         1.01 o                         
  -8   9   2          6.58          4.76         0.36 o                         
  -7   9   2         70.18         73.39         0.95 o                         
  -6   9   2         31.27         36.36         0.53 o                         
  -5   9   2        135.09        127.66         1.19 o                         
  -4   9   2          0.03          0.18         0.29 o                         
  -3   9   2        347.56        377.69         3.40 o                         
  -2   9   2        447.47        426.66         3.24 o                         
  -1   9   2        133.05        112.58         1.00 o                         
   0   9   2       1344.06       1267.24         8.14 o                         
   1   9   2       2668.71       2542.32        15.63 o                         
   2   9   2         88.90         94.47         0.96 o                         
   3   9   2         46.52         53.63         0.61 o                         
   4   9   2        214.42        216.94         1.81 o                         
   5   9   2         45.90         42.29         0.64 o                         
   6   9   2          9.31          8.87         0.37 o                         
   7   9   2         22.96         22.58         0.55 o                         
   8   9   2         20.39         21.56         0.69 o                         
   9   9   2         18.18         18.79         0.77 o                         
  10   9   2          4.06          3.34         0.66 o                         
  11   9   2         14.86         16.31         1.02 o                         
  12   9   2         36.88         37.72         1.39 o                         
 -15  10   2         22.48         23.30         0.93 o                         
 -14  10   2          2.74          2.19         0.70 o                         
 -13  10   2         15.01         16.61         0.96 o                         
 -12  10   2          2.53          2.13         0.55 o                         
 -11  10   2         12.82         13.71         0.64 o                         
 -10  10   2         77.55         77.13         1.11 o                         
  -9  10   2        171.55        166.25         2.30 o                         
  -8  10   2          0.33          0.58         0.35 o                         
  -7  10   2         56.55         54.34         0.81 o                         
  -6  10   2          2.31          1.49         0.25 o                         
  -5  10   2         26.99         32.01         0.67 o                         
  -4  10   2         54.77         45.77         0.90 o                         
  -3  10   2          4.88          7.89         0.31 o                         
  -2  10   2         12.38          9.22         0.39 o                         
  -1  10   2        224.34        218.66         1.69 o                         
   0  10   2          2.62          4.41         0.21 o                         
   1  10   2          0.07          0.42         0.16 o                         
   2  10   2        262.56        269.15         2.02 o                         
   3  10   2        581.08        580.01         4.22 o                         
   4  10   2          0.13          0.20         0.23 o                         
   5  10   2         90.97         93.66         1.06 o                         
   6  10   2        149.34        149.41         1.58 o                         
   7  10   2         16.26         15.14         0.55 o                         
   8  10   2         91.80         87.47         1.79 o                         
   9  10   2         50.72         50.26         1.21 o                         
  10  10   2          1.35          0.95         0.67 o                         
  11  10   2         16.82         16.65         0.97 o                         
  12  10   2         16.37         14.88         1.11 o                         
 -14  11   2          6.56          6.36         0.85 o                         
 -13  11   2         26.34         28.73         0.97 o                         
 -12  11   2         73.50         74.01         1.30 o                         
 -11  11   2         29.58         28.42         0.84 o                         
 -10  11   2         32.81         34.20         0.70 o                         
  -9  11   2        247.41        250.44         2.70 o                         
  -8  11   2         21.49         22.94         0.63 o                         
  -7  11   2          0.01          0.46         0.31 o                         
  -6  11   2         60.83         63.31         1.33 o                         
  -5  11   2         29.23         26.34         0.51 o                         
  -4  11   2        530.31        527.65         4.27 o                         
  -3  11   2         25.49         25.99         0.53 o                         
  -2  11   2          0.59          0.15         0.23 o                         
  -1  11   2          5.30          2.15         0.21 o                         
   0  11   2        168.41        143.93         1.21 o                         
   1  11   2         67.09         68.46         0.68 o                         
   2  11   2         59.18         56.85         0.63 o                         
   3  11   2        103.54        102.33         1.06 o                         
   4  11   2          0.61          1.39         0.31 o                         
   5  11   2          5.46          5.41         0.39 o                         
   6  11   2         14.11         13.90         0.51 o                         
   7  11   2          4.15          3.03         0.55 o                         
   8  11   2          8.61          8.89         0.84 o                         
   9  11   2          6.72          6.22         0.79 o                         
  10  11   2          0.28         -0.36         0.70 o                         
  11  11   2         26.61         26.73         1.06 o                         
 -14  12   2          1.59          1.14         0.80 o                         
 -13  12   2         14.22         14.98         0.98 o                         
 -12  12   2          0.52          0.10         0.58 o                         
 -11  12   2          7.61          7.67         0.59 o                         
 -10  12   2         35.99         37.04         0.86 o                         
  -9  12   2         39.92         39.30         0.85 o                         
  -8  12   2         20.89         21.92         0.65 o                         
  -7  12   2        115.49        118.76         1.60 o                         
  -6  12   2         62.55         62.58         1.08 o                         
  -5  12   2         68.34         72.96         1.07 o                         
  -4  12   2          1.17          2.60         0.33 o                         
  -3  12   2         65.91         65.40         1.01 o                         
  -2  12   2         30.93         28.27         0.58 o                         
  -1  12   2         17.18         17.21         0.38 o                         
   0  12   2        278.72        271.79         2.33 o                         
   1  12   2          3.07          4.52         0.29 o                         
   2  12   2        151.80        161.93         1.49 o                         
   3  12   2        166.59        174.28         1.69 o                         
   4  12   2         16.19         17.57         0.51 o                         
   5  12   2          0.21          0.98         0.39 o                         
   6  12   2         23.89         22.58         0.65 o                         
   7  12   2        100.34        104.32         1.71 o                         
   8  12   2         46.91         47.42         1.43 o                         
   9  12   2         32.93         33.05         0.98 o                         
  10  12   2          0.22          0.57         0.61 o                         
 -14  13   2          7.86         11.38         3.05 o                         
 -13  13   2          0.03         -0.50         0.87 o                         
 -12  13   2          0.44          0.18         0.82 o                         
 -11  13   2          0.34          0.08         0.89 o                         
 -10  13   2          0.15         -0.08         0.80 o                         
  -9  13   2          0.14         -0.09         0.67 o                         
  -8  13   2        111.04        110.83         1.73 o                         
  -7  13   2         10.67         10.17         0.60 o                         
  -6  13   2         60.77         60.66         1.36 o                         
  -5  13   2        174.06        181.29         1.99 o                         
  -4  13   2        353.81        347.32         4.17 o                         
  -3  13   2         89.12         89.99         1.00 o                         
  -2  13   2         51.89         55.30         0.79 o                         
  -1  13   2         21.39         24.76         0.60 o                         
   0  13   2          0.79          1.30         0.29 o                         
   1  13   2         21.51         21.39         0.49 o                         
   2  13   2         21.26         19.05         0.50 o                         
   3  13   2        107.09        109.70         1.19 o                         
   4  13   2         10.37         10.32         0.47 o                         
   5  13   2          3.82          4.03         0.53 o                         
   6  13   2         93.71         95.93         2.02 o                         
   7  13   2          7.63          7.57         0.65 o                         
   8  13   2          5.84          6.59         0.66 o                         
   9  13   2          5.70          5.57         0.61 o                         
  10  13   2         25.01         24.58         0.90 o                         
 -13  14   2         28.39         28.60         1.44 o                         
 -12  14   2          2.18          0.88         1.01 o                         
 -11  14   2         15.14         15.95         1.17 o                         
 -10  14   2        236.18        229.98         4.74 o                         
  -9  14   2         44.93         45.58         1.51 o                         
  -8  14   2         56.71         57.84         1.39 o                         
  -7  14   2         10.40          9.83         0.65 o                         
  -6  14   2         14.65         14.57         0.69 o                         
  -5  14   2          1.34          1.50         0.37 o                         
  -4  14   2        125.21        128.91         1.32 o                         
  -3  14   2         38.34         38.22         1.44 o                         
  -2  14   2          2.20          2.26         0.39 o                         
  -1  14   2        201.46        202.01         1.99 o                         
   0  14   2         54.11         52.13         1.29 o                         
   1  14   2          3.97          3.86         0.41 o                         
   2  14   2          2.14          2.00         0.39 o                         
   3  14   2          2.16          1.84         0.40 o                         
   4  14   2          0.05         -0.16         0.44 o                         
   5  14   2          2.60          2.40         0.47 o                         
   6  14   2         65.53         65.91         1.15 o                         
   7  14   2         53.32         53.15         1.17 o                         
   8  14   2          0.08         -0.67         0.67 o                         
   9  14   2          3.29          4.08         0.63 o                         
 -12  15   2          6.99          8.69         1.07 o                         
 -11  15   2          0.65          1.06         0.83 o                         
 -10  15   2         28.73         29.02         1.00 o                         
  -9  15   2          0.64          0.86         0.75 o                         
  -8  15   2         13.47         11.92         0.70 o                         
  -7  15   2         25.26         26.37         0.87 o                         
  -6  15   2        150.49        153.44         2.03 o                         
  -5  15   2        195.03        201.74         2.60 o                         
  -4  15   2        189.42        190.78         2.46 o                         
  -3  15   2        251.29        257.81         2.48 o                         
  -2  15   2         75.51         71.42         1.17 o                         
  -1  15   2         37.83         36.29         0.77 o                         
   0  15   2         58.83         61.47         0.99 o                         
   1  15   2         84.81         84.78         1.42 o                         
   2  15   2        130.03        131.52         1.81 o                         
   3  15   2         31.63         31.22         0.80 o                         
   4  15   2         76.48         77.05         1.22 o                         
   5  15   2         88.74         90.16         1.45 o                         
   6  15   2          0.05          0.57         0.63 o                         
   7  15   2          1.13          1.06         0.71 o                         
   8  15   2         18.27         19.39         0.97 o                         
 -12  16   2          2.23          1.81         1.31 o                         
 -11  16   2          0.04          0.60         1.01 o                         
 -10  16   2         39.20         39.28         1.64 o                         
  -9  16   2        206.39        213.14         4.32 o                         
  -8  16   2         68.41         65.98         1.50 o                         
  -7  16   2        106.41        106.11         1.86 o                         
  -6  16   2        176.08        176.19         2.27 o                         
  -5  16   2        132.05        138.74         1.95 o                         
  -4  16   2        111.68        113.56         2.35 o                         
  -3  16   2          0.86          0.92         0.57 o                         
  -2  16   2         59.70         61.18         1.30 o                         
  -1  16   2        153.65        154.62         2.08 o                         
   0  16   2         47.23         45.08         1.49 o                         
   1  16   2         55.80         56.73         1.23 o                         
   2  16   2          3.67          3.39         0.93 o                         
   3  16   2         32.00         29.97         1.07 o                         
   4  16   2          8.42          9.08         0.78 o                         
   5  16   2         11.17         11.22         0.97 o                         
   6  16   2          1.27          0.43         0.79 o                         
   7  16   2         36.57         37.63         1.51 o                         
 -11  17   2         10.13         10.54         1.47 o                         
 -10  17   2          9.11         10.25         1.87 o                         
  -9  17   2         50.99         52.88         1.66 o                         
  -8  17   2         47.87         47.75         1.31 o                         
  -7  17   2          0.01         -0.31         0.82 o                         
  -6  17   2          0.03         -0.25         0.77 o                         
  -5  17   2         29.76         28.93         1.03 o                         
  -4  17   2          5.61          5.66         0.73 o                         
  -3  17   2        203.98        207.36         3.34 o                         
  -2  17   2         70.28         70.32         1.45 o                         
  -1  17   2         53.15         52.01         1.25 o                         
   0  17   2        101.48        105.80         1.78 o                         
   1  17   2          2.17          1.60         0.73 o                         
   2  17   2         78.32         81.40         1.83 o                         
   3  17   2         59.33         61.10         1.58 o                         
   4  17   2         16.68         17.74         1.18 o                         
   5  17   2         15.53         15.09         1.58 o                         
   6  17   2         13.96         12.91         1.14 o                         
 -10  18   2         15.89         15.11         2.16 o                         
  -9  18   2          1.02          1.97         1.41 o                         
  -8  18   2          2.21          2.07         0.90 o                         
  -7  18   2         24.14         26.82         1.22 o                         
  -6  18   2         89.74         90.84         1.74 o                         
  -5  18   2          0.03         -0.62         0.70 o                         
  -4  18   2         16.36         16.69         0.84 o                         
  -3  18   2        138.06        140.83         2.37 o                         
  -2  18   2        183.35        190.36         2.68 o                         
  -1  18   2          8.74          8.86         0.78 o                         
   0  18   2          3.00          4.34         0.72 o                         
   1  18   2          1.79          0.71         0.75 o                         
   2  18   2          8.93          8.35         0.95 o                         
   3  18   2          7.01          7.26         0.85 o                         
   4  18   2          4.64          4.64         1.00 o                         
   5  18   2          0.19         -0.16         1.10 o                         
  -9  19   2          9.49          9.38         1.94 o                         
  -8  19   2          0.65          0.81         1.06 o                         
  -7  19   2          1.01          1.41         0.88 o                         
  -6  19   2         68.73         64.69         1.66 o                         
  -5  19   2         12.12         12.47         0.83 o                         
  -4  19   2         35.00         32.50         1.44 o                         
  -3  19   2          0.13         -0.77         0.77 o                         
  -2  19   2          0.11         -0.17         0.70 o                         
  -1  19   2         45.67         47.30         1.24 o                         
   0  19   2         39.68         39.92         1.52 o                         
   1  19   2         19.47         21.65         1.05 o                         
   2  19   2        156.17        161.05         2.99 o                         
   3  19   2         22.77         23.93         1.19 o                         
   4  19   2         70.73         75.98         2.04 o                         
  -7  20   2          3.90          4.02         0.78 o                         
  -6  20   2          9.09          8.58         0.78 o                         
  -5  20   2          7.91          8.32         0.82 o                         
  -4  20   2          0.03          0.10         0.81 o                         
  -3  20   2          3.07          2.75         0.73 o                         
  -2  20   2          9.05          8.77         0.80 o                         
  -1  20   2         11.63         12.43         0.93 o                         
   0  20   2         61.48         60.18         1.77 o                         
   1  20   2         12.92         12.10         0.98 o                         
   2  20   2          5.49          4.75         0.91 o                         
  -4  21   2         36.43         39.67         2.24 o                         
  -3  21   2         17.95         18.98         0.95 o                         
  -2  21   2         22.72         24.64         1.12 o                         
  -1  21   2         25.94         28.35         1.45 o                         
   0 -23   3          0.02          0.47         1.05 o                         
   1 -23   3          0.85          0.46         0.91 o                         
   2 -23   3          0.38         -0.25         0.78 o                         
   3 -23   3         14.97         16.44         1.27 o                         
   4 -23   3          0.50          0.33         1.16 o                         
  -3 -22   3          0.65          1.14         0.93 o                         
  -2 -22   3          0.06         -0.20         0.82 o                         
  -1 -22   3         18.10         19.01         1.11 o                         
   0 -22   3         10.94         11.66         1.09 o                         
   1 -22   3          0.04         -0.03         0.84 o                         
   2 -22   3         45.72         50.20         1.40 o                         
   3 -22   3          4.91          5.12         0.81 o                         
   4 -22   3          1.38          2.49         0.77 o                         
   5 -22   3          6.99          6.06         0.79 o                         
   6 -22   3          7.69          9.37         1.01 o                         
   7 -22   3          0.03          0.51         1.32 o                         
  -5 -21   3          6.31          6.79         0.99 o                         
  -4 -21   3          8.51          6.34         0.98 o                         
  -3 -21   3         14.88         13.42         0.97 o                         
  -2 -21   3          7.41          7.88         0.89 o                         
  -1 -21   3          7.79          8.87         0.76 o                         
   0 -21   3         22.11         21.14         1.07 o                         
   1 -21   3          0.02         -0.20         0.66 o                         
   2 -21   3         32.49         31.78         0.98 o                         
   3 -21   3         51.05         50.67         1.26 o                         
   4 -21   3         56.20         61.91         1.42 o                         
   5 -21   3          4.41          4.12         0.69 o                         
   6 -21   3         60.09         63.35         1.59 o                         
   7 -21   3          2.66          3.72         1.00 o                         
   8 -21   3          0.32          0.91         0.83 o                         
  -6 -20   3          0.00          0.09         0.89 o                         
  -5 -20   3          3.95          3.40         0.94 o                         
  -4 -20   3         22.40         21.51         1.42 o                         
  -3 -20   3         24.62         23.56         1.00 o                         
  -2 -20   3         84.94         84.57         1.89 o                         
  -1 -20   3          5.69          6.16         0.65 o                         
   0 -20   3         63.06         62.34         1.42 o                         
   1 -20   3         59.33         59.32         1.32 o                         
   2 -20   3        115.33        116.95         2.91 o                         
   3 -20   3          9.25          9.48         0.77 o                         
   4 -20   3          0.09          0.58         0.63 o                         
   5 -20   3         18.24         20.25         0.87 o                         
   6 -20   3         15.51         13.58         0.92 o                         
   7 -20   3         40.85         39.65         1.60 o                         
   8 -20   3          0.01         -0.76         0.76 o                         
   9 -20   3          7.38          6.57         0.82 o                         
  -7 -19   3          6.82          5.67         0.98 o                         
  -6 -19   3         23.10         24.08         1.11 o                         
  -5 -19   3          2.01          1.65         0.80 o                         
  -4 -19   3         13.13         13.20         0.88 o                         
  -3 -19   3         11.00          9.83         1.09 o                         
  -2 -19   3         33.35         33.79         0.93 o                         
  -1 -19   3          0.80          0.49         0.54 o                         
   0 -19   3         34.52         31.53         1.03 o                         
   1 -19   3          4.07          5.32         0.69 o                         
   2 -19   3         74.33         73.59         1.32 o                         
   3 -19   3         66.93         66.60         1.36 o                         
   4 -19   3         15.38         15.99         0.71 o                         
   5 -19   3         89.65         90.43         1.47 o                         
   6 -19   3         23.75         21.89         0.80 o                         
   7 -19   3          0.11          0.05         0.65 o                         
   8 -19   3         32.49         33.96         1.36 o                         
   9 -19   3          0.01         -0.67         0.71 o                         
  10 -19   3         19.98         20.87         0.93 o                         
  -8 -18   3          0.20         -0.06         0.79 o                         
  -7 -18   3         66.55         67.80         1.37 o                         
  -6 -18   3          1.16          0.84         0.60 o                         
  -5 -18   3          7.38          7.02         0.61 o                         
  -4 -18   3         64.48         67.37         1.20 o                         
  -3 -18   3        103.60        103.70         1.46 o                         
  -2 -18   3          0.06         -0.44         0.45 o                         
  -1 -18   3        116.19        115.04         1.74 o                         
   0 -18   3         10.24         10.40         0.61 o                         
   1 -18   3          4.02          3.58         0.52 o                         
   2 -18   3          0.38          0.03         0.49 o                         
   3 -18   3         30.96         31.11         0.79 o                         
   4 -18   3          3.50          4.40         0.53 o                         
   5 -18   3         32.35         31.21         0.80 o                         
   6 -18   3          5.60          5.87         0.62 o                         
   7 -18   3         55.15         55.83         1.16 o                         
   8 -18   3         21.30         21.07         0.88 o                         
   9 -18   3        242.88        249.24         3.22 o                         
  10 -18   3         19.13         18.61         0.90 o                         
  11 -18   3         42.30         41.66         1.49 o                         
  -9 -17   3         27.30         27.23         1.48 o                         
  -8 -17   3          3.32          4.12         0.76 o                         
  -7 -17   3         48.56         50.54         1.12 o                         
  -6 -17   3        191.73        193.59         2.60 o                         
  -5 -17   3        273.80        278.09         2.91 o                         
  -4 -17   3         59.92         61.61         1.24 o                         
  -3 -17   3         12.18         13.16         0.55 o                         
  -2 -17   3        149.02        142.91         1.58 o                         
  -1 -17   3         91.23         97.84         1.30 o                         
   0 -17   3        108.97        106.86         1.58 o                         
   1 -17   3        127.32        128.45         1.90 o                         
   2 -17   3          4.64          5.39         0.51 o                         
   3 -17   3        468.10        477.52         4.60 o                         
   4 -17   3          7.79          7.74         0.47 o                         
   5 -17   3         37.31         37.51         0.83 o                         
   6 -17   3         17.50         17.78         0.67 o                         
   7 -17   3          0.01          0.04         0.57 o                         
   8 -17   3         74.86         77.62         1.44 o                         
   9 -17   3         21.31         18.49         0.87 o                         
  10 -17   3         34.84         34.33         1.11 o                         
  11 -17   3          1.89          1.92         0.72 o                         
  12 -17   3         40.71         42.20         2.07 o                         
 -10 -16   3         44.15         49.08         1.89 o                         
  -9 -16   3         69.07         68.95         1.86 o                         
  -8 -16   3         51.00         51.30         1.17 o                         
  -7 -16   3        266.86        274.40         2.76 o                         
  -6 -16   3          0.52          0.58         0.50 o                         
  -5 -16   3         14.00         14.85         0.80 o                         
  -4 -16   3          9.16          8.80         0.46 o                         
  -3 -16   3        137.37        133.88         1.87 o                         
  -2 -16   3        116.11        116.12         1.32 o                         
  -1 -16   3         90.96         89.99         1.71 o                         
   0 -16   3         23.68         23.04         0.91 o                         
   1 -16   3        178.46        187.52         2.22 o                         
   2 -16   3        110.26        113.22         1.54 o                         
   3 -16   3          0.36          0.71         0.36 o                         
   4 -16   3         95.63         99.67         1.30 o                         
   5 -16   3         10.54         10.18         0.68 o                         
   6 -16   3         28.44         28.59         0.77 o                         
   7 -16   3          7.71          9.36         0.58 o                         
   8 -16   3         11.20         10.90         0.60 o                         
   9 -16   3         44.03         42.82         1.44 o                         
  10 -16   3          2.99          3.07         0.63 o                         
  11 -16   3          0.01         -0.64         0.64 o                         
  12 -16   3         47.53         46.37         1.18 o                         
 -11 -15   3         14.38         17.63         1.19 o                         
 -10 -15   3          1.02          2.14         1.05 o                         
  -9 -15   3          8.96          7.04         0.72 o                         
  -8 -15   3          1.79          1.45         0.52 o                         
  -7 -15   3        105.76        110.00         1.43 o                         
  -6 -15   3         24.47         23.69         0.70 o                         
  -5 -15   3         89.09         87.65         1.05 o                         
  -4 -15   3          0.70          0.30         0.34 o                         
  -3 -15   3         37.91         39.05         0.63 o                         
  -2 -15   3         72.35         71.01         0.94 o                         
  -1 -15   3          0.20          0.43         0.35 o                         
   0 -15   3         85.22         88.96         1.11 o                         
   1 -15   3         14.46         16.51         0.59 o                         
   2 -15   3        349.94        352.35         2.95 o                         
   3 -15   3         24.88         24.25         0.56 o                         
   4 -15   3         64.20         68.96         0.95 o                         
   5 -15   3         16.88         16.84         0.56 o                         
   6 -15   3        130.32        132.28         1.49 o                         
   7 -15   3         88.18         93.66         1.17 o                         
   8 -15   3         17.26         18.10         0.59 o                         
   9 -15   3          0.65          0.16         0.51 o                         
  10 -15   3          0.44          0.57         0.52 o                         
  11 -15   3          6.93          7.46         0.68 o                         
  12 -15   3         64.81         67.46         1.36 o                         
  13 -15   3          2.43          2.09         0.79 o                         
 -11 -14   3         28.23         31.63         1.49 o                         
 -10 -14   3          0.10          0.00         0.75 o                         
  -9 -14   3         22.83         24.30         0.88 o                         
  -8 -14   3         38.14         36.60         0.87 o                         
  -7 -14   3         45.02         43.51         0.84 o                         
  -6 -14   3         23.70         24.71         0.59 o                         
  -5 -14   3        108.94        111.10         1.36 o                         
  -4 -14   3        102.27        103.38         1.08 o                         
  -3 -14   3         29.15         30.68         0.58 o                         
  -2 -14   3        130.41        128.54         1.40 o                         
  -1 -14   3         82.81         80.98         0.89 o                         
   0 -14   3          7.61          8.05         0.32 o                         
   1 -14   3         11.88         15.20         0.52 o                         
   2 -14   3          9.04         10.97         0.54 o                         
   3 -14   3         97.48         92.38         1.01 o                         
   4 -14   3          0.95          1.76         0.30 o                         
   5 -14   3        367.70        384.20         3.15 o                         
   6 -14   3        699.11        699.32         4.85 o                         
   7 -14   3          3.15          3.45         0.35 o                         
   8 -14   3        104.10        103.28         1.25 o                         
   9 -14   3          0.02         -0.27         0.44 o                         
  10 -14   3          3.17          2.82         0.48 o                         
  11 -14   3         21.68         20.77         0.76 o                         
  12 -14   3         16.30         15.12         0.74 o                         
  13 -14   3         22.10         21.76         0.99 o                         
 -12 -13   3         21.00         23.70         1.23 o                         
 -11 -13   3          3.15          4.17         0.77 o                         
 -10 -13   3          5.56          5.12         0.67 o                         
  -9 -13   3          0.20          0.35         0.54 o                         
  -8 -13   3        220.20        223.82         2.60 o                         
  -7 -13   3          1.75          1.85         0.49 o                         
  -6 -13   3         19.67         21.42         0.54 o                         
  -5 -13   3         27.46         25.78         0.50 o                         
  -4 -13   3         77.80         74.31         0.80 o                         
  -3 -13   3         73.09         75.22         0.82 o                         
  -2 -13   3          2.21          2.38         0.25 o                         
  -1 -13   3         41.56         38.26         0.53 o                         
   0 -13   3          4.41          5.16         0.26 o                         
   1 -13   3         11.10          8.55         0.38 o                         
   2 -13   3        117.83        124.30         1.14 o                         
   3 -13   3          0.02          0.33         0.21 o                         
   4 -13   3         60.83         61.69         0.65 o                         
   5 -13   3         78.52         77.55         0.83 o                         
   6 -13   3         23.17         24.19         0.45 o                         
   7 -13   3         16.14         14.87         0.43 o                         
   8 -13   3          0.66          0.62         0.35 o                         
   9 -13   3         23.26         22.35         0.63 o                         
  10 -13   3          0.19         -0.21         0.48 o                         
  11 -13   3          6.75          6.41         0.59 o                         
  12 -13   3         18.39         18.61         0.79 o                         
  13 -13   3          7.71          7.77         0.77 o                         
 -12 -12   3         12.17         11.82         0.91 o                         
 -11 -12   3          0.66          0.99         0.69 o                         
 -10 -12   3         32.25         32.56         0.85 o                         
  -9 -12   3         26.42         27.05         0.88 o                         
  -8 -12   3         90.38         96.43         1.29 o                         
  -7 -12   3         14.68         14.71         0.51 o                         
  -6 -12   3        224.69        227.23         2.12 o                         
  -5 -12   3         22.62         22.65         0.48 o                         
  -4 -12   3        668.89        635.02         4.38 o                         
  -3 -12   3        304.13        276.87         2.18 o                         
  -2 -12   3        223.96        213.00         1.80 o                         
  -1 -12   3          0.39          0.96         0.21 o                         
   0 -12   3        492.68        469.07         3.74 o                         
   1 -12   3          9.85          8.57         0.25 o                         
   2 -12   3        155.43        155.89         1.23 o                         
   3 -12   3          0.29          0.55         0.19 o                         
   4 -12   3         41.58         40.80         0.52 o                         
   5 -12   3        316.26        307.60         2.48 o                         
   6 -12   3        308.49        301.25         2.33 o                         
   7 -12   3        103.13        110.11         1.11 o                         
   8 -12   3          8.29          7.82         0.40 o                         
   9 -12   3         58.98         57.03         0.79 o                         
  10 -12   3         14.16         14.11         0.54 o                         
  11 -12   3          0.41         -0.15         0.47 o                         
  12 -12   3          5.20          6.70         0.61 o                         
  13 -12   3         16.73         18.75         1.00 o                         
  14 -12   3         29.31         28.23         1.39 o                         
 -13 -11   3          3.39          3.60         0.77 o                         
 -12 -11   3         26.47         26.48         1.02 o                         
 -11 -11   3         25.77         25.83         0.91 o                         
 -10 -11   3         13.47         13.71         0.68 o                         
  -9 -11   3         30.03         27.67         0.83 o                         
  -8 -11   3         27.17         24.59         0.68 o                         
  -7 -11   3         87.94         87.00         1.31 o                         
  -6 -11   3        191.36        183.78         1.89 o                         
  -5 -11   3        149.82        134.03         1.39 o                         
  -4 -11   3        736.93        738.72         5.51 o                         
  -3 -11   3        127.17        124.29         1.47 o                         
  -2 -11   3        363.16        321.55         2.54 o                         
  -1 -11   3          9.72         18.34         0.46 o                         
   0 -11   3        583.48        589.23         6.00 o                         
   1 -11   3        550.54        492.93         3.20 o                         
   2 -11   3        146.98        138.71         1.00 o                         
   3 -11   3       1163.83       1096.55         6.37 o                         
   4 -11   3        236.07        220.84         1.59 o                         
   5 -11   3          4.25          4.79         0.26 o                         
   6 -11   3         14.56         14.18         0.36 o                         
   7 -11   3         50.55         47.90         0.76 o                         
   8 -11   3         23.66         23.23         0.58 o                         
   9 -11   3          1.24          0.85         0.35 o                         
  10 -11   3         53.92         54.18         0.88 o                         
  11 -11   3          0.25          0.41         0.47 o                         
  12 -11   3          7.56          7.26         0.66 o                         
  13 -11   3          7.01          7.60         0.69 o                         
  14 -11   3          8.13          8.75         0.84 o                         
 -13 -10   3         46.28         44.59         1.16 o                         
 -12 -10   3         32.13         30.47         0.91 o                         
 -11 -10   3          2.35          2.12         0.59 o                         
 -10 -10   3        202.15        210.85         2.51 o                         
  -9 -10   3        166.78        166.90         2.66 o                         
  -8 -10   3         79.84         77.83         1.25 o                         
  -7 -10   3        194.95        198.51         2.22 o                         
  -6 -10   3        119.49        120.38         1.57 o                         
  -5 -10   3          0.01          0.26         0.27 o                         
  -4 -10   3         17.15         18.97         0.39 o                         
  -3 -10   3        382.71        390.63         3.06 o                         
  -2 -10   3        777.99        726.57         4.69 o                         
  -1 -10   3       1509.62       1391.15        10.00 o                         
   0 -10   3        369.66        383.43         2.53 o                         
   1 -10   3        691.33        696.38         3.87 o                         
   2 -10   3         21.01         31.99         0.38 o                         
   3 -10   3        150.70        143.17         1.06 o                         
   4 -10   3          1.55          0.76         0.19 o                         
   5 -10   3         11.15          8.97         0.28 o                         
   6 -10   3         16.42         13.26         0.34 o                         
   7 -10   3        473.36        465.69         3.18 o                         
   8 -10   3          2.71          3.07         0.31 o                         
   9 -10   3        286.45        278.63         2.53 o                         
  10 -10   3        202.25        200.05         1.76 o                         
  11 -10   3          3.66          3.78         0.48 o                         
  12 -10   3         91.73         96.66         1.54 o                         
  13 -10   3         13.08         13.36         0.74 o                         
  14 -10   3          0.34         -0.05         0.63 o                         
 -14  -9   3          0.08          0.00         0.69 o                         
 -13  -9   3         64.55         64.01         1.33 o                         
 -12  -9   3         52.06         54.08         1.16 o                         
 -11  -9   3        146.20        142.16         1.85 o                         
 -10  -9   3         19.34         19.16         0.77 o                         
  -9  -9   3          4.99          4.81         0.60 o                         
  -8  -9   3          1.64          2.17         0.38 o                         
  -7  -9   3          7.78          7.19         0.52 o                         
  -6  -9   3        117.47        112.15         1.64 o                         
  -5  -9   3        359.69        355.49         3.42 o                         
  -4  -9   3         37.23         30.96         0.50 o                         
  -3  -9   3       1117.27       1090.68         7.86 o                         
  -2  -9   3         45.50         47.33         0.51 o                         
  -1  -9   3        329.93        370.33         2.19 o                         
   0  -9   3        421.97        474.97         2.71 o                         
   1  -9   3        426.79        456.84         2.78 o                         
   2  -9   3        817.81        834.33         4.69 o                         
   3  -9   3        685.82        697.49         4.17 o                         
   4  -9   3         87.16         85.70         0.93 o                         
   5  -9   3        141.71        146.73         1.33 o                         
   6  -9   3        341.89        340.51         2.16 o                         
   7  -9   3        511.75        506.21         3.15 o                         
   8  -9   3        943.89        932.46         5.86 o                         
   9  -9   3         42.57         43.66         0.65 o                         
  10  -9   3          5.50          5.97         0.39 o                         
  11  -9   3         20.87         20.78         0.61 o                         
  12  -9   3         20.96         20.14         0.71 o                         
  13  -9   3         52.31         50.86         1.46 o                         
  14  -9   3         57.50         56.83         1.42 o                         
 -14  -8   3          0.26          0.58         0.67 o                         
 -13  -8   3         36.88         35.89         1.05 o                         
 -12  -8   3         40.13         42.77         0.98 o                         
 -11  -8   3          0.21          0.25         0.56 o                         
 -10  -8   3         65.31         65.34         1.16 o                         
  -9  -8   3        318.12        329.60         3.46 o                         
  -8  -8   3         40.64         41.55         0.84 o                         
  -7  -8   3         89.73         84.65         1.27 o                         
  -6  -8   3        134.83        141.27         1.77 o                         
  -5  -8   3        133.50        127.76         1.52 o                         
  -4  -8   3        311.66        334.16         3.20 o                         
  -3  -8   3        681.93        696.43         5.25 o                         
  -2  -8   3        102.42         78.41         0.72 o                         
  -1  -8   3        674.96        705.54         3.95 o                         
   0  -8   3        556.13        602.95         3.09 o                         
   1  -8   3          2.13          3.44         0.13 o                         
   2  -8   3         39.67         44.75         0.46 o                         
   3  -8   3        170.11        198.92         1.29 o                         
   4  -8   3        129.30        127.25         0.88 o                         
   5  -8   3          2.08          1.83         0.15 o                         
   6  -8   3       1059.68       1026.27         5.99 o                         
   7  -8   3         10.53         10.22         0.29 o                         
   8  -8   3        112.57        110.89         0.96 o                         
   9  -8   3        142.10        141.12         1.32 o                         
  10  -8   3         21.27         20.68         0.52 o                         
  11  -8   3        151.71        156.03         1.60 o                         
  12  -8   3         13.59         12.51         0.55 o                         
  13  -8   3         12.82         13.93         0.71 o                         
  14  -8   3         43.94         47.28         1.26 o                         
  15  -8   3          3.62          3.96         0.71 o                         
 -14  -7   3         76.31         72.08         1.41 o                         
 -13  -7   3         21.72         23.60         0.90 o                         
 -12  -7   3         10.98         10.74         0.74 o                         
 -11  -7   3        154.75        157.48         2.06 o                         
 -10  -7   3         12.80         11.92         0.60 o                         
  -9  -7   3        147.59        144.13         2.27 o                         
  -8  -7   3        144.24        156.92         1.77 o                         
  -7  -7   3        193.69        186.82         1.92 o                         
  -6  -7   3        133.35        134.21         1.36 o                         
  -5  -7   3         40.95         39.35         0.53 o                         
  -4  -7   3        242.04        221.57         2.16 o                         
  -3  -7   3        312.46        335.38         2.64 o                         
  -2  -7   3       1142.50       1255.31         9.37 o                         
  -1  -7   3         30.18         22.98         0.24 o                         
   0  -7   3       1390.32       1457.36         8.48 o                         
   1  -7   3         34.07         26.67         0.23 o                         
   2  -7   3        525.47        518.75         2.87 o                         
   3  -7   3          0.61          0.30         0.10 o                         
   4  -7   3          3.63          4.43         0.15 o                         
   5  -7   3         12.88          9.46         0.24 o                         
   6  -7   3        171.67        175.03         1.23 o                         
   7  -7   3         15.49         17.72         0.30 o                         
   8  -7   3         79.66         74.09         0.85 o                         
   9  -7   3        181.10        183.33         1.71 o                         
  10  -7   3        151.31        150.91         1.48 o                         
  11  -7   3         49.31         52.86         0.88 o                         
  12  -7   3          6.44          7.83         0.53 o                         
  13  -7   3         21.20         21.10         0.76 o                         
  14  -7   3          1.33          0.61         0.63 o                         
  15  -7   3          7.23          8.58         0.76 o                         
 -15  -6   3          9.66         11.41         0.74 o                         
 -14  -6   3          0.36         -0.10         0.62 o                         
 -13  -6   3         14.78         15.10         0.70 o                         
 -12  -6   3          2.02          1.77         0.48 o                         
 -11  -6   3         93.46         88.51         1.34 o                         
 -10  -6   3        171.97        168.26         1.92 o                         
  -9  -6   3         60.02         60.93         0.96 o                         
  -8  -6   3         49.00         55.12         1.47 o                         
  -7  -6   3          5.38          3.27         0.22 o                         
  -6  -6   3          1.19          0.44         0.17 o                         
  -5  -6   3         47.53         59.36         0.72 o                         
  -4  -6   3        226.59        220.32         1.98 o                         
  -3  -6   3       1523.54       1642.76        13.95 o                         
  -2  -6   3        482.36        503.23         4.03 o                         
  -1  -6   3       1986.20       2381.99        15.49 o                         
   0  -6   3       1096.34       1321.82         8.61 o                         
   1  -6   3        986.59       1026.91         5.17 o                         
   2  -6   3        292.00        348.10         2.06 o                         
   3  -6   3         62.99         49.16         0.41 o                         
   4  -6   3         68.76         74.84         0.63 o                         
   5  -6   3         37.97         32.58         0.47 o                         
   6  -6   3        558.38        514.85         3.38 o                         
   7  -6   3          2.37          1.48         0.19 o                         
   8  -6   3         53.89         52.40         0.64 o                         
   9  -6   3         23.52         22.79         0.62 o                         
  10  -6   3         42.16         40.10         0.75 o                         
  11  -6   3          1.42          1.81         0.42 o                         
  12  -6   3         30.95         31.76         0.81 o                         
  13  -6   3          9.66         10.07         0.67 o                         
  14  -6   3         54.46         54.95         1.15 o                         
  15  -6   3         21.02         20.10         1.05 o                         
 -15  -5   3         45.76         47.73         1.11 o                         
 -14  -5   3         29.44         29.33         1.03 o                         
 -13  -5   3          0.64          0.05         0.55 o                         
 -12  -5   3        219.43        216.88         2.24 o                         
 -11  -5   3         60.68         60.73         0.93 o                         
 -10  -5   3         22.70         22.22         0.54 o                         
  -9  -5   3         19.05         18.41         0.50 o                         
  -8  -5   3         10.71         12.02         0.44 o                         
  -7  -5   3         13.48          9.60         0.29 o                         
  -6  -5   3        258.18        242.22         2.03 o                         
  -5  -5   3        111.86        118.77         1.00 o                         
  -4  -5   3       1174.55       1256.48         9.40 o                         
  -3  -5   3        212.71        207.36         1.84 o                         
  -2  -5   3         71.30         65.84         0.60 o                         
  -1  -5   3        164.53        184.01         1.58 o                         
   0  -5   3       1422.04       1543.21        12.83 o                         
   1  -5   3        402.30        428.97         2.21 o                         
   2  -5   3       3072.40       3263.53        18.76 o                         
   3  -5   3          1.96          0.81         0.12 o                         
   4  -5   3        118.97        118.55         0.83 o                         
   5  -5   3        182.53        197.97         1.39 o                         
   6  -5   3        520.14        508.99         3.19 o                         
   7  -5   3        197.46        192.60         1.55 o                         
   8  -5   3        303.56        308.51         2.35 o                         
   9  -5   3        284.37        288.23         2.44 o                         
  10  -5   3         88.30         85.26         1.07 o                         
  11  -5   3          3.97          3.05         0.42 o                         
  12  -5   3         51.47         52.34         1.47 o                         
  13  -5   3          2.38          2.22         0.57 o                         
  14  -5   3         22.36         22.27         1.02 o                         
  15  -5   3          5.12          5.06         0.78 o                         
 -15  -4   3          5.40          5.47         0.67 o                         
 -14  -4   3          0.69          0.72         0.55 o                         
 -13  -4   3         19.28         19.01         0.72 o                         
 -12  -4   3          2.10          1.41         0.45 o                         
 -11  -4   3          0.12         -0.02         0.39 o                         
 -10  -4   3        209.96        212.37         1.89 o                         
  -9  -4   3          0.50          1.01         0.28 o                         
  -8  -4   3        143.24        148.50         1.23 o                         
  -7  -4   3        113.28        124.04         1.11 o                         
  -6  -4   3         47.86         64.72         0.75 o                         
  -5  -4   3         52.33         62.45         0.62 o                         
  -4  -4   3       1127.95       1205.01         7.71 o                         
  -3  -4   3         65.36         75.33         0.68 o                         
  -2  -4   3       1645.67       1793.57        13.87 o                         
  -1  -4   3         25.55         31.53         0.37 o                         
   0  -4   3       4911.57       5484.72        31.67 o                         
   1  -4   3        157.52        179.96         1.17 o                         
   2  -4   3        131.84        134.33         0.92 o                         
   3  -4   3        143.66        140.95         0.99 o                         
   4  -4   3        156.88        159.93         1.19 o                         
   5  -4   3        211.78        190.80         1.32 o                         
   6  -4   3        175.79        178.50         1.31 o                         
   7  -4   3         79.04         79.29         0.82 o                         
   8  -4   3         48.67         42.26         0.62 o                         
   9  -4   3          0.43          0.25         0.28 o                         
  10  -4   3          0.02          0.24         0.33 o                         
  11  -4   3         28.04         27.83         0.68 o                         
  12  -4   3         61.70         62.79         0.98 o                         
  13  -4   3         93.78         94.12         1.55 o                         
  14  -4   3         13.61         11.94         0.66 o                         
  15  -4   3         11.70         13.97         0.96 o                         
 -15  -3   3         40.80         42.07         1.34 o                         
 -14  -3   3         40.35         42.24         0.92 o                         
 -13  -3   3         54.90         55.71         1.01 o                         
 -12  -3   3         46.26         48.04         0.85 o                         
 -11  -3   3          0.73          0.97         0.39 o                         
 -10  -3   3          0.25          0.71         0.31 o                         
  -9  -3   3         30.67         30.27         0.50 o                         
  -8  -3   3         29.88         30.24         0.45 o                         
  -7  -3   3        466.59        482.97         3.71 o                         
  -6  -3   3        268.98        262.04         2.19 o                         
  -5  -3   3          0.30          0.19         0.12 o                         
  -4  -3   3         18.09         25.68         0.25 o                         
  -3  -3   3        751.65        817.19         5.62 o                         
  -2  -3   3        939.96       1030.48         8.50 o                         
  -1  -3   3       4148.49       4278.02        30.08 o                         
   0  -3   3        490.29        572.14         4.43 o                         
   1  -3   3       1489.15       1549.16        10.14 o                         
   2  -3   3        625.04        649.40         4.27 o                         
   3  -3   3        546.02        607.06         3.68 o                         
   4  -3   3          0.16          0.53         0.11 o                         
   5  -3   3       1179.36       1233.50         7.46 o                         
   6  -3   3        255.07        249.44         1.75 o                         
   7  -3   3         24.01         28.51         0.40 o                         
   8  -3   3        127.77        126.35         1.20 o                         
   9  -3   3        762.56        783.85         5.86 o                         
  10  -3   3         44.74         42.86         0.73 o                         
  11  -3   3         28.71         28.86         0.72 o                         
  12  -3   3         14.09         14.21         0.68 o                         
  13  -3   3        102.07        102.80         1.48 o                         
  14  -3   3         26.08         24.84         0.86 o                         
  15  -3   3          0.49          1.33         0.88 o                         
 -15  -2   3          0.43          0.49         0.67 o                         
 -14  -2   3          7.00          6.12         0.56 o                         
 -13  -2   3          1.32          1.71         0.50 o                         
 -12  -2   3         62.28         58.57         0.93 o                         
 -11  -2   3        204.00        199.15         1.83 o                         
 -10  -2   3        123.92        129.95         1.37 o                         
  -9  -2   3        709.31        709.13         5.01 o                         
  -8  -2   3        241.79        237.90         1.82 o                         
  -7  -2   3        692.17        666.33         4.60 o                         
  -6  -2   3         34.38         35.29         0.64 o                         
  -5  -2   3         69.64         65.88         0.66 o                         
  -4  -2   3        487.68        477.47         3.33 o                         
  -3  -2   3        489.41        513.88         3.42 o                         
  -2  -2   3       1905.60       1912.73        12.99 o                         
  -1  -2   3       5914.54       6056.62        38.13 o                         
   0  -2   3       2493.09       2611.08        17.02 o                         
   1  -2   3       2558.47       2501.94        22.25 o                         
   2  -2   3       1761.37       1895.55        10.65 o                         
   3  -2   3         94.56        112.51         0.79 o                         
   4  -2   3       1446.81       1552.91         9.89 o                         
   5  -2   3         17.42         11.72         0.24 o                         
   6  -2   3          3.22          2.73         0.18 o                         
   7  -2   3          8.20          7.35         0.31 o                         
   8  -2   3          3.12          2.72         0.25 o                         
   9  -2   3         51.88         54.30         0.69 o                         
  10  -2   3         58.83         57.98         0.86 o                         
  11  -2   3         25.66         25.65         0.65 o                         
  12  -2   3         21.45         20.71         0.77 o                         
  13  -2   3          2.49          1.25         0.54 o                         
  14  -2   3         21.29         21.42         0.84 o                         
  15  -2   3          7.93          6.83         0.87 o                         
 -16  -1   3          3.25          3.53         0.83 o                         
 -15  -1   3        124.07        134.42         1.87 o                         
 -14  -1   3        133.55        135.35         1.90 o                         
 -13  -1   3        132.78        133.24         1.61 o                         
 -12  -1   3         83.26         84.48         1.12 o                         
 -11  -1   3          0.09          0.46         0.35 o                         
 -10  -1   3         41.94         40.94         0.65 o                         
  -9  -1   3         45.44         46.12         0.65 o                         
  -8  -1   3        122.53        125.99         1.18 o                         
  -7  -1   3       1559.99       1482.81         9.35 o                         
  -6  -1   3       1357.25       1374.75         9.44 o                         
  -5  -1   3       1163.15       1214.06         8.05 o                         
  -4  -1   3        108.74        118.57         0.85 o                         
  -3  -1   3          3.06          4.58         0.13 o                         
  -2  -1   3         62.17         65.95         0.76 o                         
  -1  -1   3        152.68        170.61         1.00 o                         
   0  -1   3        805.94        839.51         9.54 o                         
   1  -1   3        214.55        238.83         1.92 o                         
   2  -1   3       2538.53       2884.88        19.47 o                         
   3  -1   3         76.51        101.44         0.75 o                         
   4  -1   3        904.51       1001.77         6.88 o                         
   5  -1   3        437.11        438.44         3.13 o                         
   6  -1   3         72.95         88.60         0.82 o                         
   7  -1   3         15.22          8.21         0.27 o                         
   8  -1   3          1.55          1.88         0.22 o                         
   9  -1   3          0.04          0.35         0.27 o                         
  10  -1   3         21.09         19.82         0.64 o                         
  11  -1   3         19.94         19.84         0.75 o                         
  12  -1   3          2.47          1.50         0.53 o                         
  13  -1   3         43.39         41.63         1.04 o                         
  14  -1   3         35.60         33.01         1.01 o                         
  15  -1   3         26.53         26.59         1.26 o                         
 -16   0   3         92.18         95.23         2.11 o                         
 -15   0   3         15.04         15.71         0.82 o                         
 -14   0   3          5.65          7.67         0.61 o                         
 -13   0   3         64.11         63.49         1.13 o                         
 -12   0   3          5.99          4.78         0.44 o                         
 -11   0   3         41.50         40.63         0.70 o                         
 -10   0   3        112.43        109.70         1.19 o                         
  -9   0   3        495.13        480.89         3.64 o                         
  -8   0   3         32.83         36.74         0.60 o                         
  -7   0   3         17.62         22.09         0.35 o                         
  -6   0   3        263.12        271.07         2.04 o                         
  -5   0   3        728.10        753.22         4.85 o                         
  -4   0   3        927.74        877.93         5.28 o                         
  -3   0   3       3933.90       4044.41        23.93 o                         
  -2   0   3         23.11         12.40         0.13 o                         
  -1   0   3        145.54        137.26         0.87 o                         
   0   0   3        355.75        325.47         2.70 o                         
   1   0   3       2741.08       2874.68        23.19 o                         
   2   0   3        855.33        947.63         7.01 o                         
   3   0   3       1881.13       2060.70        15.98 o                         
   4   0   3       1707.41       1825.11        11.50 o                         
   5   0   3        120.70        134.63         1.11 o                         
   6   0   3        837.98        953.31         6.22 o                         
   7   0   3        562.49        552.04         3.77 o                         
   8   0   3          4.77          4.03         0.21 o                         
   9   0   3        174.99        174.58         1.47 o                         
  10   0   3         33.85         32.97         0.57 o                         
  11   0   3         94.41         92.66         1.36 o                         
  12   0   3          1.28          1.17         0.51 o                         
  13   0   3         23.15         19.69         0.99 o                         
  14   0   3          0.76         -0.14         0.71 o                         
 -16   1   3         43.47         41.04         1.27 o                         
 -15   1   3          8.26          8.56         0.82 o                         
 -14   1   3         17.80         18.74         0.94 o                         
 -13   1   3          9.63         10.36         0.60 o                         
 -12   1   3         90.23         88.13         1.11 o                         
 -11   1   3          8.22          7.83         0.40 o                         
 -10   1   3         29.67         29.49         0.66 o                         
  -9   1   3        120.00        122.63         1.15 o                         
  -8   1   3        185.74        184.94         1.75 o                         
  -7   1   3       1445.09       1440.27        10.00 o                         
  -6   1   3        274.22        275.06         2.07 o                         
  -5   1   3         92.26         81.25         0.85 o                         
  -3   1   3         56.63         64.99         0.90 o                         
  -2   1   3         29.51         29.16         0.22 o                         
  -1   1   3         21.10         37.35         0.27 o                         
   0   1   3       1282.44       1269.89         7.32 o                         
   1   1   3        221.87        186.56         1.32 o                         
   2   1   3       1551.83       1547.87        12.09 o                         
   3   1   3         30.51         25.10         0.41 o                         
   4   1   3          1.07          4.23         0.20 o                         
   5   1   3         10.91          8.96         0.28 o                         
   6   1   3        448.21        404.09         2.77 o                         
   7   1   3          3.54          4.22         0.29 o                         
   8   1   3        473.50        475.33         3.46 o                         
   9   1   3        230.63        233.79         1.92 o                         
  10   1   3          4.73          4.04         0.33 o                         
  11   1   3          8.23          7.08         0.51 o                         
  12   1   3          1.16          0.92         0.62 o                         
  13   1   3         31.88         31.08         1.09 o                         
  14   1   3          1.44          2.62         0.72 o                         
 -16   2   3          6.82          7.36         0.80 o                         
 -15   2   3         13.67         13.95         0.78 o                         
 -14   2   3         16.28         16.24         0.82 o                         
 -13   2   3        173.89        173.79         1.88 o                         
 -12   2   3        248.39        250.03         2.20 o                         
 -11   2   3         52.81         55.00         0.78 o                         
 -10   2   3         57.94         54.82         0.74 o                         
  -9   2   3        101.00        101.84         1.04 o                         
  -8   2   3        373.89        375.76         2.67 o                         
  -7   2   3         16.73         18.96         0.36 o                         
  -6   2   3        199.86        207.16         1.65 o                         
  -5   2   3         12.25          7.19         0.30 o                         
  -4   2   3       1015.10       1078.70         7.18 o                         
  -3   2   3       1651.94       1751.40         9.88 o                         
  -2   2   3        649.25        630.88         3.79 o                         
  -1   2   3        653.14        748.96         4.48 o                         
   0   2   3       1700.38       1782.46        10.23 o                         
   1   2   3          1.16          1.55         0.14 o                         
   2   2   3        729.55        778.64         6.47 o                         
   3   2   3         32.85         29.05         0.43 o                         
   4   2   3        409.75        402.99         3.32 o                         
   5   2   3        133.82        118.77         1.03 o                         
   6   2   3         13.73          9.26         0.35 o                         
   7   2   3         17.77         17.45         0.36 o                         
   8   2   3         44.16         52.74         0.75 o                         
   9   2   3         31.36         30.04         0.53 o                         
  10   2   3        166.21        165.91         1.66 o                         
  11   2   3         12.00         12.13         0.52 o                         
  12   2   3         29.46         28.21         0.97 o                         
  13   2   3          0.14          0.04         0.75 o                         
  14   2   3          0.44          0.23         0.74 o                         
 -16   3   3          6.54          6.37         0.74 o                         
 -15   3   3         24.99         24.59         0.92 o                         
 -14   3   3          0.15         -0.41         0.64 o                         
 -13   3   3        152.35        152.61         1.73 o                         
 -12   3   3          7.04          6.99         0.46 o                         
 -11   3   3         44.86         45.03         0.70 o                         
 -10   3   3        130.79        131.52         1.68 o                         
  -9   3   3          0.68          0.79         0.24 o                         
  -8   3   3         10.81         11.90         0.35 o                         
  -7   3   3        204.77        204.65         1.48 o                         
  -6   3   3        417.70        355.25         2.54 o                         
  -5   3   3         14.55         13.54         0.28 o                         
  -4   3   3        384.32        496.65         3.17 o                         
  -3   3   3        869.84        967.87         5.66 o                         
  -2   3   3        323.73        359.25         2.52 o                         
  -1   3   3        239.33        276.42         2.08 o                         
   0   3   3       1012.93       1185.40         6.66 o                         
   1   3   3        288.73        256.77         1.65 o                         
   2   3   3          1.27          1.52         0.14 o                         
   3   3   3        490.32        480.83         4.19 o                         
   4   3   3        196.14        177.86         1.69 o                         
   5   3   3          1.29          1.08         0.20 o                         
   6   3   3         28.77         23.30         0.37 o                         
   7   3   3         73.43         67.01         0.74 o                         
   8   3   3         86.79         86.79         0.94 o                         
   9   3   3        159.37        166.90         1.50 o                         
  10   3   3         16.56         16.49         0.51 o                         
  11   3   3         39.55         39.48         0.85 o                         
  12   3   3          2.41          2.58         0.74 o                         
  13   3   3          4.78          3.86         0.72 o                         
  14   3   3         18.77         17.70         1.18 o                         
 -16   4   3         26.16         25.87         1.09 o                         
 -15   4   3         61.47         60.37         1.32 o                         
 -14   4   3          7.67          8.20         0.63 o                         
 -13   4   3         16.69         15.97         0.90 o                         
 -12   4   3         65.64         65.57         0.91 o                         
 -11   4   3         15.19         13.93         0.58 o                         
 -10   4   3          0.33          0.49         0.29 o                         
  -9   4   3        242.22        239.10         1.80 o                         
  -8   4   3         52.58         51.06         0.60 o                         
  -7   4   3        140.42        155.45         1.27 o                         
  -6   4   3         41.79         49.09         0.60 o                         
  -5   4   3        146.07        160.53         1.20 o                         
  -4   4   3        705.73        750.72         4.58 o                         
  -3   4   3         65.39         62.63         0.50 o                         
  -2   4   3          8.74          6.70         0.14 o                         
  -1   4   3       2057.92       2267.83        13.07 o                         
   0   4   3        167.14        172.33         1.04 o                         
   1   4   3        903.91       1026.03         5.96 o                         
   2   4   3         50.38         51.09         0.46 o                         
   3   4   3       2422.35       2352.72        16.65 o                         
   4   4   3         54.74         55.29         0.79 o                         
   5   4   3        246.00        250.65         2.53 o                         
   6   4   3         16.72         18.93         0.44 o                         
   7   4   3          6.32          5.10         0.28 o                         
   8   4   3        131.92        137.66         1.56 o                         
   9   4   3        160.66        158.00         1.73 o                         
  10   4   3          3.93          4.81         0.44 o                         
  11   4   3         61.44         62.15         1.06 o                         
  12   4   3          5.08          3.49         0.61 o                         
  13   4   3         16.35         16.22         0.88 o                         
  14   4   3         10.52          8.08         2.18 o                         
 -16   5   3         14.11         14.30         0.88 o                         
 -15   5   3          7.42          5.52         0.82 o                         
 -14   5   3         77.21         76.61         1.34 o                         
 -13   5   3         10.51         12.55         0.68 o                         
 -12   5   3         40.99         41.81         0.76 o                         
 -11   5   3        243.16        246.28         2.26 o                         
 -10   5   3         43.57         37.67         0.61 o                         
  -9   5   3        147.58        145.01         1.24 o                         
  -8   5   3          8.30          7.04         0.28 o                         
  -7   5   3        399.82        357.63         2.83 o                         
  -6   5   3         29.19         22.42         0.39 o                         
  -5   5   3        634.39        629.76         3.90 o                         
  -4   5   3          0.28          0.28         0.12 o                         
  -3   5   3         24.38         17.94         0.25 o                         
  -2   5   3          0.74          1.11         0.11 o                         
  -1   5   3        409.46        420.80         2.40 o                         
   0   5   3         54.06         41.49         0.30 o                         
   1   5   3          6.42          9.70         0.16 o                         
   2   5   3        194.88        200.83         1.46 o                         
   3   5   3       1191.08       1148.11         7.94 o                         
   4   5   3        146.21        148.16         1.48 o                         
   5   5   3        133.23        150.75         1.37 o                         
   6   5   3        308.11        299.92         2.67 o                         
   7   5   3        217.45        217.31         1.88 o                         
   8   5   3          1.94          1.60         0.35 o                         
   9   5   3         63.24         63.92         1.12 o                         
  10   5   3          1.83          1.92         0.46 o                         
  11   5   3          3.93          2.96         0.54 o                         
  12   5   3         38.45         40.41         1.03 o                         
  13   5   3          1.01          1.28         0.69 o                         
 -15   6   3         35.62         38.66         1.16 o                         
 -14   6   3          1.16          1.45         0.59 o                         
 -13   6   3          2.56          2.77         0.55 o                         
 -12   6   3          5.57          5.26         0.47 o                         
 -11   6   3         50.89         47.11         0.75 o                         
 -10   6   3         55.03         56.63         0.82 o                         
  -9   6   3         24.89         24.03         0.58 o                         
  -8   6   3          0.05          0.15         0.25 o                         
  -7   6   3         21.37         22.72         0.40 o                         
  -6   6   3        439.13        376.03         2.30 o                         
  -5   6   3        129.18        133.15         1.04 o                         
  -4   6   3         92.62         89.48         0.72 o                         
  -3   6   3       1029.07        989.34         6.39 o                         
  -2   6   3        674.77        661.95         3.93 o                         
  -1   6   3        473.61        480.64         4.07 o                         
   0   6   3        162.95        158.35         1.03 o                         
   1   6   3         62.86         57.73         0.49 o                         
   2   6   3        791.83        806.35         5.23 o                         
   3   6   3        696.16        697.94         5.12 o                         
   4   6   3        386.33        415.78         3.05 o                         
   5   6   3        319.32        308.41         2.59 o                         
   6   6   3         93.09         94.53         1.08 o                         
   7   6   3          9.02         11.06         0.46 o                         
   8   6   3         44.68         44.02         0.81 o                         
   9   6   3        116.99        122.19         1.44 o                         
  10   6   3        171.66        170.43         2.06 o                         
  11   6   3         84.32         87.48         1.32 o                         
  12   6   3         16.26         17.94         0.82 o                         
  13   6   3          0.89          0.42         0.83 o                         
 -15   7   3         19.02         19.62         1.04 o                         
 -14   7   3          0.47          0.72         0.59 o                         
 -13   7   3         24.50         24.46         0.81 o                         
 -12   7   3         32.14         32.25         1.00 o                         
 -11   7   3          0.12         -0.26         0.40 o                         
 -10   7   3         17.03         16.17         0.49 o                         
  -9   7   3         67.59         70.56         0.89 o                         
  -8   7   3          9.72          7.79         0.36 o                         
  -7   7   3        545.95        491.45         3.99 o                         
  -6   7   3        574.44        554.91         3.38 o                         
  -5   7   3        440.97        413.90         2.80 o                         
  -4   7   3          0.03          0.21         0.19 o                         
  -3   7   3        181.47        191.49         1.48 o                         
  -2   7   3        112.96        110.03         0.78 o                         
  -1   7   3        546.82        546.01         3.23 o                         
   0   7   3          7.76          4.94         0.13 o                         
   1   7   3         48.22         46.50         0.44 o                         
   2   7   3        274.86        289.66         2.08 o                         
   3   7   3        632.74        615.07         4.54 o                         
   4   7   3         95.14         86.71         0.86 o                         
   5   7   3        124.86        127.40         1.49 o                         
   6   7   3        174.96        172.70         1.64 o                         
   7   7   3         84.23         77.41         0.98 o                         
   8   7   3         38.23         35.94         0.79 o                         
   9   7   3          3.20          2.69         0.51 o                         
  10   7   3          2.80          1.69         0.50 o                         
  11   7   3          2.51          3.17         0.55 o                         
  12   7   3          2.63          1.08         0.78 o                         
 -15   8   3          0.10         -0.35         0.70 o                         
 -14   8   3         14.25         13.45         0.81 o                         
 -13   8   3         82.27         83.64         1.44 o                         
 -12   8   3         65.33         64.12         1.45 o                         
 -11   8   3         30.44         31.22         0.80 o                         
 -10   8   3          0.02          0.02         0.36 o                         
  -9   8   3         21.23         18.77         0.50 o                         
  -8   8   3         75.32         68.22         0.83 o                         
  -7   8   3        261.23        238.33         1.81 o                         
  -6   8   3         17.50         17.00         0.32 o                         
  -5   8   3        148.56        135.27         1.28 o                         
  -4   8   3         20.27         26.42         0.49 o                         
  -3   8   3        340.88        342.22         2.34 o                         
  -2   8   3         12.92          6.91         0.16 o                         
  -1   8   3         16.01         14.18         0.28 o                         
   0   8   3        252.95        284.85         2.06 o                         
   1   8   3       1001.62        984.70         6.02 o                         
   2   8   3         36.72         35.57         0.62 o                         
   3   8   3         21.82         24.98         0.36 o                         
   4   8   3          1.33          1.04         0.25 o                         
   5   8   3          1.88          1.44         0.28 o                         
   6   8   3         44.47         45.25         0.68 o                         
   7   8   3         11.48         11.07         0.46 o                         
   8   8   3        101.71        100.02         1.39 o                         
   9   8   3         45.71         44.11         1.01 o                         
  10   8   3         65.05         67.30         1.26 o                         
  11   8   3         67.16         67.40         1.45 o                         
  12   8   3         68.80         68.29         1.82 o                         
 -15   9   3          1.93          1.54         0.76 o                         
 -14   9   3          0.22          0.24         0.68 o                         
 -13   9   3         56.59         55.47         1.40 o                         
 -12   9   3         28.30         27.63         0.89 o                         
 -11   9   3          1.06          0.46         0.46 o                         
 -10   9   3         88.09         87.90         1.30 o                         
  -9   9   3        146.49        147.97         2.06 o                         
  -8   9   3        147.00        148.12         1.62 o                         
  -7   9   3          2.68          2.84         0.27 o                         
  -6   9   3          1.97          3.77         0.23 o                         
  -5   9   3         25.62         25.11         0.56 o                         
  -4   9   3        144.94        139.95         1.62 o                         
  -3   9   3         23.83         23.10         0.41 o                         
  -2   9   3         68.31         70.05         0.93 o                         
  -1   9   3          1.88          4.25         0.21 o                         
   0   9   3         60.89         61.05         0.58 o                         
   1   9   3          3.39          2.75         0.17 o                         
   2   9   3        123.01        121.51         1.09 o                         
   3   9   3       1230.90       1188.32         8.24 o                         
   4   9   3          3.97          4.24         0.34 o                         
   5   9   3          2.00          2.25         0.32 o                         
   6   9   3        267.21        271.99         2.54 o                         
   7   9   3          2.32          1.83         0.42 o                         
   8   9   3         27.51         26.02         0.81 o                         
   9   9   3         45.51         47.62         1.20 o                         
  10   9   3          2.41          2.95         0.75 o                         
  11   9   3          0.57          0.62         0.71 o                         
  12   9   3          2.53          2.20         0.85 o                         
 -15  10   3          2.31          1.83         0.77 o                         
 -14  10   3         23.60         23.48         1.00 o                         
 -13  10   3         25.22         26.22         0.95 o                         
 -12  10   3         51.77         52.62         1.10 o                         
 -11  10   3          6.67          5.72         0.52 o                         
 -10  10   3         27.94         28.32         0.82 o                         
  -9  10   3         39.44         37.19         0.88 o                         
  -8  10   3         33.71         37.57         0.67 o                         
  -7  10   3          2.14          2.89         0.32 o                         
  -6  10   3          1.53          1.68         0.28 o                         
  -5  10   3         12.57         15.42         0.49 o                         
  -4  10   3        285.17        279.31         2.38 o                         
  -3  10   3         14.02         18.30         0.65 o                         
  -2  10   3        221.52        232.31         1.79 o                         
  -1  10   3          5.79          2.12         0.21 o                         
   0  10   3          0.09          0.34         0.21 o                         
   1  10   3         16.83         15.24         0.28 o                         
   2  10   3          0.68          1.06         0.23 o                         
   3  10   3          5.53          4.52         0.29 o                         
   4  10   3        139.03        136.42         1.40 o                         
   5  10   3        578.05        583.75         4.73 o                         
   6  10   3        132.61        130.30         1.58 o                         
   7  10   3         13.47         12.13         0.78 o                         
   8  10   3          0.03          0.21         0.69 o                         
   9  10   3          6.05          6.15         0.75 o                         
  10  10   3         29.04         28.97         1.04 o                         
  11  10   3         26.23         27.36         1.30 o                         
 -14  11   3          6.64          6.46         0.93 o                         
 -13  11   3         17.08         17.00         0.84 o                         
 -12  11   3         16.61         18.03         0.82 o                         
 -11  11   3          2.71          3.12         0.52 o                         
 -10  11   3        218.95        220.74         2.46 o                         
  -9  11   3          0.22          0.21         0.48 o                         
  -8  11   3          6.88          5.97         0.45 o                         
  -7  11   3         73.64         78.32         1.05 o                         
  -6  11   3         92.66         94.70         1.22 o                         
  -5  11   3         15.08         18.06         0.54 o                         
  -4  11   3          6.79          5.85         0.39 o                         
  -3  11   3          2.92          4.15         0.25 o                         
  -2  11   3        119.84        115.85         1.27 o                         
  -1  11   3         27.22         27.74         0.44 o                         
   0  11   3        105.99        104.36         1.03 o                         
   1  11   3          8.39         12.92         0.35 o                         
   2  11   3          2.83          1.79         0.23 o                         
   3  11   3        115.82        116.15         1.17 o                         
   4  11   3          1.95          1.29         0.35 o                         
   5  11   3        101.92        103.89         1.24 o                         
   6  11   3          3.06          2.36         0.50 o                         
   7  11   3          5.61          5.57         0.66 o                         
   8  11   3          0.52          0.10         0.63 o                         
   9  11   3          8.83          8.13         0.66 o                         
  10  11   3          0.25          0.56         0.60 o                         
  11  11   3         13.95         13.58         1.71 o                         
 -14  12   3          7.64          7.60         1.03 o                         
 -13  12   3         25.11         24.14         1.07 o                         
 -12  12   3          0.56          0.82         0.67 o                         
 -11  12   3         19.68         18.82         0.86 o                         
 -10  12   3         25.27         26.01         1.28 o                         
  -9  12   3         13.50         14.06         0.84 o                         
  -8  12   3         25.66         26.74         0.76 o                         
  -7  12   3          1.21          1.85         0.45 o                         
  -6  12   3         65.54         67.59         2.12 o                         
  -5  12   3        182.14        195.02         1.92 o                         
  -4  12   3         39.39         41.81         0.98 o                         
  -3  12   3        161.10        167.28         1.54 o                         
  -2  12   3         17.53         19.63         0.55 o                         
  -1  12   3         24.76         31.43         0.92 o                         
   0  12   3         69.95         65.44         0.80 o                         
   1  12   3          6.92          5.87         0.34 o                         
   2  12   3         30.18         31.42         0.69 o                         
   3  12   3         17.97         17.33         0.65 o                         
   4  12   3        138.24        141.48         1.53 o                         
   5  12   3        253.65        256.95         2.55 o                         
   6  12   3         70.44         67.18         1.16 o                         
   7  12   3        118.06        121.98         1.79 o                         
   8  12   3          5.33          5.43         0.70 o                         
   9  12   3         20.19         19.80         0.81 o                         
  10  12   3         51.17         52.66         1.14 o                         
 -13  13   3          0.06         -0.66         1.03 o                         
 -12  13   3          0.32         -0.50         0.85 o                         
 -11  13   3          0.24          0.70         0.75 o                         
 -10  13   3          6.75          5.18         1.13 o                         
  -9  13   3          9.71          8.95         1.07 o                         
  -8  13   3          0.25          0.42         0.51 o                         
  -7  13   3         39.50         42.39         0.85 o                         
  -6  13   3          9.59          9.78         0.50 o                         
  -5  13   3          0.01          0.24         0.36 o                         
  -4  13   3          2.71          2.43         0.33 o                         
  -3  13   3        135.23        137.28         1.41 o                         
  -2  13   3         87.82         88.55         1.22 o                         
  -1  13   3        170.60        160.25         1.81 o                         
   0  13   3         55.87         56.15         1.03 o                         
   1  13   3        118.27        118.50         1.28 o                         
   2  13   3         29.06         31.70         0.77 o                         
   3  13   3         82.83         81.39         1.17 o                         
   4  13   3          5.59          5.97         0.57 o                         
   5  13   3         11.60         11.78         0.55 o                         
   6  13   3          5.89          7.38         0.71 o                         
   7  13   3          4.66          3.02         0.62 o                         
   8  13   3         43.15         45.96         1.18 o                         
   9  13   3         14.42         15.22         0.71 o                         
 -13  14   3         11.36         11.06         1.16 o                         
 -12  14   3         22.62         24.76         1.59 o                         
 -11  14   3         52.07         50.36         1.54 o                         
 -10  14   3         11.97         10.41         1.02 o                         
  -9  14   3          0.01          0.22         1.00 o                         
  -8  14   3         21.31         19.49         0.89 o                         
  -7  14   3         91.16         95.48         1.79 o                         
  -6  14   3         14.93         16.15         0.93 o                         
  -5  14   3         20.77         21.53         0.81 o                         
  -4  14   3         29.50         29.00         0.76 o                         
  -3  14   3         28.43         27.15         0.65 o                         
  -2  14   3         65.39         67.09         1.08 o                         
  -1  14   3          1.28          1.60         0.42 o                         
   0  14   3          6.07          5.99         0.52 o                         
   1  14   3         38.79         38.62         1.06 o                         
   2  14   3         36.99         37.12         0.92 o                         
   3  14   3          0.12         -0.20         0.44 o                         
   4  14   3          8.69          8.84         0.60 o                         
   5  14   3         12.10         10.43         0.61 o                         
   6  14   3         53.93         52.78         1.25 o                         
   7  14   3         33.91         33.78         1.32 o                         
   8  14   3         55.95         59.35         1.56 o                         
 -12  15   3          0.76          0.65         1.35 o                         
 -11  15   3          4.98          3.85         0.90 o                         
 -10  15   3          2.45          1.65         0.86 o                         
  -9  15   3         17.19         16.78         1.10 o                         
  -8  15   3          9.09          7.57         0.71 o                         
  -7  15   3          2.68          1.90         0.62 o                         
  -6  15   3          0.17          0.24         0.46 o                         
  -5  15   3          0.02          0.11         0.44 o                         
  -4  15   3         63.64         63.78         1.00 o                         
  -3  15   3         44.05         44.72         1.11 o                         
  -2  15   3        225.16        226.65         2.49 o                         
  -1  15   3         98.50         98.29         1.82 o                         
   0  15   3        262.61        263.17         3.16 o                         
   1  15   3          7.83          7.02         0.62 o                         
   2  15   3         22.11         21.09         0.81 o                         
   3  15   3         14.15         14.01         0.88 o                         
   4  15   3         47.08         46.80         1.04 o                         
   5  15   3         21.24         19.59         0.84 o                         
   6  15   3         57.68         57.39         1.39 o                         
   7  15   3          2.63          3.69         0.75 o                         
   8  15   3         21.05         22.56         0.97 o                         
 -11  16   3          6.76          6.52         1.15 o                         
 -10  16   3         52.86         55.79         1.92 o                         
  -9  16   3         57.76         53.34         2.56 o                         
  -8  16   3          8.90          9.51         0.76 o                         
  -7  16   3         68.31         69.03         2.14 o                         
  -6  16   3        104.58        105.50         1.84 o                         
  -5  16   3        147.77        146.04         2.14 o                         
  -4  16   3        280.74        283.14         2.88 o                         
  -3  16   3         63.62         68.69         1.26 o                         
  -2  16   3         14.94         15.28         0.75 o                         
  -1  16   3          2.71          2.26         0.56 o                         
   0  16   3         23.09         22.76         0.96 o                         
   1  16   3          0.30          0.69         0.75 o                         
   2  16   3         38.39         36.64         1.38 o                         
   3  16   3          5.57          5.15         0.79 o                         
   4  16   3         17.84         16.67         0.90 o                         
   5  16   3          8.74          7.62         0.90 o                         
   6  16   3         16.20         16.71         1.22 o                         
   7  16   3         28.80         29.90         1.26 o                         
 -11  17   3         20.41         23.40         2.91 o                         
 -10  17   3          9.75         11.44         2.00 o                         
  -9  17   3          0.01          0.14         1.36 o                         
  -8  17   3         16.13         17.45         1.38 o                         
  -7  17   3         12.68         12.36         1.10 o                         
  -6  17   3         54.84         53.36         1.33 o                         
  -5  17   3         41.52         43.07         1.49 o                         
  -4  17   3         23.52         20.10         0.87 o                         
  -3  17   3        118.80        123.15         2.44 o                         
  -2  17   3         38.80         35.14         1.10 o                         
  -1  17   3        132.61        139.08         2.15 o                         
   0  17   3        243.33        248.89         3.17 o                         
   1  17   3        124.62        124.49         2.38 o                         
   2  17   3          9.06          8.26         0.98 o                         
   3  17   3         23.64         24.42         1.17 o                         
   4  17   3         19.07         18.33         1.10 o                         
   5  17   3         20.33         20.34         1.80 o                         
   6  17   3          0.69         -0.15         1.46 o                         
 -10  18   3          6.34          6.54         1.96 o                         
  -9  18   3          0.18          0.22         1.23 o                         
  -8  18   3          1.69          1.54         0.77 o                         
  -7  18   3          9.29          6.91         0.74 o                         
  -6  18   3         25.70         25.25         0.96 o                         
  -5  18   3         32.77         33.17         1.02 o                         
  -4  18   3         22.14         21.82         1.09 o                         
  -3  18   3          7.88          7.55         0.87 o                         
  -2  18   3          1.11          1.33         0.72 o                         
  -1  18   3        193.32        195.57         2.87 o                         
   0  18   3         16.88         18.81         1.03 o                         
   1  18   3          1.66          2.63         0.78 o                         
   2  18   3          1.87          2.08         0.83 o                         
   3  18   3         26.20         26.27         1.39 o                         
   4  18   3          5.24          5.61         1.05 o                         
  -8  19   3          9.49         10.27         1.21 o                         
  -7  19   3          0.45          0.40         0.72 o                         
  -6  19   3         99.18        102.62         1.85 o                         
  -5  19   3          2.68          1.24         0.75 o                         
  -4  19   3          0.15         -0.48         0.74 o                         
  -3  19   3         18.94         19.73         1.11 o                         
  -2  19   3         26.67         28.09         1.32 o                         
  -1  19   3         20.30         17.71         1.08 o                         
   0  19   3          1.45          2.30         0.81 o                         
   1  19   3         59.38         62.09         1.53 o                         
   2  19   3         45.99         48.15         1.51 o                         
   3  19   3          8.04          9.06         1.13 o                         
  -6  20   3          3.44          2.87         0.84 o                         
  -5  20   3          8.08          8.71         0.92 o                         
  -4  20   3          0.71          0.65         0.91 o                         
  -3  20   3          3.13          3.33         0.84 o                         
  -2  20   3         15.25         15.13         0.91 o                         
  -1  20   3          0.21          0.20         0.73 o                         
   0  20   3          2.96          2.50         0.74 o                         
  -1 -23   4          1.38          1.68         0.94 o                         
   0 -23   4          4.21          3.48         0.85 o                         
   1 -23   4         11.78         13.81         0.98 o                         
   2 -23   4          0.13          0.76         0.89 o                         
   3 -23   4          5.43          2.56         1.01 o                         
   4 -23   4          3.09          3.63         1.06 o                         
   5 -23   4         14.21         14.65         1.01 o                         
  -4 -22   4          0.02         -0.39         0.92 o                         
  -3 -22   4          4.48          4.72         0.98 o                         
  -2 -22   4          8.34          8.46         1.01 o                         
  -1 -22   4          0.78          0.85         0.72 o                         
   0 -22   4         10.71         10.59         0.90 o                         
   1 -22   4          2.53          2.92         0.75 o                         
   2 -22   4         40.04         44.25         1.19 o                         
   3 -22   4          0.87          0.83         0.76 o                         
   4 -22   4         13.55         14.81         0.99 o                         
   5 -22   4          1.77          1.07         0.80 o                         
   6 -22   4          0.05         -0.27         0.81 o                         
   7 -22   4          2.53          1.61         0.99 o                         
  -5 -21   4         15.45         18.22         1.93 o                         
  -4 -21   4          7.48          5.48         0.98 o                         
  -3 -21   4          0.22         -0.23         0.70 o                         
  -2 -21   4         11.25         11.06         0.82 o                         
  -1 -21   4         51.34         48.77         1.19 o                         
   0 -21   4         52.27         51.91         1.95 o                         
   1 -21   4          1.14          1.04         0.73 o                         
   2 -21   4          5.12          4.68         0.75 o                         
   3 -21   4          1.37          1.44         0.69 o                         
   4 -21   4         22.59         20.77         0.88 o                         
   5 -21   4         56.02         53.40         1.47 o                         
   6 -21   4         54.46         60.46         2.06 o                         
   7 -21   4         32.45         31.30         1.46 o                         
   8 -21   4         26.14         27.16         1.09 o                         
  -7 -20   4          0.06          0.37         1.07 o                         
  -6 -20   4          2.21          1.28         0.79 o                         
  -5 -20   4          0.26         -0.38         0.80 o                         
  -4 -20   4          4.66          4.16         0.74 o                         
  -3 -20   4          0.02         -0.07         0.64 o                         
  -2 -20   4          9.15          8.80         0.79 o                         
  -1 -20   4          1.09          1.17         0.68 o                         
   0 -20   4         39.70         41.03         1.17 o                         
   1 -20   4          0.86          0.36         0.63 o                         
   2 -20   4         16.87         17.59         1.00 o                         
   3 -20   4        195.17        191.34         2.31 o                         
   4 -20   4        139.50        142.70         2.11 o                         
   5 -20   4        111.77        114.00         2.13 o                         
   6 -20   4          4.47          3.79         0.65 o                         
   7 -20   4         10.46          8.73         0.75 o                         
   8 -20   4         58.70         60.03         1.24 o                         
   9 -20   4         21.70         21.18         0.96 o                         
  -8 -19   4         30.32         33.29         1.63 o                         
  -7 -19   4         47.31         49.17         1.27 o                         
  -6 -19   4         29.94         29.16         1.07 o                         
  -5 -19   4         12.65         13.27         0.87 o                         
  -4 -19   4          3.19          2.25         0.62 o                         
  -3 -19   4         45.30         45.96         1.03 o                         
  -2 -19   4          1.64          0.88         0.56 o                         
  -1 -19   4         41.47         39.12         0.95 o                         
   0 -19   4         32.52         31.15         0.95 o                         
   1 -19   4         69.66         66.28         1.32 o                         
   2 -19   4         17.17         18.24         0.76 o                         
   3 -19   4          4.07          3.10         0.56 o                         
   4 -19   4         47.17         45.15         0.96 o                         
   5 -19   4          9.24          8.89         0.69 o                         
   6 -19   4         23.99         24.65         0.95 o                         
   7 -19   4         24.93         23.64         0.91 o                         
   8 -19   4         35.63         34.43         1.00 o                         
   9 -19   4         65.84         66.65         2.02 o                         
  10 -19   4         29.52         31.93         1.30 o                         
  -9 -18   4         15.88         13.58         1.11 o                         
  -8 -18   4         33.75         32.84         1.08 o                         
  -7 -18   4         38.76         40.56         1.03 o                         
  -6 -18   4          2.39          2.27         0.64 o                         
  -5 -18   4         53.06         55.10         1.29 o                         
  -4 -18   4          4.08          4.30         0.49 o                         
  -3 -18   4          4.44          3.99         0.44 o                         
  -2 -18   4         78.52         80.47         1.51 o                         
  -1 -18   4         39.68         39.14         0.90 o                         
   0 -18   4          4.44          4.53         0.53 o                         
   1 -18   4          3.27          2.43         0.49 o                         
   2 -18   4         33.10         33.22         0.83 o                         
   3 -18   4         50.77         48.84         0.89 o                         
   4 -18   4         26.78         26.01         0.71 o                         
   5 -18   4          0.00         -0.39         0.49 o                         
   6 -18   4          0.01         -0.02         0.54 o                         
   7 -18   4          8.32          6.93         0.63 o                         
   8 -18   4         59.23         60.21         1.22 o                         
   9 -18   4          2.49          1.69         0.69 o                         
  10 -18   4         61.23         62.06         1.36 o                         
  11 -18   4         86.64         91.72         2.67 o                         
 -10 -17   4         38.33         38.73         1.50 o                         
  -9 -17   4         45.39         45.48         2.12 o                         
  -8 -17   4         36.55         35.95         0.99 o                         
  -7 -17   4          0.58          0.61         0.60 o                         
  -6 -17   4         52.83         55.06         1.23 o                         
  -5 -17   4          0.00          0.04         0.41 o                         
  -4 -17   4        135.30        137.40         1.52 o                         
  -3 -17   4        444.91        451.25         3.68 o                         
  -2 -17   4        209.35        212.97         2.17 o                         
  -1 -17   4         63.60         66.11         1.31 o                         
   0 -17   4          5.67          6.99         0.56 o                         
   1 -17   4         28.01         29.78         0.75 o                         
   2 -17   4        134.65        139.33         1.57 o                         
   3 -17   4          0.01          0.25         0.41 o                         
   4 -17   4          5.66          7.01         0.46 o                         
   5 -17   4        118.92        122.11         1.49 o                         
   6 -17   4         32.28         32.37         0.82 o                         
   7 -17   4         27.35         28.28         0.87 o                         
   8 -17   4         62.31         63.75         1.24 o                         
   9 -17   4          0.45          0.58         0.65 o                         
  10 -17   4          0.00          0.08         0.63 o                         
  11 -17   4          0.35          0.66         0.80 o                         
  12 -17   4          5.63          6.76         0.88 o                         
 -10 -16   4          7.69          6.48         0.87 o                         
  -9 -16   4         13.17         11.00         0.88 o                         
  -8 -16   4         35.96         34.98         1.00 o                         
  -7 -16   4         66.68         66.27         1.14 o                         
  -6 -16   4        269.13        270.01         2.53 o                         
  -5 -16   4        392.68        393.23         3.26 o                         
  -4 -16   4          0.59          0.53         0.35 o                         
  -3 -16   4          9.26          9.06         0.45 o                         
  -2 -16   4         18.12         18.67         0.71 o                         
  -1 -16   4          5.43          6.70         0.60 o                         
   0 -16   4          4.67          3.90         0.44 o                         
   1 -16   4          5.02          6.54         0.47 o                         
   2 -16   4        203.55        198.75         2.10 o                         
   3 -16   4        159.58        165.96         2.30 o                         
   4 -16   4          8.48          8.61         0.46 o                         
   5 -16   4          2.15          2.35         0.43 o                         
   6 -16   4         51.60         50.79         1.39 o                         
   7 -16   4          5.86          6.64         0.55 o                         
   8 -16   4          0.03          0.09         0.50 o                         
   9 -16   4          3.58          2.98         0.59 o                         
  10 -16   4          1.03          1.19         0.60 o                         
  11 -16   4         22.22         23.07         0.87 o                         
  12 -16   4         48.70         48.92         1.63 o                         
 -11 -15   4         28.62         29.40         1.39 o                         
 -10 -15   4         18.67         20.89         1.04 o                         
  -9 -15   4         20.36         19.78         0.86 o                         
  -8 -15   4         30.08         31.66         0.84 o                         
  -7 -15   4         28.59         28.85         0.74 o                         
  -6 -15   4         76.85         75.07         1.44 o                         
  -5 -15   4          0.09         -0.09         0.37 o                         
  -4 -15   4        123.91        122.67         1.62 o                         
  -3 -15   4         40.22         42.48         0.66 o                         
  -2 -15   4        135.34        133.72         1.59 o                         
  -1 -15   4         52.05         54.19         0.86 o                         
   0 -15   4         16.38         15.77         0.48 o                         
   1 -15   4         10.85         12.24         0.47 o                         
   2 -15   4          0.06          0.10         0.34 o                         
   3 -15   4         24.61         26.82         0.78 o                         
   4 -15   4         57.69         59.71         0.84 o                         
   5 -15   4         41.27         40.32         0.72 o                         
   6 -15   4         15.43         14.24         0.48 o                         
   7 -15   4          0.23          0.35         0.42 o                         
   8 -15   4          5.96          5.95         0.51 o                         
   9 -15   4         11.18          9.99         0.67 o                         
  10 -15   4          6.82          6.33         0.57 o                         
  11 -15   4          2.64          2.05         0.60 o                         
  12 -15   4          0.22         -0.06         0.69 o                         
  13 -15   4          1.26          1.22         0.81 o                         
 -12 -14   4         16.32         15.43         1.20 o                         
 -11 -14   4         18.83         17.88         0.96 o                         
 -10 -14   4         26.94         25.41         0.98 o                         
  -9 -14   4         12.11         13.44         0.70 o                         
  -8 -14   4          7.38          8.37         0.55 o                         
  -7 -14   4         17.53         18.44         0.62 o                         
  -6 -14   4        151.02        145.80         1.40 o                         
  -5 -14   4          0.20          0.18         0.30 o                         
  -4 -14   4        120.38        127.38         1.21 o                         
  -3 -14   4        207.15        208.52         1.76 o                         
  -2 -14   4         36.77         33.69         0.59 o                         
  -1 -14   4         11.44          9.98         0.39 o                         
   0 -14   4         29.14         30.79         0.61 o                         
   1 -14   4        117.19        120.43         1.23 o                         
   2 -14   4         83.02         89.30         1.02 o                         
   3 -14   4         13.42         10.97         0.32 o                         
   4 -14   4         60.11         62.74         0.65 o                         
   5 -14   4         49.23         47.34         0.74 o                         
   6 -14   4         69.44         65.06         1.01 o                         
   7 -14   4         74.05         75.49         0.94 o                         
   8 -14   4        310.33        310.45         2.88 o                         
   9 -14   4          0.09          0.15         0.45 o                         
  10 -14   4         49.69         51.24         1.02 o                         
  11 -14   4         50.70         49.16         1.03 o                         
  12 -14   4         17.26         18.30         0.81 o                         
  13 -14   4          5.50          6.33         0.78 o                         
 -12 -13   4         31.40         32.10         1.11 o                         
 -11 -13   4          2.82          2.53         0.70 o                         
 -10 -13   4         53.05         52.46         1.53 o                         
  -9 -13   4         10.05         11.03         0.72 o                         
  -8 -13   4          8.53          8.87         0.65 o                         
  -7 -13   4         80.79         82.15         1.19 o                         
  -6 -13   4         69.08         66.67         0.90 o                         
  -5 -13   4          1.89          1.90         0.30 o                         
  -4 -13   4         25.21         33.09         0.57 o                         
  -3 -13   4          0.02          0.06         0.23 o                         
  -2 -13   4        202.44        199.74         2.23 o                         
  -1 -13   4          0.12          0.33         0.24 o                         
   0 -13   4         25.17         33.12         0.61 o                         
   1 -13   4         26.64         23.32         0.43 o                         
   2 -13   4         22.17         22.29         0.33 o                         
   3 -13   4        114.88        107.24         0.88 o                         
   4 -13   4          6.70          6.94         0.32 o                         
   5 -13   4         33.46         34.59         0.51 o                         
   6 -13   4         83.82         84.06         1.20 o                         
   7 -13   4          0.02          0.30         0.32 o                         
   8 -13   4          3.24          3.68         0.40 o                         
   9 -13   4         90.20         91.05         1.13 o                         
  10 -13   4          3.12          2.87         0.58 o                         
  11 -13   4          0.14         -0.13         0.54 o                         
  12 -13   4          4.48          3.62         0.62 o                         
  13 -13   4          0.02          0.46         0.77 o                         
 -13 -12   4          5.38          4.84         0.76 o                         
 -12 -12   4         58.66         58.66         1.38 o                         
 -11 -12   4         31.50         33.94         0.94 o                         
 -10 -12   4          5.31          5.37         0.74 o                         
  -9 -12   4          2.19          2.15         0.45 o                         
  -8 -12   4          8.40          7.37         0.52 o                         
  -7 -12   4          4.27          4.70         0.41 o                         
  -6 -12   4         57.81         60.53         0.87 o                         
  -5 -12   4          1.85          1.57         0.25 o                         
  -4 -12   4        840.30        815.02         6.54 o                         
  -3 -12   4        203.87        202.87         1.67 o                         
  -2 -12   4        139.35        108.06         1.11 o                         
  -1 -12   4        261.06        224.58         2.79 o                         
   0 -12   4        449.00        439.72         3.38 o                         
   1 -12   4         25.06         21.85         0.31 o                         
   2 -12   4        747.46        701.63         3.96 o                         
   3 -12   4        214.57        215.47         1.43 o                         
   4 -12   4        117.04        116.62         1.00 o                         
   5 -12   4        123.42        125.49         1.08 o                         
   6 -12   4          6.26          6.70         0.32 o                         
   7 -12   4         89.31         88.05         0.94 o                         
   8 -12   4        146.83        143.96         1.43 o                         
   9 -12   4         25.98         26.93         0.63 o                         
  10 -12   4         62.95         65.67         1.02 o                         
  11 -12   4         37.04         34.70         1.22 o                         
  12 -12   4         39.00         35.93         1.03 o                         
  13 -12   4         27.80         27.30         1.13 o                         
  14 -12   4          0.84          0.54         0.81 o                         
 -13 -11   4          1.00          1.30         0.70 o                         
 -12 -11   4          0.02          0.29         0.72 o                         
 -11 -11   4          6.64          6.20         0.61 o                         
 -10 -11   4         90.35         95.17         1.72 o                         
  -9 -11   4         40.76         40.27         1.20 o                         
  -8 -11   4        163.37        160.38         1.94 o                         
  -7 -11   4         12.76         11.58         0.49 o                         
  -6 -11   4          0.77          1.23         0.30 o                         
  -5 -11   4        102.86        101.14         1.02 o                         
  -4 -11   4        205.23        195.27         1.75 o                         
  -3 -11   4        516.75        496.63         3.59 o                         
  -2 -11   4        566.42        573.37         4.08 o                         
  -1 -11   4        272.13        273.69         1.86 o                         
   0 -11   4        875.15        790.15         4.47 o                         
   1 -11   4        151.94        114.26         0.82 o                         
   2 -11   4        182.52        189.84         1.27 o                         
   3 -11   4         24.17         18.85         0.34 o                         
   4 -11   4         61.81         61.67         0.60 o                         
   5 -11   4        710.01        682.03         4.57 o                         
   6 -11   4        441.93        429.49         3.03 o                         
   7 -11   4          2.40          2.09         0.27 o                         
   8 -11   4        204.00        206.32         1.72 o                         
   9 -11   4         40.57         38.51         0.87 o                         
  10 -11   4         14.70         13.73         0.56 o                         
  11 -11   4          0.87          0.24         0.49 o                         
  12 -11   4          9.55         10.38         0.74 o                         
  13 -11   4         42.71         40.51         1.19 o                         
  14 -11   4          0.03          0.48         0.74 o                         
 -14 -10   4          0.34          0.79         0.64 o                         
 -13 -10   4          0.42          0.63         0.75 o                         
 -12 -10   4        116.38        123.85         1.83 o                         
 -11 -10   4         79.88         76.44         2.00 o                         
 -10 -10   4        278.28        277.13         3.56 o                         
  -9 -10   4          3.72          4.76         0.57 o                         
  -8 -10   4         11.64         11.64         0.86 o                         
  -7 -10   4         27.64         27.20         0.80 o                         
  -6 -10   4        119.08        114.88         1.73 o                         
  -5 -10   4        495.70        489.23         3.91 o                         
  -4 -10   4        539.12        521.61         4.32 o                         
  -3 -10   4        545.34        538.80         4.31 o                         
  -2 -10   4        173.60        155.00         1.20 o                         
  -1 -10   4        560.39        595.49         3.68 o                         
   0 -10   4        263.65        221.82         1.48 o                         
   1 -10   4       1920.93       1833.46        10.37 o                         
   2 -10   4        796.15        846.39         5.83 o                         
   3 -10   4        381.64        382.34         2.62 o                         
   4 -10   4        123.14        124.12         0.96 o                         
   5 -10   4         20.32         18.20         0.33 o                         
   6 -10   4          5.42          4.80         0.23 o                         
   7 -10   4         31.58         31.96         0.43 o                         
   8 -10   4          0.21          0.74         0.28 o                         
   9 -10   4        232.33        233.16         2.09 o                         
  10 -10   4         27.23         26.62         0.72 o                         
  11 -10   4        121.42        116.43         1.48 o                         
  12 -10   4          9.80         12.29         0.68 o                         
  13 -10   4         20.34         21.36         0.90 o                         
  14 -10   4         10.68         11.38         0.75 o                         
 -14  -9   4         13.23         12.40         0.82 o                         
 -13  -9   4         62.06         65.13         1.26 o                         
 -12  -9   4         35.93         35.70         1.13 o                         
 -11  -9   4        112.89        110.80         1.67 o                         
 -10  -9   4         36.69         36.67         0.90 o                         
  -9  -9   4         18.99         19.28         0.72 o                         
  -8  -9   4          4.17          3.70         0.52 o                         
  -7  -9   4         10.20          9.48         0.55 o                         
  -6  -9   4         95.85        101.34         1.41 o                         
  -5  -9   4         11.63         11.70         0.43 o                         
  -4  -9   4         52.69         53.32         0.70 o                         
  -3  -9   4        349.63        358.25         2.53 o                         
  -2  -9   4         85.34         71.69         0.77 o                         
  -1  -9   4       1047.97       1029.90         6.07 o                         
   0  -9   4        102.62        101.94         0.77 o                         
   1  -9   4        325.62        342.97         2.16 o                         
   2  -9   4          2.31          0.85         0.09 o                         
   3  -9   4        314.52        318.52         1.90 o                         
   4  -9   4        315.53        301.59         2.21 o                         
   5  -9   4        528.66        531.14         3.28 o                         
   6  -9   4       1164.57       1138.15         6.63 o                         
   7  -9   4        270.16        276.93         1.90 o                         
   8  -9   4          4.35          4.71         0.29 o                         
   9  -9   4        263.47        264.76         2.09 o                         
  10  -9   4        279.24        273.25         2.36 o                         
  11  -9   4          5.90          6.85         0.51 o                         
  12  -9   4         26.10         26.10         0.84 o                         
  13  -9   4         42.79         44.83         1.50 o                         
  14  -9   4         19.46         17.42         0.80 o                         
 -14  -8   4          0.48          0.46         0.68 o                         
 -13  -8   4          0.16         -0.20         0.59 o                         
 -12  -8   4          6.73          8.38         0.75 o                         
 -11  -8   4         38.93         38.66         0.96 o                         
 -10  -8   4         41.71         42.06         0.92 o                         
  -9  -8   4         18.42         18.34         0.73 o                         
  -8  -8   4          1.78          2.73         0.44 o                         
  -7  -8   4        942.26        938.34         9.16 o                         
  -6  -8   4         75.33         78.34         1.26 o                         
  -5  -8   4         12.96         14.85         0.64 o                         
  -4  -8   4        179.43        188.82         1.91 o                         
  -3  -8   4         68.00         68.08         0.90 o                         
  -2  -8   4          4.81          4.70         0.18 o                         
  -1  -8   4        325.57        319.03         2.33 o                         
   0  -8   4        894.10        934.10         5.83 o                         
   1  -8   4        512.17        503.88         2.73 o                         
   2  -8   4       1104.15       1204.47         6.21 o                         
   3  -8   4        105.58        106.64         1.08 o                         
   4  -8   4        183.57        189.69         1.34 o                         
   5  -8   4          6.50          8.29         0.21 o                         
   6  -8   4        177.99        175.63         1.20 o                         
   7  -8   4          0.73          1.72         0.23 o                         
   8  -8   4         92.90         88.71         0.98 o                         
   9  -8   4         50.34         49.95         0.83 o                         
  10  -8   4        141.49        143.30         1.46 o                         
  11  -8   4        290.19        290.23         2.63 o                         
  12  -8   4         70.66         69.93         1.08 o                         
  13  -8   4         33.11         32.73         0.96 o                         
  14  -8   4          3.65          3.27         0.66 o                         
 -15  -7   4          1.05          1.18         0.63 o                         
 -14  -7   4          0.65          0.27         0.64 o                         
 -13  -7   4         85.94         86.12         1.58 o                         
 -12  -7   4         23.15         18.83         0.79 o                         
 -11  -7   4        103.83         98.10         1.68 o                         
 -10  -7   4         70.19         71.98         1.27 o                         
  -9  -7   4        713.44        721.83         7.26 o                         
  -8  -7   4         62.83         66.88         0.93 o                         
  -7  -7   4         70.73         67.39         1.15 o                         
  -6  -7   4          3.43          4.59         0.30 o                         
  -5  -7   4         51.45         56.82         0.88 o                         
  -4  -7   4        110.09        113.22         1.34 o                         
  -3  -7   4          0.11          0.43         0.12 o                         
  -2  -7   4        319.48        292.02         2.12 o                         
  -1  -7   4        175.15        152.06         1.17 o                         
   0  -7   4       3108.09       3467.16        25.50 o                         
   1  -7   4        173.59        206.76         1.08 o                         
   2  -7   4        135.64        127.15         0.97 o                         
   3  -7   4          0.64          0.64         0.11 o                         
   4  -7   4          0.11          0.28         0.13 o                         
   5  -7   4        512.62        493.09         3.05 o                         
   6  -7   4         80.18         83.55         0.78 o                         
   7  -7   4          2.65          2.81         0.21 o                         
   8  -7   4        155.93        154.62         1.42 o                         
   9  -7   4         35.30         38.50         0.61 o                         
  10  -7   4          0.05         -0.04         0.33 o                         
  11  -7   4         69.57         67.31         1.25 o                         
  12  -7   4         22.87         23.66         0.71 o                         
  13  -7   4          3.35          3.43         0.60 o                         
  14  -7   4          2.32          2.35         0.65 o                         
 -15  -6   4         23.46         24.21         0.88 o                         
 -14  -6   4          1.52          0.70         0.57 o                         
 -13  -6   4         53.52         56.51         1.21 o                         
 -12  -6   4         20.64         21.00         0.77 o                         
 -11  -6   4          1.87          2.50         0.42 o                         
 -10  -6   4         17.91         17.52         0.66 o                         
  -9  -6   4         15.38         15.10         0.54 o                         
  -8  -6   4        180.08        172.61         1.99 o                         
  -7  -6   4          0.05          0.38         0.22 o                         
  -6  -6   4        108.36        114.08         1.20 o                         
  -5  -6   4         55.99         61.92         0.97 o                         
  -4  -6   4         13.80         15.40         0.33 o                         
  -3  -6   4        968.49       1090.66         9.02 o                         
  -2  -6   4         49.13         60.11         0.64 o                         
  -1  -6   4         62.71         65.99         0.57 o                         
   0  -6   4        201.42        204.83         1.66 o                         
   1  -6   4        151.57        200.02         1.25 o                         
   2  -6   4       1678.75       1878.82        11.23 o                         
   3  -6   4        256.18        274.16         1.81 o                         
   4  -6   4        107.59        129.91         1.05 o                         
   5  -6   4          2.97          5.33         0.20 o                         
   6  -6   4        265.52        257.79         1.77 o                         
   7  -6   4          0.35          0.82         0.24 o                         
   8  -6   4        126.44        120.28         1.14 o                         
   9  -6   4        186.24        186.41         1.68 o                         
  10  -6   4         45.14         44.38         0.75 o                         
  11  -6   4        102.14        103.48         1.26 o                         
  12  -6   4         13.82         12.57         0.65 o                         
  13  -6   4         13.87         13.18         0.72 o                         
  14  -6   4          8.85          8.83         0.70 o                         
  15  -6   4          0.01         -0.82         2.18 o                         
 -15  -5   4          5.12          4.36         0.66 o                         
 -14  -5   4          1.56          1.07         0.60 o                         
 -13  -5   4          8.76          8.33         0.65 o                         
 -12  -5   4         38.66         38.78         0.84 o                         
 -11  -5   4         34.80         33.11         0.69 o                         
 -10  -5   4        563.74        577.68         4.37 o                         
  -9  -5   4        349.66        351.20         2.79 o                         
  -8  -5   4        235.30        245.49         1.97 o                         
  -7  -5   4         11.12         11.02         0.38 o                         
  -6  -5   4          3.13          4.14         0.17 o                         
  -5  -5   4          1.73          3.73         0.17 o                         
  -4  -5   4          6.17          4.73         0.15 o                         
  -3  -5   4         18.64         13.09         0.25 o                         
  -2  -5   4        242.68        230.87         1.83 o                         
  -1  -5   4       2376.69       2455.87        14.53 o                         
   0  -5   4       3053.07       3185.74        18.79 o                         
   1  -5   4        431.24        454.03         2.77 o                         
   2  -5   4         21.50         32.17         0.30 o                         
   3  -5   4        153.87        161.35         1.13 o                         
   4  -5   4       1886.43       1963.66        12.51 o                         
   5  -5   4        267.54        266.36         1.82 o                         
   6  -5   4         30.86         27.65         0.46 o                         
   7  -5   4         81.05         74.72         0.70 o                         
   8  -5   4         38.29         37.04         0.51 o                         
   9  -5   4          5.85          6.10         0.36 o                         
  10  -5   4         43.15         41.77         0.70 o                         
  11  -5   4        105.05        108.42         1.35 o                         
  12  -5   4         39.68         38.86         0.88 o                         
  13  -5   4          0.21          0.24         0.56 o                         
  14  -5   4          0.01         -0.56         0.58 o                         
  15  -5   4          8.56          5.59         1.53 o                         
 -15  -4   4         17.96         16.29         0.80 o                         
 -14  -4   4          2.19          2.39         0.60 o                         
 -13  -4   4          0.02         -0.38         0.51 o                         
 -12  -4   4          0.83          0.30         0.43 o                         
 -11  -4   4          0.01          0.47         0.39 o                         
 -10  -4   4          5.41          6.63         0.42 o                         
  -9  -4   4          0.61          0.41         0.24 o                         
  -8  -4   4          1.35          2.85         0.21 o                         
  -7  -4   4         16.39         20.65         0.56 o                         
  -6  -4   4        337.31        316.59         2.33 o                         
  -5  -4   4        546.76        574.49         3.65 o                         
  -4  -4   4        696.62        782.11         5.65 o                         
  -3  -4   4         65.57         62.52         0.65 o                         
  -2  -4   4       3182.66       3496.24        22.86 o                         
  -1  -4   4         68.18         80.68         0.72 o                         
   0  -4   4       3700.50       4038.75        26.05 o                         
   1  -4   4          2.88          3.77         0.14 o                         
   2  -4   4        535.18        547.17         3.34 o                         
   3  -4   4        616.30        655.65         4.12 o                         
   4  -4   4          8.49          7.67         0.19 o                         
   5  -4   4        250.62        237.90         2.50 o                         
   6  -4   4         99.38        101.15         0.82 o                         
   7  -4   4          1.72          0.52         0.19 o                         
   8  -4   4        225.04        225.68         1.65 o                         
   9  -4   4        312.04        318.88         2.51 o                         
  10  -4   4         39.99         36.59         0.71 o                         
  11  -4   4         15.26         13.45         0.70 o                         
  12  -4   4         43.90         42.47         1.15 o                         
  13  -4   4         13.52         15.10         0.69 o                         
  14  -4   4          9.61         10.08         0.76 o                         
 -15  -3   4         20.35         21.14         0.81 o                         
 -14  -3   4          0.39         -0.29         0.56 o                         
 -13  -3   4         10.35         10.81         0.59 o                         
 -12  -3   4          9.31          9.46         0.50 o                         
 -11  -3   4        196.84        195.53         1.83 o                         
 -10  -3   4         41.14         45.28         0.66 o                         
  -9  -3   4        325.00        317.29         2.37 o                         
  -8  -3   4         39.72         44.14         0.55 o                         
  -7  -3   4          4.24          4.36         0.22 o                         
  -6  -3   4         77.14         64.53         0.69 o                         
  -5  -3   4        814.94        911.44         6.03 o                         
  -4  -3   4         96.56         94.98         0.80 o                         
  -3  -3   4         88.43         94.04         0.90 o                         
  -2  -3   4         37.94         28.37         0.38 o                         
  -1  -3   4       7413.37       7783.84        52.50 o                         
   0  -3   4       2206.74       2354.74        18.18 o                         
   1  -3   4         84.80        101.01         0.82 o                         
   2  -3   4         53.92         67.53         0.48 o                         
   3  -3   4       2002.24       2140.97        13.14 o                         
   4  -3   4        123.68        127.62         0.93 o                         
   5  -3   4        727.06        761.34         4.69 o                         
   6  -3   4        202.66        184.00         1.29 o                         
   7  -3   4        483.71        499.32         3.23 o                         
   8  -3   4         33.38         33.34         0.51 o                         
   9  -3   4         22.89         24.23         0.62 o                         
  10  -3   4          3.51          3.69         0.41 o                         
  11  -3   4        197.99        201.31         2.32 o                         
  12  -3   4         32.72         29.98         0.90 o                         
  13  -3   4         39.35         39.35         0.92 o                         
  14  -3   4         26.91         24.84         1.11 o                         
 -16  -2   4         55.91         55.12         1.33 o                         
 -15  -2   4         75.90         76.53         1.26 o                         
 -14  -2   4          8.13          7.89         0.60 o                         
 -13  -2   4          5.20          4.27         0.53 o                         
 -12  -2   4          4.18          4.89         0.44 o                         
 -11  -2   4          0.89          0.90         0.34 o                         
 -10  -2   4          0.25          0.26         0.30 o                         
  -9  -2   4        121.37        117.25         1.16 o                         
  -8  -2   4          3.16          4.24         0.25 o                         
  -7  -2   4       2138.92       2113.60        14.51 o                         
  -6  -2   4        764.19        763.98         5.38 o                         
  -5  -2   4         13.31         18.45         0.29 o                         
  -4  -2   4         83.09        108.25         0.94 o                         
  -3  -2   4        141.02        140.87         1.22 o                         
  -2  -2   4        470.13        550.57         3.57 o                         
  -1  -2   4          9.28          6.59         0.12 o                         
   0  -2   4       1267.27       1249.66         7.69 o                         
   1  -2   4       2223.81       2290.35        19.13 o                         
   2  -2   4       1486.28       1547.84         9.48 o                         
   3  -2   4       3001.97       3038.14        19.05 o                         
   4  -2   4          2.85          0.75         0.14 o                         
   5  -2   4         19.19         23.11         0.31 o                         
   6  -2   4       1722.25       1656.13        10.62 o                         
   7  -2   4          2.87          2.71         0.22 o                         
   8  -2   4         31.45         33.49         0.48 o                         
   9  -2   4          6.47          5.68         0.35 o                         
  10  -2   4         87.64         85.57         1.12 o                         
  11  -2   4         54.47         55.32         1.05 o                         
  12  -2   4          5.39          5.42         0.55 o                         
  13  -2   4          1.34          1.47         0.54 o                         
  14  -2   4          0.65          0.73         0.67 o                         
 -16  -1   4         26.87         28.34         1.29 o                         
 -15  -1   4         86.31         86.93         1.51 o                         
 -14  -1   4        264.91        266.15         3.69 o                         
 -13  -1   4        195.69        198.27         2.21 o                         
 -12  -1   4        122.75        122.74         1.40 o                         
 -11  -1   4        401.60        401.02         3.20 o                         
 -10  -1   4        365.25        349.00         2.91 o                         
  -9  -1   4         78.71         77.39         0.87 o                         
  -8  -1   4         69.38         72.64         0.76 o                         
  -7  -1   4         91.29         77.62         0.82 o                         
  -6  -1   4        147.64        164.08         1.38 o                         
  -5  -1   4        870.80        850.82         5.51 o                         
  -4  -1   4        342.05        374.67         2.40 o                         
  -3  -1   4       6115.93       6669.08        41.87 o                         
  -2  -1   4        179.93        218.68         1.29 o                         
  -1  -1   4        156.18        179.71         1.25 o                         
   0  -1   4       1750.14       1877.09        13.83 o                         
   1  -1   4        102.46        109.00         0.99 o                         
   2  -1   4          1.44          2.45         0.37 o                         
   3  -1   4        217.05        276.48         2.10 o                         
   4  -1   4        254.10        316.41         2.29 o                         
   5  -1   4          4.51          6.19         0.21 o                         
   6  -1   4        550.50        572.20         3.98 o                         
   7  -1   4         71.85         60.90         0.63 o                         
   8  -1   4         16.23         17.58         0.38 o                         
   9  -1   4         14.55         14.16         0.41 o                         
  10  -1   4        110.68        102.86         1.13 o                         
  11  -1   4          9.86          9.66         0.55 o                         
  12  -1   4          0.17         -0.23         0.51 o                         
  13  -1   4          8.75          8.83         0.76 o                         
  14  -1   4          0.01         -0.57         0.66 o                         
 -16   0   4          8.85          9.53         1.00 o                         
 -15   0   4         44.81         44.53         1.18 o                         
 -14   0   4         55.07         53.84         1.05 o                         
 -13   0   4         38.45         42.17         0.96 o                         
 -12   0   4          2.30          2.36         0.41 o                         
 -11   0   4         21.81         21.58         0.56 o                         
 -10   0   4        136.58        136.60         1.37 o                         
  -9   0   4          0.78          0.70         0.25 o                         
  -8   0   4         65.27         63.90         0.65 o                         
  -7   0   4       1213.69       1172.06         7.51 o                         
  -6   0   4        372.40        375.36         2.54 o                         
  -5   0   4        144.39        149.96         1.11 o                         
  -4   0   4        548.67        646.31         4.05 o                         
  -3   0   4       1511.68       1639.56         9.24 o                         
  -2   0   4        122.24        133.57         0.80 o                         
  -1   0   4       4074.03       4126.12        23.02 o                         
   0   0   4        182.61        157.02         1.74 o                         
   1   0   4        138.00        111.99         1.29 o                         
   2   0   4        630.81        653.64         5.19 o                         
   3   0   4         45.80         57.31         0.57 o                         
   4   0   4         94.50         96.08         0.90 o                         
   5   0   4        256.94        303.83         2.03 o                         
   6   0   4        644.56        749.48         5.14 o                         
   7   0   4          2.73          1.71         0.20 o                         
   8   0   4        228.36        229.99         1.78 o                         
   9   0   4         16.86         17.33         0.46 o                         
  10   0   4          7.68          7.21         0.42 o                         
  11   0   4          8.77          6.85         0.52 o                         
  12   0   4          8.02          7.43         0.60 o                         
  13   0   4         15.21         13.54         1.10 o                         
  14   0   4          0.02         -0.49         0.71 o                         
 -16   1   4         27.66         26.50         0.96 o                         
 -15   1   4         44.46         47.68         1.25 o                         
 -14   1   4        109.91        111.58         1.54 o                         
 -13   1   4         10.81         12.45         0.59 o                         
 -12   1   4          4.27          4.98         0.41 o                         
 -11   1   4         29.07         28.25         0.59 o                         
 -10   1   4         31.59         30.74         0.54 o                         
  -9   1   4        149.30        149.25         1.31 o                         
  -8   1   4         15.73         18.36         0.43 o                         
  -7   1   4          5.57          7.05         0.24 o                         
  -6   1   4        103.22        124.09         1.02 o                         
  -5   1   4        641.14        690.40         4.35 o                         
  -4   1   4       1356.09       1478.99         9.12 o                         
  -3   1   4         49.22         44.35         0.32 o                         
  -2   1   4        254.45        224.48         1.24 o                         
  -1   1   4        292.13        318.69         1.91 o                         
   0   1   4        234.89        244.16         1.74 o                         
   1   1   4        832.23        837.27         5.96 o                         
   2   1   4        342.45        338.65         2.64 o                         
   3   1   4        348.49        325.55         2.56 o                         
   4   1   4        113.71        121.96         0.99 o                         
   5   1   4        321.55        287.67         2.08 o                         
   6   1   4         53.17         39.80         0.43 o                         
   7   1   4        169.47        170.69         1.39 o                         
   8   1   4        265.49        264.34         2.18 o                         
   9   1   4        139.47        138.45         1.44 o                         
  10   1   4         34.90         35.13         0.84 o                         
  11   1   4         83.03         79.83         1.11 o                         
  12   1   4         20.35         19.63         1.40 o                         
  13   1   4         44.80         48.43         1.85 o                         
  14   1   4          3.12          2.16         0.73 o                         
 -16   2   4         10.27          9.24         0.76 o                         
 -15   2   4         47.34         46.40         1.23 o                         
 -14   2   4          0.76          0.76         0.65 o                         
 -13   2   4        130.64        130.97         1.57 o                         
 -12   2   4        100.26        100.37         1.35 o                         
 -11   2   4          5.27          5.90         0.37 o                         
 -10   2   4        300.59        303.09         2.47 o                         
  -9   2   4          1.78          2.51         0.25 o                         
  -8   2   4        150.99        155.40         1.33 o                         
  -7   2   4        219.53        229.36         1.87 o                         
  -6   2   4       1337.12       1274.54         8.22 o                         
  -5   2   4        179.02        187.37         1.37 o                         
  -4   2   4        333.28        351.13         2.28 o                         
  -3   2   4       1022.85       1127.99         6.74 o                         
  -2   2   4        808.07        864.23         4.78 o                         
  -1   2   4        357.01        400.22         2.38 o                         
   0   2   4         80.44        128.38         0.90 o                         
   1   2   4          6.22          6.14         0.14 o                         
   2   2   4          3.80          5.40         0.19 o                         
   3   2   4        522.34        514.92         4.11 o                         
   4   2   4         15.55         21.09         0.34 o                         
   5   2   4         16.20         11.81         0.26 o                         
   6   2   4        170.26        167.05         1.35 o                         
   7   2   4         78.03         80.47         0.79 o                         
   8   2   4         48.77         49.80         0.69 o                         
   9   2   4         46.09         47.07         0.75 o                         
  10   2   4         89.97         91.57         1.13 o                         
  11   2   4         11.12         11.17         0.60 o                         
  12   2   4         22.89         23.63         1.21 o                         
  13   2   4         29.75         29.05         1.02 o                         
  14   2   4          8.34         10.18         0.84 o                         
 -16   3   4         11.87         13.06         0.87 o                         
 -15   3   4          4.15          4.61         0.92 o                         
 -14   3   4         13.44         12.64         0.78 o                         
 -13   3   4          8.52          7.34         0.57 o                         
 -12   3   4         72.80         72.73         1.13 o                         
 -11   3   4         58.56         56.17         0.76 o                         
 -10   3   4         10.57          9.65         0.38 o                         
  -9   3   4        262.58        256.71         1.90 o                         
  -8   3   4        239.01        245.45         1.89 o                         
  -7   3   4        224.90        229.62         1.81 o                         
  -6   3   4        133.58        105.69         0.94 o                         
  -5   3   4        818.49        826.30         5.56 o                         
  -4   3   4         78.69         74.71         0.56 o                         
  -3   3   4         15.60         10.57         0.21 o                         
  -2   3   4        665.72        840.13         4.69 o                         
  -1   3   4        111.40        139.30         1.07 o                         
   0   3   4        125.68        125.89         0.98 o                         
   1   3   4        591.08        613.91         3.97 o                         
   2   3   4         84.62        107.99         1.07 o                         
   3   3   4        191.37        168.51         1.58 o                         
   4   3   4          5.13          4.98         0.23 o                         
   5   3   4        118.22        121.89         1.19 o                         
   6   3   4        175.48        174.89         1.89 o                         
   7   3   4         91.27         93.41         0.83 o                         
   8   3   4         71.70         68.81         0.92 o                         
   9   3   4        200.91        199.00         1.92 o                         
  10   3   4         65.97         67.00         1.25 o                         
  11   3   4         23.82         23.77         0.86 o                         
  12   3   4         80.67         84.58         1.41 o                         
  13   3   4         66.22         69.25         1.32 o                         
 -16   4   4          8.89          8.43         0.87 o                         
 -15   4   4         36.32         35.47         1.03 o                         
 -14   4   4         85.02         84.12         1.60 o                         
 -13   4   4        158.81        156.99         2.01 o                         
 -12   4   4        228.99        222.54         2.13 o                         
 -11   4   4         20.16         20.44         0.52 o                         
 -10   4   4         81.74         82.55         0.89 o                         
  -9   4   4          2.80          1.97         0.23 o                         
  -8   4   4          1.45          1.93         0.23 o                         
  -7   4   4       1029.49        963.06         6.81 o                         
  -6   4   4        162.47        169.03         1.44 o                         
  -5   4   4       1347.39       1321.86         8.47 o                         
  -4   4   4          0.06          0.66         0.13 o                         
  -3   4   4        185.92        198.25         1.34 o                         
  -2   4   4         31.78         46.62         0.40 o                         
  -1   4   4          0.39          2.43         0.11 o                         
   0   4   4        103.09        102.12         0.73 o                         
   1   4   4        569.67        589.19         3.59 o                         
   2   4   4        115.19        119.39         0.91 o                         
   3   4   4        116.82         87.15         0.89 o                         
   4   4   4         23.32         24.04         0.72 o                         
   5   4   4        205.86        213.04         2.04 o                         
   6   4   4        186.26        188.13         1.63 o                         
   7   4   4         80.84         85.85         0.95 o                         
   8   4   4         48.78         50.40         0.85 o                         
   9   4   4         11.36          9.60         0.48 o                         
  10   4   4         10.30         10.89         0.56 o                         
  11   4   4         30.29         31.29         0.88 o                         
  12   4   4         14.76         15.17         0.75 o                         
  13   4   4          0.00         -0.37         0.64 o                         
 -16   5   4          0.36         -0.80         0.80 o                         
 -15   5   4         48.53         52.17         1.31 o                         
 -14   5   4         22.25         21.61         0.93 o                         
 -13   5   4          3.21          3.23         0.56 o                         
 -12   5   4         89.29         91.08         1.13 o                         
 -11   5   4         10.50         10.70         0.51 o                         
 -10   5   4         52.31         56.97         0.86 o                         
  -9   5   4        456.87        447.36         3.27 o                         
  -8   5   4        455.39        434.61         3.41 o                         
  -7   5   4        562.00        523.57         3.72 o                         
  -6   5   4        268.68        244.43         1.68 o                         
  -5   5   4          5.01          3.20         0.19 o                         
  -4   5   4         22.15         22.63         0.30 o                         
  -3   5   4       1420.84       1372.13         9.03 o                         
  -2   5   4        172.66        171.42         1.13 o                         
  -1   5   4        101.89        110.90         0.75 o                         
   0   5   4         16.25         20.31         0.24 o                         
   1   5   4         20.78         21.96         0.27 o                         
   2   5   4        377.37        360.07         2.52 o                         
   3   5   4        293.40        292.14         2.17 o                         
   4   5   4        178.26        170.58         1.43 o                         
   5   5   4        365.56        361.72         2.81 o                         
   6   5   4          1.31          1.33         0.24 o                         
   7   5   4          4.48          4.14         0.35 o                         
   8   5   4          9.06          9.63         0.48 o                         
   9   5   4         58.74         59.38         0.93 o                         
  10   5   4          0.09         -0.43         0.51 o                         
  11   5   4         65.77         66.35         1.67 o                         
  12   5   4         65.39         68.61         1.33 o                         
  13   5   4          1.04          0.92         0.70 o                         
 -16   6   4         20.87         19.98         2.53 o                         
 -15   6   4          9.10         10.26         0.95 o                         
 -14   6   4          5.50          3.92         0.67 o                         
 -13   6   4        139.14        143.92         1.82 o                         
 -12   6   4         48.00         48.77         0.93 o                         
 -11   6   4         26.25         24.35         0.59 o                         
 -10   6   4        108.71        102.13         1.16 o                         
  -9   6   4        113.50        110.02         1.39 o                         
  -8   6   4        242.75        230.23         1.98 o                         
  -7   6   4         31.02         28.34         0.43 o                         
  -6   6   4        308.19        351.61         2.42 o                         
  -5   6   4         67.47         71.48         0.69 o                         
  -4   6   4        224.64        213.39         1.49 o                         
  -3   6   4         57.13         48.57         0.50 o                         
  -2   6   4        193.11        175.37         1.20 o                         
  -1   6   4        198.82        197.43         1.37 o                         
   0   6   4        901.31        883.95         5.93 o                         
   1   6   4        957.80        904.31         5.66 o                         
   2   6   4        232.93        229.74         1.64 o                         
   3   6   4         41.74         39.98         0.46 o                         
   4   6   4         26.64         27.46         0.48 o                         
   5   6   4        357.75        360.26         2.99 o                         
   6   6   4        329.19        344.08         3.04 o                         
   7   6   4         24.28         20.34         0.54 o                         
   8   6   4        105.97        111.67         1.68 o                         
   9   6   4          4.35          4.94         0.50 o                         
  10   6   4          0.01         -0.27         0.48 o                         
  11   6   4         19.52         17.87         0.71 o                         
  12   6   4          6.64          6.33         0.90 o                         
 -15   7   4          3.24          2.94         0.75 o                         
 -14   7   4          8.29          9.84         0.75 o                         
 -13   7   4         30.32         29.90         0.96 o                         
 -12   7   4         12.98         13.98         0.68 o                         
 -11   7   4         12.63         12.36         0.54 o                         
 -10   7   4         21.89         22.12         0.54 o                         
  -9   7   4         46.66         47.77         0.86 o                         
  -8   7   4          1.81          2.82         0.30 o                         
  -7   7   4         73.55         57.68         0.84 o                         
  -6   7   4         64.54         54.28         0.76 o                         
  -5   7   4        100.04         88.35         0.97 o                         
  -4   7   4       2020.77       1870.25        13.44 o                         
  -3   7   4       1146.29       1079.72         6.99 o                         
  -2   7   4        418.26        406.22         2.50 o                         
  -1   7   4        354.82        360.50         2.21 o                         
   0   7   4         12.23         13.92         0.22 o                         
   1   7   4        129.49        133.69         1.12 o                         
   2   7   4        177.21        176.57         1.49 o                         
   3   7   4         13.90         14.17         0.31 o                         
   4   7   4        214.30        206.65         1.74 o                         
   5   7   4        238.52        231.01         2.05 o                         
   6   7   4        109.63        111.32         1.19 o                         
   7   7   4          5.05          4.68         0.41 o                         
   8   7   4         17.80         17.38         0.63 o                         
   9   7   4         10.09          8.72         0.59 o                         
  10   7   4         12.58         11.51         0.66 o                         
  11   7   4          1.71          1.03         0.69 o                         
  12   7   4          0.16          0.39         0.77 o                         
 -15   8   4         54.30         51.81         1.33 o                         
 -14   8   4         39.05         39.30         1.09 o                         
 -13   8   4         21.29         21.38         0.96 o                         
 -12   8   4          2.57          1.95         0.63 o                         
 -11   8   4          4.27          4.71         0.47 o                         
 -10   8   4        203.14        202.07         2.01 o                         
  -9   8   4         38.11         35.09         0.67 o                         
  -8   8   4         21.45         20.10         0.50 o                         
  -7   8   4         39.59         36.16         0.56 o                         
  -6   8   4        108.73         90.71         0.92 o                         
  -5   8   4        260.35        258.76         2.17 o                         
  -4   8   4        106.92        105.82         1.15 o                         
  -3   8   4        574.07        539.54         3.32 o                         
  -2   8   4         67.23         51.72         0.53 o                         
  -1   8   4         20.54         20.10         0.33 o                         
   0   8   4         16.24         13.10         0.36 o                         
   1   8   4          9.16          8.45         0.21 o                         
   2   8   4        453.92        447.49         2.86 o                         
   3   8   4        681.52        686.27         4.90 o                         
   4   8   4          1.17          1.16         0.24 o                         
   5   8   4         42.17         45.64         0.66 o                         
   6   8   4         13.06         13.33         0.46 o                         
   7   8   4          1.87          1.71         0.46 o                         
   8   8   4          8.17          9.51         0.58 o                         
   9   8   4          4.77          4.85         0.65 o                         
  10   8   4         48.01         49.34         1.34 o                         
  11   8   4          1.03          0.51         0.68 o                         
  12   8   4          9.98         11.73         1.21 o                         
 -15   9   4          4.10          3.95         0.85 o                         
 -14   9   4          0.00          0.20         0.67 o                         
 -13   9   4         41.79         39.87         1.18 o                         
 -12   9   4          3.43          2.50         0.67 o                         
 -11   9   4          0.10         -0.07         0.47 o                         
 -10   9   4         33.07         33.08         0.69 o                         
  -9   9   4         84.98         86.45         1.31 o                         
  -8   9   4          3.54          3.71         0.41 o                         
  -7   9   4          5.52          6.15         0.36 o                         
  -6   9   4        111.21        113.48         1.11 o                         
  -5   9   4          6.20          5.49         0.34 o                         
  -4   9   4        192.17        199.82         1.75 o                         
  -3   9   4          5.76          5.82         0.23 o                         
  -2   9   4          0.98          1.28         0.19 o                         
  -1   9   4          3.48          1.93         0.19 o                         
   0   9   4         15.41         17.43         0.42 o                         
   1   9   4         62.93         56.00         0.61 o                         
   2   9   4        118.89        118.92         1.26 o                         
   3   9   4         12.48         12.49         0.40 o                         
   4   9   4         97.86         98.19         1.03 o                         
   5   9   4        170.25        165.08         1.54 o                         
   6   9   4          7.94          7.67         0.52 o                         
   7   9   4         38.97         41.84         1.09 o                         
   8   9   4         66.48         68.89         1.42 o                         
   9   9   4          0.01         -0.53         0.68 o                         
  10   9   4         20.20         18.93         0.92 o                         
  11   9   4         17.58         17.41         1.05 o                         
 -15  10   4         13.65         12.73         2.46 o                         
 -14  10   4         18.77         18.49         1.06 o                         
 -13  10   4         37.09         37.78         1.01 o                         
 -12  10   4          0.09         -0.68         0.68 o                         
 -11  10   4         26.49         26.28         0.85 o                         
 -10  10   4        174.05        173.17         2.65 o                         
  -9  10   4          4.00          4.35         0.53 o                         
  -8  10   4          0.17          0.15         0.38 o                         
  -7  10   4          7.87         10.09         0.41 o                         
  -6  10   4          0.41          0.47         0.29 o                         
  -5  10   4         54.21         57.27         0.92 o                         
  -4  10   4        176.24        180.40         1.73 o                         
  -3  10   4         18.37         14.80         0.37 o                         
  -2  10   4          9.28          8.33         0.27 o                         
  -1  10   4         49.68         48.09         0.78 o                         
   0  10   4        427.57        420.43         3.44 o                         
   1  10   4         12.75         15.35         0.37 o                         
   2  10   4         15.79         18.41         0.37 o                         
   3  10   4        225.98        220.27         2.02 o                         
   4  10   4         12.48         13.07         0.43 o                         
   5  10   4         54.96         52.00         0.95 o                         
   6  10   4         55.16         52.31         1.05 o                         
   7  10   4        253.85        251.03         3.12 o                         
   8  10   4         76.46         74.80         1.31 o                         
   9  10   4          1.67          0.40         0.54 o                         
  10  10   4         27.05         28.01         0.97 o                         
  11  10   4          0.95          0.99         0.82 o                         
 -14  11   4         14.18         14.82         0.92 o                         
 -13  11   4         29.01         28.15         0.99 o                         
 -12  11   4          1.93          1.60         0.61 o                         
 -11  11   4          8.29          8.87         0.66 o                         
 -10  11   4        229.65        232.25         2.93 o                         
  -9  11   4         39.21         41.24         1.24 o                         
  -8  11   4          3.56          4.88         0.44 o                         
  -7  11   4         22.55         21.26         0.65 o                         
  -6  11   4          6.39          5.10         0.40 o                         
  -5  11   4         18.50         21.65         0.54 o                         
  -4  11   4        109.83        115.35         1.31 o                         
  -3  11   4        107.18        107.96         1.11 o                         
  -2  11   4          1.33          1.38         0.24 o                         
  -1  11   4         32.19         37.61         0.76 o                         
   0  11   4          1.70          1.44         0.29 o                         
   1  11   4         11.00         10.45         0.37 o                         
   2  11   4         11.55         12.40         0.39 o                         
   3  11   4          0.17          0.54         0.36 o                         
   4  11   4         30.21         29.37         0.61 o                         
   5  11   4         56.33         55.32         0.93 o                         
   6  11   4         38.13         38.88         0.86 o                         
   7  11   4          0.05          0.52         0.55 o                         
   8  11   4          0.36          0.49         0.58 o                         
   9  11   4          0.24         -0.61         0.61 o                         
  10  11   4          6.10          6.33         0.77 o                         
 -14  12   4         18.89         20.36         1.80 o                         
 -13  12   4          8.95          8.73         1.01 o                         
 -12  12   4         38.72         37.85         1.17 o                         
 -11  12   4         49.05         50.27         2.01 o                         
 -10  12   4          5.02          5.58         1.62 o                         
  -9  12   4         50.00         50.88         1.33 o                         
  -8  12   4         12.49         12.35         0.69 o                         
  -7  12   4          0.92          0.41         0.47 o                         
  -6  12   4        140.68        148.13         1.60 o                         
  -5  12   4          1.78          1.13         0.32 o                         
  -4  12   4          0.76          0.99         0.37 o                         
  -3  12   4        425.20        452.06         4.00 o                         
  -2  12   4        112.53        119.46         1.25 o                         
  -1  12   4         96.28         94.68         1.31 o                         
   0  12   4         53.74         52.89         0.95 o                         
   1  12   4         71.46         75.64         0.97 o                         
   2  12   4        199.44        193.95         2.00 o                         
   3  12   4          3.46          3.33         0.44 o                         
   4  12   4          4.65          3.15         0.45 o                         
   5  12   4          1.74          2.12         0.50 o                         
   6  12   4        138.62        142.44         1.83 o                         
   7  12   4         20.71         20.03         0.83 o                         
   8  12   4        103.61        106.25         1.75 o                         
   9  12   4         75.18         78.40         1.63 o                         
 -13  13   4          3.33          3.42         1.15 o                         
 -12  13   4         28.57         32.56         1.97 o                         
 -11  13   4          2.69          2.10         0.94 o                         
 -10  13   4         21.55         24.49         1.88 o                         
  -9  13   4         27.27         26.15         1.51 o                         
  -8  13   4         11.45         11.18         0.60 o                         
  -7  13   4         46.88         44.81         0.92 o                         
  -6  13   4         10.16          9.91         0.52 o                         
  -5  13   4         33.30         33.75         0.67 o                         
  -4  13   4          0.49          0.08         0.39 o                         
  -3  13   4          0.45          0.57         0.38 o                         
  -2  13   4         94.04         91.68         1.47 o                         
  -1  13   4         81.37         80.76         1.22 o                         
   0  13   4         29.29         31.01         0.82 o                         
   1  13   4          0.14          0.10         0.45 o                         
   2  13   4         18.44         17.86         0.61 o                         
   3  13   4         19.81         17.91         0.59 o                         
   4  13   4         57.69         55.06         0.95 o                         
   5  13   4         55.88         57.04         1.08 o                         
   6  13   4         76.13         74.89         1.32 o                         
   7  13   4          9.02          9.67         0.66 o                         
   8  13   4          0.99          1.40         0.58 o                         
   9  13   4          1.28          0.45         0.73 o                         
 -13  14   4          0.21         -0.67         1.39 o                         
 -12  14   4        133.49        132.12         3.21 o                         
 -11  14   4         23.43         21.68         1.44 o                         
 -10  14   4          2.38          2.82         1.53 o                         
  -9  14   4         45.55         44.45         1.65 o                         
  -8  14   4          1.85          1.45         0.59 o                         
  -7  14   4          0.83          0.32         0.50 o                         
  -6  14   4          2.12          2.11         0.44 o                         
  -5  14   4         18.28         18.94         0.61 o                         
  -4  14   4         18.38         15.01         0.57 o                         
  -3  14   4          0.89          0.50         0.43 o                         
  -2  14   4          3.55          4.46         0.56 o                         
  -1  14   4          5.14          4.06         0.53 o                         
   0  14   4          9.42         10.73         0.60 o                         
   1  14   4          0.71          0.66         0.50 o                         
   2  14   4          3.98          3.00         0.58 o                         
   3  14   4         36.33         36.84         0.98 o                         
   4  14   4          1.98          1.54         0.54 o                         
   5  14   4          7.58          7.59         0.61 o                         
   6  14   4          7.95          7.08         0.65 o                         
   7  14   4          3.46          2.77         0.69 o                         
   8  14   4         50.90         52.22         1.44 o                         
 -12  15   4         31.63         31.05         2.48 o                         
 -11  15   4         25.57         22.46         1.25 o                         
 -10  15   4          3.40          4.41         1.72 o                         
  -9  15   4          0.05          0.00         1.24 o                         
  -8  15   4          0.82          0.08         0.76 o                         
  -7  15   4         13.00         12.88         1.08 o                         
  -6  15   4         36.98         38.75         1.38 o                         
  -5  15   4          9.30          9.71         0.78 o                         
  -4  15   4          2.21          2.27         0.49 o                         
  -3  15   4          7.58          6.66         0.59 o                         
  -2  15   4          6.49          5.64         0.69 o                         
  -1  15   4         70.13         70.48         1.23 o                         
   0  15   4         10.32          9.62         0.68 o                         
   1  15   4         14.68         14.98         0.81 o                         
   2  15   4         78.46         78.04         2.21 o                         
   3  15   4         29.78         26.01         0.90 o                         
   4  15   4          0.02         -0.63         0.63 o                         
   5  15   4          4.60          4.92         0.75 o                         
   6  15   4          0.12          0.20         0.76 o                         
   7  15   4         21.17         22.53         1.58 o                         
 -11  16   4         17.57         19.74         1.30 o                         
 -10  16   4         25.83         25.85         1.42 o                         
  -9  16   4          8.83          8.20         1.17 o                         
  -8  16   4        107.15        109.75         3.10 o                         
  -7  16   4         72.72         74.98         1.55 o                         
  -6  16   4         18.88         18.03         1.20 o                         
  -5  16   4          3.48          3.66         0.56 o                         
  -4  16   4          3.93          4.28         0.54 o                         
  -3  16   4         94.86         95.21         1.64 o                         
  -2  16   4        108.18        108.52         1.72 o                         
  -1  16   4          0.52          0.30         0.63 o                         
   0  16   4          1.10          0.97         0.80 o                         
   1  16   4          3.47          2.34         0.80 o                         
   2  16   4          0.98          0.84         0.72 o                         
   3  16   4          1.82          1.71         0.95 o                         
   4  16   4          0.09         -0.85         0.85 o                         
   5  16   4          1.15          1.38         0.89 o                         
   6  16   4          0.94          0.80         0.93 o                         
 -10  17   4         67.20         66.29         3.71 o                         
  -9  17   4         54.38         60.14         2.49 o                         
  -8  17   4          6.45          6.42         0.83 o                         
  -7  17   4          2.97          2.67         0.73 o                         
  -6  17   4          9.52          9.14         0.75 o                         
  -5  17   4          0.02         -0.56         0.67 o                         
  -4  17   4         13.30         12.02         0.83 o                         
  -3  17   4         13.33         13.28         0.87 o                         
  -2  17   4         27.45         26.16         1.35 o                         
  -1  17   4        179.60        184.08         2.85 o                         
   0  17   4        231.44        245.26         3.78 o                         
   1  17   4         54.51         56.08         1.58 o                         
   2  17   4         57.04         59.30         1.83 o                         
   3  17   4         17.28         18.75         1.24 o                         
   4  17   4          0.92          1.10         0.79 o                         
   5  17   4          2.23          2.76         0.88 o                         
  -9  18   4          3.10          1.44         1.28 o                         
  -8  18   4          1.31          1.11         0.90 o                         
  -7  18   4          0.27          0.14         0.82 o                         
  -6  18   4         22.02         21.56         1.10 o                         
  -5  18   4          9.17          9.28         0.91 o                         
  -4  18   4          1.74          1.57         0.78 o                         
  -3  18   4          2.65          2.63         0.75 o                         
  -2  18   4          2.07          1.76         0.71 o                         
  -1  18   4          2.85          1.95         0.78 o                         
   0  18   4          7.35          7.55         0.86 o                         
   1  18   4         88.22         94.25         3.16 o                         
   2  18   4         42.92         45.92         1.93 o                         
   3  18   4         11.10         12.67         1.22 o                         
  -7  19   4         15.84         16.23         1.80 o                         
  -6  19   4          0.06          0.92         0.81 o                         
  -5  19   4          1.85          0.69         0.81 o                         
  -4  19   4         32.40         36.24         1.28 o                         
  -3  19   4         19.66         17.13         1.11 o                         
  -2  19   4         18.33         20.80         1.07 o                         
  -1  19   4          1.41          0.94         0.71 o                         
   0  19   4          0.95          1.00         0.69 o                         
   1  19   4          0.55         -0.39         0.75 o                         
  -4  20   4          3.79          4.08         1.04 o                         
  -3  20   4         29.75         30.50         1.22 o                         
  -2  20   4          0.92          0.96         1.02 o                         
  -2 -23   5          6.70          7.87         1.17 o                         
  -1 -23   5         12.94         12.82         1.08 o                         
   0 -23   5          0.35          0.02         0.64 o                         
   1 -23   5          3.72          4.57         0.89 o                         
   2 -23   5         17.78         16.39         1.07 o                         
   3 -23   5          6.57          7.37         0.94 o                         
   4 -23   5          3.85          3.70         0.82 o                         
   5 -23   5         21.75         21.07         1.24 o                         
  -4 -22   5          2.39          1.51         0.96 o                         
  -3 -22   5          3.77          1.75         0.91 o                         
  -2 -22   5          0.90          0.28         0.70 o                         
  -1 -22   5          0.23         -0.39         0.61 o                         
   0 -22   5          0.84          0.95         0.68 o                         
   1 -22   5          3.07          3.28         0.76 o                         
   2 -22   5         33.86         32.94         1.23 o                         
   3 -22   5          4.16          4.92         0.84 o                         
   4 -22   5         31.95         31.55         1.20 o                         
   5 -22   5          0.31         -0.65         0.80 o                         
   6 -22   5          4.54          4.95         0.90 o                         
   7 -22   5          0.25         -0.31         0.91 o                         
  -6 -21   5          0.14         -0.07         0.83 o                         
  -5 -21   5          5.77          6.40         1.04 o                         
  -4 -21   5         23.19         22.55         1.21 o                         
  -3 -21   5         15.81         14.66         1.02 o                         
  -2 -21   5          0.29         -0.65         0.65 o                         
  -1 -21   5         17.73         18.87         0.87 o                         
   0 -21   5         49.22         46.59         1.19 o                         
   1 -21   5         23.54         20.63         1.06 o                         
   2 -21   5         20.72         21.61         1.08 o                         
   3 -21   5         18.42         18.49         0.90 o                         
   4 -21   5          0.02         -0.50         0.63 o                         
   5 -21   5         29.40         31.03         1.19 o                         
   6 -21   5          1.03          0.32         0.71 o                         
   7 -21   5         17.18         16.55         1.23 o                         
   8 -21   5        123.73        129.75         2.02 o                         
  -7 -20   5         10.14         10.98         0.80 o                         
  -6 -20   5         30.69         30.01         1.09 o                         
  -5 -20   5          4.97          4.44         0.75 o                         
  -4 -20   5         11.42         12.07         0.83 o                         
  -3 -20   5          1.70          1.52         0.67 o                         
  -2 -20   5          4.30          3.71         0.64 o                         
  -1 -20   5         12.38         12.43         0.71 o                         
   0 -20   5          0.53          0.28         0.61 o                         
   1 -20   5         28.40         26.25         0.90 o                         
   2 -20   5         63.58         58.95         1.13 o                         
   3 -20   5         22.17         19.38         0.76 o                         
   4 -20   5          0.43         -0.06         0.62 o                         
   5 -20   5         87.31         85.58         1.59 o                         
   6 -20   5         91.86         94.43         2.11 o                         
   7 -20   5         41.61         39.94         1.18 o                         
   8 -20   5         80.83         83.05         1.47 o                         
   9 -20   5         47.32         48.74         1.24 o                         
  -8 -19   5         76.42         74.61         1.46 o                         
  -7 -19   5         34.03         33.85         1.01 o                         
  -6 -19   5          8.38          9.54         0.77 o                         
  -5 -19   5        104.29        109.23         1.76 o
[truncated: 1,094,068 more chars]
